# Supplementary material for: Phosphorylation of TRF2 promotes its interaction with TIN2 and regulates DNA damage response at telomeres
Source: Nucleic Acids Res. 2023 Jan 18;51(3):1154–72. doi: 10.1093/nar/gkac1269 (PMC9943673; doi:10.1093/nar/gkac1269)
Supplement: gkac1269_Supplemental_Files [file gkac1269_supplemental_files.zip]

Archive with 3 entries (3 files):
- Suppl.Table1-final.xlsx
- Suppl.Table2-final.xlsx
- Supplemetary data-figures-legends-combined.pdf
