# Supplementary material for: Phosphorylation of TRF2 promotes its interaction with TIN2 and regulates DNA damage response at telomeres
Source: Nucleic Acids Res. 2023 Jan 18;51(3):1154–72. doi: 10.1093/nar/gkac1269 (PMC9943673; doi:10.1093/nar/gkac1269)
Supplement: gkac1269_Supplemental_Files [file gkac1269_supplemental_files.zip › Suppl.Table1-final.xlsx]

## Sheet: results
Significant	-Log(P-value)	Difference BioID2-PPM1D-emptyBioID2	Protein IDs	Majority protein IDs	Protein names	Gene names	id	Fasta headers	Symbol color	Symbol type	Symbol size	Show label	Only identified by site	Reverse	Potential contaminant	Peptides	Razor + unique peptides	Unique peptides	Sequence coverage [%]	Unique + razor sequence coverage [%]	Unique sequence coverage [%]	Mol. weight [kDa]	Q-value	Score	Intensity	MS/MS Count	LFQ intensity 1_I	LFQ intensity 1_II	LFQ intensity 1_III	LFQ intensity 3_I	LFQ intensity 3_II	LFQ intensity 3_III
+	4.27937	11.1334	O15297	O15297	Protein phosphatase 1D	PPM1D	237	>sp|O15297|PPM1D_HUMAN Protein phosphatase 1D OS=Homo sapiens GN=PPM1D PE=1 SV=1	Color2 [A=255, R=169, G=169, B=169]	1	4					68	68	68	79	79	79	66.674	0	323.31	492370000000	1900	24.8404	25.4001	26.8616	36.7461	36.749	37.0071
+	2.90731	7.25985	Q15554	Q15554	Telomeric repeat-binding factor 2	TERF2	2013	>sp|Q15554|TERF2_HUMAN Telomeric repeat-binding factor 2 OS=Homo sapiens GN=TERF2 PE=1 SV=3	Color2 [A=255, R=169, G=169, B=169]	1	4					21	21	21	52	52	52	59.593	0	152.53	634780000	102	20.7601	18.5994	21.2669	26.7819	27.656	27.968
+	3.52146	6.11247	Q96ME7	Q96ME7	Zinc finger protein 512	ZNF512	3236	>sp|Q96ME7|ZN512_HUMAN Zinc finger protein 512 OS=Homo sapiens GN=ZNF512 PE=1 SV=2	Color2 [A=255, R=169, G=169, B=169]	1	4					28	28	28	62.1	62.1	62.1	64.681	0	172.92	1604100000	126	22.8364	22.2381	22.8148	27.8907	29.5605	28.7755
+	3.09817	4.53458	P54274	P54274	Telomeric repeat-binding factor 1	TERF1	1339	>sp|P54274|TERF1_HUMAN Telomeric repeat-binding factor 1 OS=Homo sapiens GN=TERF1 PE=1 SV=3	Color2 [A=255, R=169, G=169, B=169]	1	4					14	14	14	35.1	35.1	35.1	50.245	0	74.188	207230000	37	21.5329	20.9353	21.5804	25.0063	26.5033	26.1427
+	2.61712	4.38482	O75607	O75607	Nucleoplasmin-3	NPM3	439	>sp|O75607|NPM3_HUMAN Nucleoplasmin-3 OS=Homo sapiens GN=NPM3 PE=1 SV=3	Color2 [A=255, R=169, G=169, B=169]	1	4					9	9	9	62.9	62.9	62.9	19.343	0	180.7	2209900000	110	23.1465	23.3814	23.5431	27.2919	28.9905	26.943
+	1.19925	4.33832	P32969	P32969	60S ribosomal protein L9	RPL9	1024	>sp|P32969|RL9_HUMAN 60S ribosomal protein L9 OS=Homo sapiens GN=RPL9 PE=1 SV=1	Color2 [A=255, R=169, G=169, B=169]	1	4					13	13	13	70.3	70.3	70.3	21.863	0	151.15	8070500000	154	23.4858	25.949	26.4687	26.7818	31.164	30.9727
+	2.42309	4.31844	Q01105;P0DME0	Q01105	Protein SET	SET	1583	>sp|Q01105|SET_HUMAN Protein SET OS=Homo sapiens GN=SET PE=1 SV=3	Color2 [A=255, R=169, G=169, B=169]	1	4					11	11	11	54.8	54.8	54.8	33.488	0	175.57	6763000000	104	24.829	26.2397	26.3504	29.2081	31.0082	30.1581
+	2.1505	4.24855	Q9H6F5	Q9H6F5	Coiled-coil domain-containing protein 86	CCDC86	3659	>sp|Q9H6F5|CCD86_HUMAN Coiled-coil domain-containing protein 86 OS=Homo sapiens GN=CCDC86 PE=1 SV=1	Color2 [A=255, R=169, G=169, B=169]	1	4					9	9	9	30.3	30.3	30.3	40.235	0	22.707	181830000	25	20.9558	21.7151	20.1008	24.7356	26.5317	24.2501
+	1.69419	4.18715	Q7Z6I8	Q7Z6I8	UPF0461 protein C5orf24	C5orf24	2530	>sp|Q7Z6I8|CE024_HUMAN UPF0461 protein C5orf24 OS=Homo sapiens GN=C5orf24 PE=1 SV=1	Color2 [A=255, R=169, G=169, B=169]	1	4					8	8	8	62.8	62.8	62.8	20.132	0	104.69	416070000	36	20.9766	21.0109	22.9646	24.6041	27.6102	25.2993
+	2.42243	4.15125	Q6IQ21	Q6IQ21	Zinc finger protein 770	ZNF770	2330	>sp|Q6IQ21|ZN770_HUMAN Zinc finger protein 770 OS=Homo sapiens GN=ZNF770 PE=2 SV=1	Color2 [A=255, R=169, G=169, B=169]	1	4					18	18	18	33.7	33.7	33.7	80.006	0	82.358	315930000	67	20.8987	21.7323	22.1368	24.6832	26.6915	25.8469
+	2.22154	4.15054	Q9H9L3	Q9H9L3	Interferon-stimulated 20 kDa exonuclease-like 2	ISG20L2	3712	>sp|Q9H9L3|I20L2_HUMAN Interferon-stimulated 20 kDa exonuclease-like 2 OS=Homo sapiens GN=ISG20L2 PE=1 SV=1	Color2 [A=255, R=169, G=169, B=169]	1	4					12	12	12	43.1	43.1	43.1	39.153	0	43.018	268510000	34	20.5905	21.1545	21.1962	24.0489	26.5848	24.759
+	1.32431	3.88735	Q9H707;Q9NXT0	Q9H707	Zinc finger protein 552	ZNF552	3671	>sp|Q9H707|ZN552_HUMAN Zinc finger protein 552 OS=Homo sapiens GN=ZNF552 PE=1 SV=2	Color2 [A=255, R=169, G=169, B=169]	1	4					16	16	12	48.2	48.2	39.8	46.198	0	49.038	320400000	46	19.6896	22.3664	21.6294	23.8873	27.3488	24.1113
+	1.92013	3.81679	Q9UBC3	Q9UBC3	DNA (cytosine-5)-methyltransferase 3B	DNMT3B	4023	>sp|Q9UBC3|DNM3B_HUMAN DNA (cytosine-5)-methyltransferase 3B OS=Homo sapiens GN=DNMT3B PE=1 SV=1	Color2 [A=255, R=169, G=169, B=169]	1	4					16	16	15	27.4	27.4	26.5	95.75	0	98.748	118510000	36	20.1819	20.2089	21.3926	23.3955	25.9401	23.8982
+	1.85934	3.79577	P51608	P51608	Methyl-CpG-binding protein 2	MECP2	1274	>sp|P51608|MECP2_HUMAN Methyl-CpG-binding protein 2 OS=Homo sapiens GN=MECP2 PE=1 SV=1	Color2 [A=255, R=169, G=169, B=169]	1	4					15	15	15	39.5	39.5	39.5	52.44	0	109.34	263990000	46	20.7589	22.3152	23.7582	25.5586	26.4548	26.2062
+	3.02526	3.78843	Q96KM6	Q96KM6	Zinc finger protein 512B	ZNF512B	3220	>sp|Q96KM6|Z512B_HUMAN Zinc finger protein 512B OS=Homo sapiens GN=ZNF512B PE=1 SV=1	Color2 [A=255, R=169, G=169, B=169]	1	4					43	43	43	51.6	51.6	51.6	97.263	0	239.28	1824300000	170	24.3558	25.2339	25.6857	28.509	29.014	29.1177
+	2.36324	3.75538	Q71UI9;P0C0S5	Q71UI9;P0C0S5	Histone H2A.V;Histone H2A.Z	H2AFV;H2AFZ	710	>sp|Q71UI9|H2AV_HUMAN Histone H2A.V OS=Homo sapiens GN=H2AFV PE=1 SV=3;>sp|P0C0S5|H2AZ_HUMAN Histone H2A.Z OS=Homo sapiens GN=H2AFZ PE=1 SV=2	Color2 [A=255, R=169, G=169, B=169]	1	4					5	3	3	53.9	41.4	41.4	13.509	0	8.5673	826740000	22	23.0106	23.7093	23.8103	26.2979	28.346	27.1524
+	2.07124	3.73635	Q6PK04	Q6PK04	Coiled-coil domain-containing protein 137	CCDC137	2403	>sp|Q6PK04|CC137_HUMAN Coiled-coil domain-containing protein 137 OS=Homo sapiens GN=CCDC137 PE=1 SV=1	Color2 [A=255, R=169, G=169, B=169]	1	4					10	10	10	31.1	31.1	31.1	33.231	0	27.138	354640000	36	21.107	22.4128	21.31	24.3538	26.5948	25.0903
+	1.77281	3.67646	O15213	O15213	WD repeat-containing protein 46	WDR46	230	>sp|O15213|WDR46_HUMAN WD repeat-containing protein 46 OS=Homo sapiens GN=WDR46 PE=1 SV=3	Color2 [A=255, R=169, G=169, B=169]	1	4					17	17	17	35.7	35.7	35.7	68.07	0	125.58	492660000	67	23.132	22.864	20.4566	25.0777	26.3096	26.0947
+	3.85503	3.66779	Q8WWQ0;Q6RI45	Q8WWQ0	PH-interacting protein	PHIP	2954	>sp|Q8WWQ0|PHIP_HUMAN PH-interacting protein OS=Homo sapiens GN=PHIP PE=1 SV=2	Color2 [A=255, R=169, G=169, B=169]	1	4					43	43	41	35.7	35.7	34.3	206.69	0	144.29	692070000	142	23.7514	24.1934	23.405	27.5861	27.2161	27.551
+	2.21014	3.52669	P11387;Q969P6	P11387	DNA topoisomerase 1	TOP1	736	>sp|P11387|TOP1_HUMAN DNA topoisomerase 1 OS=Homo sapiens GN=TOP1 PE=1 SV=2	Color2 [A=255, R=169, G=169, B=169]	1	4					20	20	20	31.9	31.9	31.9	90.725	0	48.446	378000000	69	21.763	23.3309	23.7157	25.9091	26.9338	26.5467
+	2.40599	3.49989	O75367	O75367	Core histone macro-H2A.1	H2AFY	407	>sp|O75367|H2AY_HUMAN Core histone macro-H2A.1 OS=Homo sapiens GN=H2AFY PE=1 SV=4	Color2 [A=255, R=169, G=169, B=169]	1	4					18	18	16	59.4	59.4	52.4	39.617	0	144.87	1688000000	97	25.2029	24.4477	25.0039	27.5667	29.4036	28.1839
	1.09527	3.47721	Q71F23	Q71F23	Centromere protein U	CENPU	2467	>sp|Q71F23|CENPU_HUMAN Centromere protein U OS=Homo sapiens GN=CENPU PE=1 SV=1	Color2 [A=255, R=169, G=169, B=169]	1	4					16	16	16	50	50	50	47.521	0	176.75	329930000	57	21.7657	20.4976	22.6449	22.6048	27.262	25.4729
+	2.6116	3.43892	Q8NHQ9	Q8NHQ9	ATP-dependent RNA helicase DDX55	DDX55	2846	>sp|Q8NHQ9|DDX55_HUMAN ATP-dependent RNA helicase DDX55 OS=Homo sapiens GN=DDX55 PE=1 SV=3	Color2 [A=255, R=169, G=169, B=169]	1	4					31	31	31	56.5	56.5	56.5	68.546	0	286.99	4275200000	225	25.396	26.4498	26.3784	29.1033	30.2616	29.176
+	1.94348	3.43437	P39687;O43423	P39687	Acidic leucine-rich nuclear phosphoprotein 32 family member A	ANP32A	1091	>sp|P39687|AN32A_HUMAN Acidic leucine-rich nuclear phosphoprotein 32 family member A OS=Homo sapiens GN=ANP32A PE=1 SV=1	Color2 [A=255, R=169, G=169, B=169]	1	4					7	7	5	37.3	37.3	33.7	28.585	0	91.2	203890000	25	20.8284	20.9053	22.0217	24.2894	25.9963	23.7728
+	1.53365	3.43133	Q9H8H2	Q9H8H2	Probable ATP-dependent RNA helicase DDX31	DDX31	3692	>sp|Q9H8H2|DDX31_HUMAN Probable ATP-dependent RNA helicase DDX31 OS=Homo sapiens GN=DDX31 PE=1 SV=2	Color2 [A=255, R=169, G=169, B=169]	1	4					25	25	25	39.2	39.2	39.2	94.086	0	82.776	354120000	94	21.8922	23.0829	20.4082	23.9666	26.3155	25.3952
+	1.1843	3.37206	Q96EB6	Q96EB6	NAD-dependent protein deacetylase sirtuin-1;SirtT1 75 kDa fragment	SIRT1	3130	>sp|Q96EB6|SIR1_HUMAN NAD-dependent protein deacetylase sirtuin-1 OS=Homo sapiens GN=SIRT1 PE=1 SV=2	Color2 [A=255, R=169, G=169, B=169]	1	4					27	27	27	54.8	54.8	54.8	81.68	0	269.63	782100000	102	20.5013	22.8028	22.3595	23.3188	27.2593	25.2016
+	3.85416	3.36367	Q13415	Q13415	Origin recognition complex subunit 1	ORC1	1783	>sp|Q13415|ORC1_HUMAN Origin recognition complex subunit 1 OS=Homo sapiens GN=ORC1 PE=1 SV=2	Color2 [A=255, R=169, G=169, B=169]	1	4					10	10	10	17.1	17.1	17.1	97.349	0	39.929	92587000	14	21.0382	20.7588	20.7681	23.9084	24.6369	24.1109
+	2.43654	3.35267	Q5SSJ5	Q5SSJ5	Heterochromatin protein 1-binding protein 3	HP1BP3	2201	>sp|Q5SSJ5|HP1B3_HUMAN Heterochromatin protein 1-binding protein 3 OS=Homo sapiens GN=HP1BP3 PE=1 SV=1	Color2 [A=255, R=169, G=169, B=169]	1	4					17	17	17	39.8	39.8	39.8	61.206	0	58.899	639770000	86	23.1459	23.4549	24.5465	26.4344	27.6387	27.1322
+	2.35453	3.34687	P62805	P62805	Histone H4	HIST1H4A	1479	>sp|P62805|H4_HUMAN Histone H4 OS=Homo sapiens GN=HIST1H4A PE=1 SV=2	Color2 [A=255, R=169, G=169, B=169]	1	4					9	9	9	56.3	56.3	56.3	11.367	0	45.909	38278000000	167	30.1597	28.751	29.2735	32.2483	33.5473	32.4292
+	2.91028	3.34495	Q4FZB7	Q4FZB7	Histone-lysine N-methyltransferase SUV420H1	SUV420H1	2121	>sp|Q4FZB7|KMT5B_HUMAN Histone-lysine N-methyltransferase KMT5B OS=Homo sapiens GN=KMT5B PE=1 SV=4	Color2 [A=255, R=169, G=169, B=169]	1	4					9	9	9	19.4	19.4	19.4	99.186	0	40.267	77770000	21	21.408	21.4813	20.5224	23.941	24.7529	24.7526
	0.815076	3.32317	Q9NSI6	Q9NSI6	Bromodomain and WD repeat-containing protein 1	BRWD1	3833	>sp|Q9NSI6|BRWD1_HUMAN Bromodomain and WD repeat-containing protein 1 OS=Homo sapiens GN=BRWD1 PE=1 SV=4	Color2 [A=255, R=169, G=169, B=169]	1	4					7	5	5	5.3	4.2	4.2	262.93	0.00027925	3.8648	338080000	4	20.7415	20.3461	20.0542	25.1729	25.9606	19.9778
+	1.98649	3.30755	Q9UMY1	Q9UMY1	Nucleolar protein 7	NOL7	4188	>sp|Q9UMY1|NOL7_HUMAN Nucleolar protein 7 OS=Homo sapiens GN=NOL7 PE=1 SV=2	Color2 [A=255, R=169, G=169, B=169]	1	4					3	3	3	16.7	16.7	16.7	29.426	0	39.463	84778000	9	20.4733	19.9564	21.0248	22.7618	25.0108	23.6046
+	2.02072	3.2956	P42696	P42696	RNA-binding protein 34	RBM34	1132	>sp|P42696|RBM34_HUMAN RNA-binding protein 34 OS=Homo sapiens GN=RBM34 PE=1 SV=2	Color2 [A=255, R=169, G=169, B=169]	1	4					14	14	14	42.8	42.8	42.8	48.564	0	62.913	384710000	65	22.6409	23.1722	21.01	25.185	26.1012	25.4237
+	1.31286	3.28126	Q96FF9	Q96FF9	Sororin	CDCA5	3150	>sp|Q96FF9|CDCA5_HUMAN Sororin OS=Homo sapiens GN=CDCA5 PE=1 SV=1	Color2 [A=255, R=169, G=169, B=169]	1	4					9	9	9	51.2	51.2	51.2	27.6	0	32.679	192770000	34	20.142	22.1459	23.576	24.0412	26.0875	25.5789
	0.71744	3.22789	Q9UJD0	Q9UJD0	Regulating synaptic membrane exocytosis protein 3	RIMS3	4111	>sp|Q9UJD0|RIMS3_HUMAN Regulating synaptic membrane exocytosis protein 3 OS=Homo sapiens GN=RIMS3 PE=1 SV=1	Color2 [A=255, R=169, G=169, B=169]	1	4					2	2	2	12.7	12.7	12.7	32.796	0.00027278	3.405	1183700000	5	21.6666	19.3922	20.7787	20.1401	26.7443	24.6367
+	3.53221	3.2124	Q9H967	Q9H967	WD repeat-containing protein 76	WDR76	3701	>sp|Q9H967|WDR76_HUMAN WD repeat-containing protein 76 OS=Homo sapiens GN=WDR76 PE=1 SV=2	Color2 [A=255, R=169, G=169, B=169]	1	4					17	17	17	44.1	44.1	44.1	69.768	0	75.631	256930000	46	22.7398	22.4766	23.0626	25.8568	26.3841	25.6752
+	2.16481	3.20783	O94880	O94880	PHD finger protein 14	PHF14	488	>sp|O94880|PHF14_HUMAN PHD finger protein 14 OS=Homo sapiens GN=PHF14 PE=1 SV=2	Color2 [A=255, R=169, G=169, B=169]	1	4					21	21	21	29.8	29.8	29.8	100.05	0	103.25	194550000	45	21.6237	22.4368	22.2846	24.2354	26.1822	25.5509
+	1.96921	3.18048	Q99880;Q99879;Q99877;Q93079;Q5QNW6;P62807;P58876;P57053;O60814;Q96A08	Q99880;Q99879;Q99877;Q93079;Q5QNW6;P62807;P58876;P57053;O60814	Histone H2B type 1-L;Histone H2B type 1-M;Histone H2B type 1-N;Histone H2B type 1-H;Histone H2B type 2-F;Histone H2B type 1-C/E/F/G/I;Histone H2B type 1-D;Histone H2B type F-S;Histone H2B type 1-K	HIST1H2BL;HIST1H2BM;HIST1H2BN;HIST1H2BH;HIST2H2BF;HIST1H2BC;HIST1H2BD;H2BFS;HIST1H2BK	362	>sp|Q99880|H2B1L_HUMAN Histone H2B type 1-L OS=Homo sapiens GN=HIST1H2BL PE=1 SV=3;>sp|Q99879|H2B1M_HUMAN Histone H2B type 1-M OS=Homo sapiens GN=HIST1H2BM PE=1 SV=3;>sp|Q99877|H2B1N_HUMAN Histone H2B type 1-N OS=Homo sapiens GN=HIST1H2BN PE=1 SV=3;>sp|Q93	Color2 [A=255, R=169, G=169, B=169]	1	4					7	7	2	41.3	41.3	7.9	13.952	0	50.881	19894000000	112	29.7712	27.7579	28.228	31.9307	32.2854	31.0824
	0.842553	3.16881	Q56NI9	Q56NI9	N-acetyltransferase ESCO2	ESCO2	2154	>sp|Q56NI9|ESCO2_HUMAN N-acetyltransferase ESCO2 OS=Homo sapiens GN=ESCO2 PE=1 SV=1	Color2 [A=255, R=169, G=169, B=169]	1	4					23	23	23	43.4	43.4	43.4	68.306	0	158.05	422290000	89	19.6228	24.3259	24.5476	24.708	27.0386	26.2562
+	1.72302	3.16484	Q5T0B9	Q5T0B9	Zinc finger protein 362	ZNF362	2207	>sp|Q5T0B9|ZN362_HUMAN Zinc finger protein 362 OS=Homo sapiens GN=ZNF362 PE=1 SV=1	Color2 [A=255, R=169, G=169, B=169]	1	4					13	10	10	37.9	31	31	45.814	0	23.538	129180000	26	20.2205	21.8606	22.2881	23.6313	25.4939	24.7385
+	1.25877	3.14056	Q96T88	Q96T88	E3 ubiquitin-protein ligase UHRF1	UHRF1	3324	>sp|Q96T88|UHRF1_HUMAN E3 ubiquitin-protein ligase UHRF1 OS=Homo sapiens GN=UHRF1 PE=1 SV=1	Color2 [A=255, R=169, G=169, B=169]	1	4					21	21	21	37.2	37.2	37.2	89.813	0	59.27	161450000	37	21.0812	21.3378	21.3566	23.625	26.694	22.8781
+	2.23235	3.10645	Q8N9Z2	Q8N9Z2	Coiled-coil domain-containing protein 71L	CCDC71L	2773	>sp|Q8N9Z2|CC71L_HUMAN Coiled-coil domain-containing protein 71L OS=Homo sapiens GN=CCDC71L PE=1 SV=2	Color2 [A=255, R=169, G=169, B=169]	1	4					7	7	7	31.9	31.9	31.9	26.261	0	9.7926	220840000	16	22.6116	22.4678	22.414	24.7841	26.717	25.3116
	0.568123	3.10043	Q04837	Q04837	Single-stranded DNA-binding protein, mitochondrial	SSBP1	1635	>sp|Q04837|SSBP_HUMAN Single-stranded DNA-binding protein, mitochondrial OS=Homo sapiens GN=SSBP1 PE=1 SV=1	Color2 [A=255, R=169, G=169, B=169]	1	4					7	7	7	50	50	50	17.259	0	205.03	1800200000	51	20.5899	26.1337	21.8466	23.7405	29.4145	24.7165
+	1.16832	3.08181	Q13309	Q13309	S-phase kinase-associated protein 2	SKP2	1772	>sp|Q13309|SKP2_HUMAN S-phase kinase-associated protein 2 OS=Homo sapiens GN=SKP2 PE=1 SV=2	Color2 [A=255, R=169, G=169, B=169]	1	4					12	12	12	43.9	43.9	43.9	47.76	0	146	489330000	57	20.9552	24.1995	23.3665	25.1262	27.4608	25.1795
+	2.00493	3.06014	P84243	P84243	Histone H3.3	H3F3A	1558	>sp|P84243|H33_HUMAN Histone H3.3 OS=Homo sapiens GN=H3F3A PE=1 SV=2	Color2 [A=255, R=169, G=169, B=169]	1	4					3	3	1	33.8	33.8	23.5	15.328	0	36.69	2691300000	33	26.6169	25.1947	24.9298	29.1204	28.9671	27.8344
+	3.32527	3.03881	Q9Y483	Q9Y483	Metal-response element-binding transcription factor 2	MTF2	4322	>sp|Q9Y483|MTF2_HUMAN Metal-response element-binding transcription factor 2 OS=Homo sapiens GN=MTF2 PE=1 SV=2	Color2 [A=255, R=169, G=169, B=169]	1	4					21	21	21	46.4	46.4	46.4	67.105	0	84.396	356470000	68	23.0332	23.2352	23.6139	26.2724	26.7679	25.9585
+	2.22878	3.00894	Q16777;Q6FI13;Q99878;Q96KK5;Q9BTM1;Q93077;Q7L7L0;P20671;P0C0S8;P04908	Q16777;Q6FI13;Q99878;Q96KK5;Q9BTM1;Q93077;Q7L7L0;P20671;P0C0S8;P04908	Histone H2A type 2-C;Histone H2A type 2-A;Histone H2A type 1-J;Histone H2A type 1-H;Histone H2A.J;Histone H2A type 1-C;Histone H2A type 3;Histone H2A type 1-D;Histone H2A type 1;Histone H2A type 1-B/E	HIST2H2AC;HIST2H2AA3;HIST1H2AJ;HIST1H2AH;H2AFJ;HIST1H2AC;HIST3H2A;HIST1H2AD;HIST1H2AG;HIST1H2AB	2070	>sp|Q16777|H2A2C_HUMAN Histone H2A type 2-C OS=Homo sapiens GN=HIST2H2AC PE=1 SV=4;>sp|Q6FI13|H2A2A_HUMAN Histone H2A type 2-A OS=Homo sapiens GN=HIST2H2AA3 PE=1 SV=3;>sp|Q99878|H2A1J_HUMAN Histone H2A type 1-J OS=Homo sapiens GN=HIST1H2AJ PE=1 SV=3;>sp|Q9	Color2 [A=255, R=169, G=169, B=169]	1	4					5	5	2	55	55	37.2	13.988	0	57.134	27787000000	68	29.9784	28.7005	29.234	31.4658	32.7436	32.7303
+	2.49614	3.00146	Q96JP5;Q96CK0	Q96JP5	E3 ubiquitin-protein ligase ZFP91	ZFP91	3212	>sp|Q96JP5|ZFP91_HUMAN E3 ubiquitin-protein ligase ZFP91 OS=Homo sapiens GN=ZFP91 PE=1 SV=1	Color2 [A=255, R=169, G=169, B=169]	1	4					14	14	14	29.8	29.8	29.8	63.444	0	56.074	346990000	55	22.5925	22.8908	23.6454	25.5289	26.7275	25.8766
+	2.37009	2.99196	Q9NR48	Q9NR48	Histone-lysine N-methyltransferase ASH1L	ASH1L	3807	>sp|Q9NR48|ASH1L_HUMAN Histone-lysine N-methyltransferase ASH1L OS=Homo sapiens GN=ASH1L PE=1 SV=2	Color2 [A=255, R=169, G=169, B=169]	1	4					46	46	46	24.1	24.1	24.1	332.79	0	132.1	467160000	110	22.5825	24.1038	23.929	26.1824	26.7421	26.6667
	0.997259	2.98053	Q9NQR1	Q9NQR1	N-lysine methyltransferase SETD8	SETD8	3791	>sp|Q9NQR1|KMT5A_HUMAN N-lysine methyltransferase KMT5A OS=Homo sapiens GN=KMT5A PE=1 SV=3	Color2 [A=255, R=169, G=169, B=169]	1	4					13	13	13	40.7	40.7	40.7	42.889	0	23.32	199670000	20	20.0058	22.5229	21.6001	23.8974	26.6151	22.5579
+	1.32997	2.93738	Q9HC52	Q9HC52	Chromobox protein homolog 8	CBX8	3743	>sp|Q9HC52|CBX8_HUMAN Chromobox protein homolog 8 OS=Homo sapiens GN=CBX8 PE=1 SV=3	Color2 [A=255, R=169, G=169, B=169]	1	4					12	12	12	43.7	43.7	43.7	43.395	0	88.414	263010000	39	20.859	23.4385	24.0299	25.0595	26.2438	25.8362
+	3.14676	2.93218	Q9H816	Q9H816	5 exonuclease Apollo	DCLRE1B	3686	>sp|Q9H816|DCR1B_HUMAN 5 exonuclease Apollo OS=Homo sapiens GN=DCLRE1B PE=1 SV=1	Color2 [A=255, R=169, G=169, B=169]	1	4					7	7	7	20.5	20.5	20.5	60.001	0	11.12	46391000	14	21.3468	20.6068	20.4142	23.4666	23.8748	23.8228
+	2.78648	2.90015	Q6P4F7;Q3KRB8	Q6P4F7	Rho GTPase-activating protein 11A	ARHGAP11A	2371	>sp|Q6P4F7|RHGBA_HUMAN Rho GTPase-activating protein 11A OS=Homo sapiens GN=ARHGAP11A PE=1 SV=2	Color2 [A=255, R=169, G=169, B=169]	1	4					29	29	29	40.6	40.6	40.6	113.86	0	238.22	694960000	104	24.0501	24.8247	24.3508	26.8525	27.9002	27.1734
+	3.87328	2.87973	Q9UIG0	Q9UIG0	Tyrosine-protein kinase BAZ1B	BAZ1B	4100	>sp|Q9UIG0|BAZ1B_HUMAN Tyrosine-protein kinase BAZ1B OS=Homo sapiens GN=BAZ1B PE=1 SV=2	Color2 [A=255, R=169, G=169, B=169]	1	4					78	78	78	54.1	54.1	54.1	170.9	0	323.31	7307700000	530	27.4855	28.1496	27.9406	30.7923	30.6678	30.7548
	0.529181	2.87741	Q9BYB0	Q9BYB0	SH3 and multiple ankyrin repeat domains protein 3	SHANK3	3515	>sp|Q9BYB0|SHAN3_HUMAN SH3 and multiple ankyrin repeat domains protein 3 OS=Homo sapiens GN=SHANK3 PE=1 SV=3	Color2 [A=255, R=169, G=169, B=169]	1	4					1	1	1	0.9	0.9	0.9	184.67	0.0019841	2.1695	4685700000	10	20.8772	27.8357	28.0408	28.9982	27.6043	28.7834
+	1.97366	2.87044	P47914	P47914	60S ribosomal protein L29	RPL29	1182	>sp|P47914|RL29_HUMAN 60S ribosomal protein L29 OS=Homo sapiens GN=RPL29 PE=1 SV=2	Color2 [A=255, R=169, G=169, B=169]	1	4					2	2	2	14.5	14.5	14.5	17.752	0	10.949	591240000	18	23.0882	23.7725	23.0473	25.1787	27.2181	26.1225
+	1.98611	2.86825	P16403;P10412;P16402;Q02539;P22492;P16401	P16403;P10412;P16402	Histone H1.2;Histone H1.4;Histone H1.3	HIST1H1C;HIST1H1E;HIST1H1D	809	>sp|P16403|H12_HUMAN Histone H1.2 OS=Homo sapiens GN=HIST1H1C PE=1 SV=2;>sp|P10412|H14_HUMAN Histone H1.4 OS=Homo sapiens GN=HIST1H1E PE=1 SV=2;>sp|P16402|H13_HUMAN Histone H1.3 OS=Homo sapiens GN=HIST1H1D PE=1 SV=2	Color2 [A=255, R=169, G=169, B=169]	1	4					8	8	8	32.9	32.9	32.9	21.364	0	23.701	3232200000	65	27.0822	25.8736	25.4893	29.0729	29.6904	28.2866
+	1.66629	2.85372	P35659	P35659	Protein DEK	DEK	1059	>sp|P35659|DEK_HUMAN Protein DEK OS=Homo sapiens GN=DEK PE=1 SV=1	Color2 [A=255, R=169, G=169, B=169]	1	4					8	8	8	21.6	21.6	21.6	42.674	0	17.014	138180000	21	20.5922	22.4293	22.4791	24.3065	25.6245	24.1308
+	1.84087	2.8373	Q969J2;Q5JNZ3	Q969J2	Zinc finger protein with KRAB and SCAN domains 4	ZKSCAN4	3061	>sp|Q969J2|ZKSC4_HUMAN Zinc finger protein with KRAB and SCAN domains 4 OS=Homo sapiens GN=ZKSCAN4 PE=1 SV=1	Color2 [A=255, R=169, G=169, B=169]	1	4					14	14	12	37.2	37.2	31	61.579	0	67.634	243020000	60	21.8303	22.9225	23.9196	25.0813	26.1295	25.9736
+	1.56829	2.81735	P17028	P17028	Zinc finger protein 24	ZNF24	815	>sp|P17028|ZNF24_HUMAN Zinc finger protein 24 OS=Homo sapiens GN=ZNF24 PE=1 SV=4	Color2 [A=255, R=169, G=169, B=169]	1	4					13	13	13	53	53	53	42.155	0	87.362	391760000	45	22.3816	23.1716	23.4995	24.6005	27.2101	25.6941
+	1.37371	2.81217	Q9ULW3	Q9ULW3	Activator of basal transcription 1	ABT1	4181	>sp|Q9ULW3|ABT1_HUMAN Activator of basal transcription 1 OS=Homo sapiens GN=ABT1 PE=1 SV=1	Color2 [A=255, R=169, G=169, B=169]	1	4					8	8	8	48.9	48.9	48.9	31.079	0	19.85	164390000	25	21.2492	22.457	20.6318	23.4296	25.8403	23.5047
+	2.2059	2.81168	Q8IY37	Q8IY37	Probable ATP-dependent RNA helicase DHX37	DHX37	2667	>sp|Q8IY37|DHX37_HUMAN Probable ATP-dependent RNA helicase DHX37 OS=Homo sapiens GN=DHX37 PE=1 SV=1	Color2 [A=255, R=169, G=169, B=169]	1	4					14	14	14	18	18	18	129.54	0	37.59	115460000	43	22.1179	21.7313	21.6313	24.5198	25.5801	23.8157
+	1.68946	2.80395	Q9BXS6	Q9BXS6	Nucleolar and spindle-associated protein 1	NUSAP1	3506	>sp|Q9BXS6|NUSAP_HUMAN Nucleolar and spindle-associated protein 1 OS=Homo sapiens GN=NUSAP1 PE=1 SV=1	Color2 [A=255, R=169, G=169, B=169]	1	4					22	22	22	56	56	56	49.451	0	83.179	937620000	105	23.7447	24.4188	25.7083	26.6393	28.313	27.3313
+	1.2263	2.78504	O75151	O75151	Lysine-specific demethylase PHF2	PHF2	389	>sp|O75151|PHF2_HUMAN Lysine-specific demethylase PHF2 OS=Homo sapiens GN=PHF2 PE=1 SV=4	Color2 [A=255, R=169, G=169, B=169]	1	4					10	8	8	11.6	9.7	9.7	120.77	0	27.363	77772000	18	21.619	20.2296	20.1709	21.5592	24.2128	24.6026
+	2.25669	2.77544	Q8ND82	Q8ND82	Zinc finger protein 280C	ZNF280C	2801	>sp|Q8ND82|Z280C_HUMAN Zinc finger protein 280C OS=Homo sapiens GN=ZNF280C PE=1 SV=1	Color2 [A=255, R=169, G=169, B=169]	1	4					31	31	29	58.6	58.6	56.2	83.095	0	202.1	1301500000	134	24.6217	25.4347	25.8289	27.4372	28.7045	28.0699
+	1.69445	2.76296	O95243	O95243	Methyl-CpG-binding domain protein 4	MBD4	521	>sp|O95243|MBD4_HUMAN Methyl-CpG-binding domain protein 4 OS=Homo sapiens GN=MBD4 PE=1 SV=1	Color2 [A=255, R=169, G=169, B=169]	1	4					10	10	10	24.8	24.8	24.8	66.05	0	30.972	101550000	24	21.1901	21.717	21.5923	23.4859	25.7063	23.5961
	0.886385	2.73145	P63173	P63173	60S ribosomal protein L38	RPL38	1510	>sp|P63173|RL38_HUMAN 60S ribosomal protein L38 OS=Homo sapiens GN=RPL38 PE=1 SV=2	Color2 [A=255, R=169, G=169, B=169]	1	4					5	5	5	50	50	50	8.2178	0	9.6611	294760000	16	24.1974	20.0375	21.6404	23.3448	26.0155	24.7094
	0.844832	2.72338	Q71DI3;Q16695;Q6NXT2	Q71DI3;Q16695	Histone H3.2;Histone H3.1t	HIST2H3A;HIST3H3	2466	>sp|Q71DI3|H32_HUMAN Histone H3.2 OS=Homo sapiens GN=HIST2H3A PE=1 SV=3;>sp|Q16695|H31T_HUMAN Histone H3.1t OS=Homo sapiens GN=HIST3H3 PE=1 SV=3	Color2 [A=255, R=169, G=169, B=169]	1	4					3	1	1	33.8	23.5	23.5	15.388	0	26.97	192110000	47	21.5457	20.8103	21.5721	21.0858	25.648	25.3645
+	1.51179	2.69589	Q9NWQ4	Q9NWQ4	G patch domain-containing protein 2-like	GPATCH2L	3898	>sp|Q9NWQ4|GPT2L_HUMAN G patch domain-containing protein 2-like OS=Homo sapiens GN=GPATCH2L PE=1 SV=3	Color2 [A=255, R=169, G=169, B=169]	1	4					3	3	3	11.4	11.4	11.4	54.259	0	7.6504	48684000	10	20.5547	20.3479	20.5225	21.6028	24.3813	23.5286
+	2.0303	2.68949	Q9Y232;Q9Y6F8;Q9Y6F7	Q9Y232	Chromodomain Y-like protein	CDYL	4241	>sp|Q9Y232|CDYL1_HUMAN Chromodomain Y-like protein OS=Homo sapiens GN=CDYL PE=1 SV=2	Color2 [A=255, R=169, G=169, B=169]	1	4					22	22	22	51	51	51	66.481	0	151.77	1117100000	106	24.3582	24.991	25.6253	27.1353	28.5527	27.355
+	2.06443	2.68664	Q99848	Q99848	Probable rRNA-processing protein EBP2	EBNA1BP2	3376	>sp|Q99848|EBP2_HUMAN Probable rRNA-processing protein EBP2 OS=Homo sapiens GN=EBNA1BP2 PE=1 SV=2	Color2 [A=255, R=169, G=169, B=169]	1	4					15	15	15	44.8	44.8	44.8	34.852	0	80.884	3843100000	91	25.7803	26.6207	26.0845	28.1569	29.8255	28.5631
	0.87321	2.68236	Q8NDD1	Q8NDD1	Uncharacterized protein C1orf131	C1orf131	2804	>sp|Q8NDD1|CA131_HUMAN Uncharacterized protein C1orf131 OS=Homo sapiens GN=C1orf131 PE=1 SV=3	Color2 [A=255, R=169, G=169, B=169]	1	4					9	9	9	36.1	36.1	36.1	32.766	0	33.531	174650000	30	21.1207	21.108	21.3148	21.4165	26.3633	23.8108
+	1.41832	2.68158	Q00403	Q00403	Transcription initiation factor IIB	GTF2B	1573	>sp|Q00403|TF2B_HUMAN Transcription initiation factor IIB OS=Homo sapiens GN=GTF2B PE=1 SV=1	Color2 [A=255, R=169, G=169, B=169]	1	4					13	13	13	52.2	52.2	52.2	34.833	0	48.407	688840000	64	22.7304	24.123	24.3415	25.6173	27.8532	25.7691
+	1.52007	2.67786	Q8IWS0	Q8IWS0	PHD finger protein 6	PHF6	2641	>sp|Q8IWS0|PHF6_HUMAN PHD finger protein 6 OS=Homo sapiens GN=PHF6 PE=1 SV=1	Color2 [A=255, R=169, G=169, B=169]	1	4					8	8	8	32.6	32.6	32.6	41.29	0	25.199	95064000	17	21.3678	20.7794	21.7373	22.5167	25.1049	24.2965
+	1.37031	2.66922	O15347	O15347	High mobility group protein B3	HMGB3	239	>sp|O15347|HMGB3_HUMAN High mobility group protein B3 OS=Homo sapiens GN=HMGB3 PE=1 SV=4	Color2 [A=255, R=169, G=169, B=169]	1	4					6	6	6	34.5	34.5	34.5	22.98	0	25.69	223970000	38	23.8359	21.0194	22.9945	24.7563	25.977	25.1241
+	1.69735	2.64896	Q14331	Q14331	Protein FRG1	FRG1	1878	>sp|Q14331|FRG1_HUMAN Protein FRG1 OS=Homo sapiens GN=FRG1 PE=1 SV=1	Color2 [A=255, R=169, G=169, B=169]	1	4					12	12	12	48.8	48.8	48.8	29.172	0	44.456	400160000	39	22.4598	23.8811	23.7772	25.2621	27.0666	25.7363
+	1.37691	2.64323	Q01831	Q01831	DNA repair protein complementing XP-C cells	XPC	1596	>sp|Q01831|XPC_HUMAN DNA repair protein complementing XP-C cells OS=Homo sapiens GN=XPC PE=1 SV=4	Color2 [A=255, R=169, G=169, B=169]	1	4					14	14	14	21.5	21.5	21.5	105.95	0	23.48	144090000	28	23.096	20.3586	22.9853	24.8899	24.7103	24.7695
+	2.07502	2.61931	P46013	P46013	Antigen KI-67	MKI67	1150	>sp|P46013|KI67_HUMAN Proliferation marker protein Ki-67 OS=Homo sapiens GN=MKI67 PE=1 SV=2	Color2 [A=255, R=169, G=169, B=169]	1	4					219	219	219	68	68	68	358.69	0	323.31	142250000000	2155	31.894	32.1427	32.0879	35.628	33.7763	34.5782
	0.972845	2.60934	Q8N0T1	Q8N0T1	Uncharacterized protein C8orf59	C8orf59	2697	>sp|Q8N0T1|CH059_HUMAN Uncharacterized protein C8orf59 OS=Homo sapiens GN=C8orf59 PE=1 SV=4	Color2 [A=255, R=169, G=169, B=169]	1	4					6	6	6	47	47	47	11.456	0	7.0101	500390000	13	21.5307	22.9752	24.8129	25.8459	27.0712	24.2296
+	2.30078	2.60753	Q9Y421	Q9Y421	Protein FAM32A	FAM32A	4314	>sp|Q9Y421|FA32A_HUMAN Protein FAM32A OS=Homo sapiens GN=FAM32A PE=1 SV=2	Color2 [A=255, R=169, G=169, B=169]	1	4					5	5	5	43.8	43.8	43.8	13.178	0	14.837	257780000	17	21.963	22.7363	23.0385	25.376	25.6549	24.5295
+	4.15221	2.60717	Q9NRL2	Q9NRL2	Bromodomain adjacent to zinc finger domain protein 1A	BAZ1A	3818	>sp|Q9NRL2|BAZ1A_HUMAN Bromodomain adjacent to zinc finger domain protein 1A OS=Homo sapiens GN=BAZ1A PE=1 SV=2	Color2 [A=255, R=169, G=169, B=169]	1	4					37	37	37	31.4	31.4	31.4	178.7	0	213.12	632680000	133	24.4113	24.5923	24.3074	27.2491	27.0773	26.8061
+	2.43168	2.59749	Q8WVM7	Q8WVM7	Cohesin subunit SA-1	STAG1	2941	>sp|Q8WVM7|STAG1_HUMAN Cohesin subunit SA-1 OS=Homo sapiens GN=STAG1 PE=1 SV=3	Color2 [A=255, R=169, G=169, B=169]	1	4					25	18	18	26	21.1	21.1	144.43	0	79.695	229610000	47	22.2862	23.5311	23.3321	25.2831	25.797	25.8619
	0.947905	2.59347	Q92522	Q92522	Histone H1x	H1FX	2979	>sp|Q92522|H1X_HUMAN Histone H1x OS=Homo sapiens GN=H1FX PE=1 SV=1	Color2 [A=255, R=169, G=169, B=169]	1	4					5	5	5	26.3	26.3	26.3	22.487	0	57.415	831720000	56	26.3375	22.025	24.0794	27.3103	26.5996	26.3124
	0.371623	2.57784	Q16778;P33778;P23527;P06899;Q8N257;Q6DRA6;Q6DN03	Q16778;P33778;P23527;P06899;Q8N257	Histone H2B type 2-E;Histone H2B type 1-B;Histone H2B type 1-O;Histone H2B type 1-J;Histone H2B type 3-B	HIST2H2BE;HIST1H2BB;HIST1H2BO;HIST1H2BJ;HIST3H2BB	663	>sp|Q16778|H2B2E_HUMAN Histone H2B type 2-E OS=Homo sapiens GN=HIST2H2BE PE=1 SV=3;>sp|P33778|H2B1B_HUMAN Histone H2B type 1-B OS=Homo sapiens GN=HIST1H2BB PE=1 SV=2;>sp|P23527|H2B1O_HUMAN Histone H2B type 1-O OS=Homo sapiens GN=HIST1H2BO PE=1 SV=3;>sp|P06	Color2 [A=255, R=169, G=169, B=169]	1	4					7	2	2	41.3	7.9	7.9	13.92	0	4.8247	1464600000	18	25.2379	24.3309	21.072	20.9295	29.2435	28.2013
+	1.19913	2.56279	Q68D10	Q68D10	Protein SPT2 homolog	SPTY2D1	2302	>sp|Q68D10|SPT2_HUMAN Protein SPT2 homolog OS=Homo sapiens GN=SPTY2D1 PE=1 SV=3	Color2 [A=255, R=169, G=169, B=169]	1	4					15	15	15	26.1	26.1	26.1	75.598	0	48.523	284290000	56	20.8848	23.6259	23.8586	25.0899	25.9741	24.9937
+	1.46036	2.55355	Q13129	Q13129	Zinc finger protein Rlf	RLF	1750	>sp|Q13129|RLF_HUMAN Zinc finger protein Rlf OS=Homo sapiens GN=RLF PE=1 SV=2	Color2 [A=255, R=169, G=169, B=169]	1	4					35	35	35	25.5	25.5	25.5	217.95	0	86.308	268080000	88	24.2717	23.0483	21.7884	26.2852	24.974	25.5099
+	1.40777	2.54866	Q9BTT0	Q9BTT0	Acidic leucine-rich nuclear phosphoprotein 32 family member E	ANP32E	3442	>sp|Q9BTT0|AN32E_HUMAN Acidic leucine-rich nuclear phosphoprotein 32 family member E OS=Homo sapiens GN=ANP32E PE=1 SV=1	Color2 [A=255, R=169, G=169, B=169]	1	4					4	4	4	23.1	23.1	23.1	30.692	0	11.43	89500000	10	20.6799	20.2318	21.7723	22.5094	24.8335	22.9871
	1.1544	2.54243	Q13895	Q13895	Bystin	BYSL	1834	>sp|Q13895|BYST_HUMAN Bystin OS=Homo sapiens GN=BYSL PE=1 SV=3	Color2 [A=255, R=169, G=169, B=169]	1	4					17	17	17	53.5	53.5	53.5	49.601	0	78.109	334960000	69	22.3553	23.1976	21.1716	23.9321	26.4896	23.93
	1.01259	2.53511	Q6NS38	Q6NS38	Alpha-ketoglutarate-dependent dioxygenase alkB homolog 2	ALKBH2	2341	>sp|Q6NS38|ALKB2_HUMAN DNA oxidative demethylase ALKBH2 OS=Homo sapiens GN=ALKBH2 PE=1 SV=1	Color2 [A=255, R=169, G=169, B=169]	1	4					8	8	8	39.8	39.8	39.8	29.322	0	15.061	63449000	9	20.4127	22.0016	20.17	21.3602	24.6186	24.2109
+	2.36971	2.52618	Q5QJE6	Q5QJE6	Deoxynucleotidyltransferase terminal-interacting protein 2	DNTTIP2	2195	>sp|Q5QJE6|TDIF2_HUMAN Deoxynucleotidyltransferase terminal-interacting protein 2 OS=Homo sapiens GN=DNTTIP2 PE=1 SV=2	Color2 [A=255, R=169, G=169, B=169]	1	4					28	28	28	51.6	51.6	51.6	84.468	0	323.31	3820000000	225	26.996	27.1854	26.6859	28.7377	30.1388	29.5694
+	1.44494	2.49165	Q9BW71	Q9BW71	HIRA-interacting protein 3	HIRIP3	3475	>sp|Q9BW71|HIRP3_HUMAN HIRA-interacting protein 3 OS=Homo sapiens GN=HIRIP3 PE=1 SV=3	Color2 [A=255, R=169, G=169, B=169]	1	4					8	8	8	14.9	14.9	14.9	61.956	0	28.352	225640000	27	21.3801	23.0699	23.5541	24.2688	25.7738	25.4365
+	1.18922	2.48783	Q15022	Q15022	Polycomb protein SUZ12	SUZ12	1950	>sp|Q15022|SUZ12_HUMAN Polycomb protein SUZ12 OS=Homo sapiens GN=SUZ12 PE=1 SV=3	Color2 [A=255, R=169, G=169, B=169]	1	4					18	18	18	39.2	39.2	39.2	83.054	0	75.74	180010000	41	20.9696	22.7664	22.9197	23.4664	26.083	24.5699
+	1.71707	2.48621	Q8IYW5	Q8IYW5	E3 ubiquitin-protein ligase RNF168	RNF168	2685	>sp|Q8IYW5|RN168_HUMAN E3 ubiquitin-protein ligase RNF168 OS=Homo sapiens GN=RNF168 PE=1 SV=1	Color2 [A=255, R=169, G=169, B=169]	1	4					12	12	12	24.2	24.2	24.2	65.019	0	44.876	130970000	43	21.0728	22.9636	22.1984	23.9547	25.1918	24.5469
	1.13034	2.48148	Q96EY4	Q96EY4	Translation machinery-associated protein 16	TMA16	3142	>sp|Q96EY4|TMA16_HUMAN Translation machinery-associated protein 16 OS=Homo sapiens GN=TMA16 PE=1 SV=2	Color2 [A=255, R=169, G=169, B=169]	1	4					4	4	4	24.6	24.6	24.6	23.864	0	20.884	91903000	9	22.3387	20.5087	21.0647	22.7175	25.5287	23.1103
+	1.72341	2.46259	Q9BYG3	Q9BYG3	MKI67 FHA domain-interacting nucleolar phosphoprotein	NIFK	3518	>sp|Q9BYG3|MK67I_HUMAN MKI67 FHA domain-interacting nucleolar phosphoprotein OS=Homo sapiens GN=NIFK PE=1 SV=1	Color2 [A=255, R=169, G=169, B=169]	1	4					20	20	20	67.6	67.6	67.6	34.222	0	177.46	3058200000	138	24.6939	25.9329	24.9981	27.2897	28.7136	27.0093
	0.463049	2.46061	P61956;Q6EEV6	P61956	Small ubiquitin-related modifier 2	SUMO2	1443	>sp|P61956|SUMO2_HUMAN Small ubiquitin-related modifier 2 OS=Homo sapiens GN=SUMO2 PE=1 SV=3	Color2 [A=255, R=169, G=169, B=169]	1	4					3	3	2	27.4	27.4	14.7	10.871	0	11.735	1539800000	22	28.1586	25.659	20.3922	27.3591	26.8248	27.4077
+	1.83176	2.45855	Q9ULI0	Q9ULI0	ATPase family AAA domain-containing protein 2B	ATAD2B	4163	>sp|Q9ULI0|ATD2B_HUMAN ATPase family AAA domain-containing protein 2B OS=Homo sapiens GN=ATAD2B PE=1 SV=3	Color2 [A=255, R=169, G=169, B=169]	1	4					26	22	22	26.7	23.4	23.4	164.91	0	75.865	126980000	47	21.6077	22.5313	22.6502	23.7231	25.2186	25.2231
	0.624033	2.43809	P17096	P17096	High mobility group protein HMG-I/HMG-Y	HMGA1	819	>sp|P17096|HMGA1_HUMAN High mobility group protein HMG-I/HMG-Y OS=Homo sapiens GN=HMGA1 PE=1 SV=3	Color2 [A=255, R=169, G=169, B=169]	1	4					2	2	2	32.7	32.7	32.7	11.676	0	6.1348	93820000	7	21.0021	20.0141	20.7934	24.5425	24.9935	19.5878
+	1.69376	2.43679	Q96BK5	Q96BK5	PIN2/TERF1-interacting telomerase inhibitor 1	PINX1	3093	>sp|Q96BK5|PINX1_HUMAN PIN2/TERF1-interacting telomerase inhibitor 1 OS=Homo sapiens GN=PINX1 PE=1 SV=2	Color2 [A=255, R=169, G=169, B=169]	1	4					12	12	12	48.5	48.5	48.5	37.034	0	103.16	877700000	95	24.4643	24.7585	24.3044	26.3065	28.2239	26.3071
	0.9531	2.43535	Q8NB50;Q6AZW8	Q8NB50	Zinc finger protein 62 homolog	ZFP62	2779	>sp|Q8NB50|ZFP62_HUMAN Zinc finger protein 62 homolog OS=Homo sapiens GN=ZFP62 PE=1 SV=3	Color2 [A=255, R=169, G=169, B=169]	1	4					13	13	10	19	19	12.9	102.51	0	12.431	106010000	22	23.3853	21.7965	19.9379	22.9139	25.1832	24.3286
	0.863916	2.42883	Q9Y3U8	Q9Y3U8	60S ribosomal protein L36	RPL36	4311	>sp|Q9Y3U8|RL36_HUMAN 60S ribosomal protein L36 OS=Homo sapiens GN=RPL36 PE=1 SV=3	Color2 [A=255, R=169, G=169, B=169]	1	4					5	5	5	30.5	30.5	30.5	12.254	0	19.493	1178100000	27	24.9981	24.2168	23.1034	27.2704	28.1209	24.2135
+	1.89068	2.42775	Q9P016	Q9P016	Thymocyte nuclear protein 1	THYN1	3967	>sp|Q9P016|THYN1_HUMAN Thymocyte nuclear protein 1 OS=Homo sapiens GN=THYN1 PE=1 SV=1	Color2 [A=255, R=169, G=169, B=169]	1	4					5	5	5	31.1	31.1	31.1	25.697	0	10.346	27374000	11	20.707	19.9308	20.5123	21.9545	23.7419	22.7368
+	1.77524	2.42139	Q53HL2	Q53HL2	Borealin	CDCA8	2147	>sp|Q53HL2|BOREA_HUMAN Borealin OS=Homo sapiens GN=CDCA8 PE=1 SV=2	Color2 [A=255, R=169, G=169, B=169]	1	4					15	15	15	58.2	58.2	58.2	31.323	0	51.824	544490000	64	23.9933	23.552	25.0021	25.8862	27.3951	26.5302
+	1.59344	2.40415	P57682	P57682	Krueppel-like factor 3	KLF3	1392	>sp|P57682|KLF3_HUMAN Krueppel-like factor 3 OS=Homo sapiens GN=KLF3 PE=1 SV=1	Color2 [A=255, R=169, G=169, B=169]	1	4					3	2	2	12.8	10.1	10.1	38.828	0	8.8318	31523000	5	20.8219	19.7678	19.5322	21.5819	23.5142	22.2382
+	1.90149	2.39295	Q49A26	Q49A26	Putative oxidoreductase GLYR1	GLYR1	2113	>sp|Q49A26|GLYR1_HUMAN Putative oxidoreductase GLYR1 OS=Homo sapiens GN=GLYR1 PE=1 SV=3	Color2 [A=255, R=169, G=169, B=169]	1	4					21	21	21	51.4	51.4	51.4	60.556	0	125.18	998230000	114	24.8238	25.1206	25.4892	26.605	28.4056	27.6018
	1.12297	2.38942	Q9NV06	Q9NV06	DDB1- and CUL4-associated factor 13	DCAF13	3859	>sp|Q9NV06|DCA13_HUMAN DDB1- and CUL4-associated factor 13 OS=Homo sapiens GN=DCAF13 PE=1 SV=2	Color2 [A=255, R=169, G=169, B=169]	1	4					19	19	19	53	53	53	51.402	0	48.81	360160000	50	23.1646	23.2953	22.077	23.7407	26.9212	25.0433
+	1.40001	2.38628	Q9GZR2	Q9GZR2	RNA exonuclease 4	REXO4	3566	>sp|Q9GZR2|REXO4_HUMAN RNA exonuclease 4 OS=Homo sapiens GN=REXO4 PE=1 SV=2	Color2 [A=255, R=169, G=169, B=169]	1	4					14	14	14	44.8	44.8	44.8	46.671	0	32.501	370540000	56	22.3972	23.0719	23.8998	24.2915	26.582	25.6543
+	2.16371	2.3827	Q15059	Q15059	Bromodomain-containing protein 3	BRD3	1964	>sp|Q15059|BRD3_HUMAN Bromodomain-containing protein 3 OS=Homo sapiens GN=BRD3 PE=1 SV=1	Color2 [A=255, R=169, G=169, B=169]	1	4					13	9	9	23.8	19	19	79.541	0	36.382	58294000	21	21.4384	21.0142	21.6942	22.9395	24.3164	24.039
+	1.58289	2.37279	P17039	P17039	Zinc finger protein 30	ZNF30	817	>sp|P17039|ZNF30_HUMAN Zinc finger protein 30 OS=Homo sapiens GN=ZNF30 PE=2 SV=5	Color2 [A=255, R=169, G=169, B=169]	1	4					2	1	0	3	1.8	0	71.417	0	4.4598	151450000	9	21.237	22.4257	22.6561	23.4873	25.2972	24.6527
	0.730056	2.36589	Q86Y91	Q86Y91	Kinesin-like protein KIF18B	KIF18B	2602	>sp|Q86Y91|KI18B_HUMAN Kinesin-like protein KIF18B OS=Homo sapiens GN=KIF18B PE=1 SV=3	Color2 [A=255, R=169, G=169, B=169]	1	4					29	29	28	50.9	50.9	49.7	94.222	0	194.45	1215700000	162	22.5088	26.1545	27.0721	26.5995	27.9895	28.2441
	1.02786	2.35303	Q8IYL3	Q8IYL3	UPF0688 protein C1orf174	C1orf174	2682	>sp|Q8IYL3|CA174_HUMAN UPF0688 protein C1orf174 OS=Homo sapiens GN=C1orf174 PE=1 SV=2	Color2 [A=255, R=169, G=169, B=169]	1	4					3	3	3	31.7	31.7	31.7	25.977	0	21.07	138840000	25	20.7062	21.9938	22.4571	23.5826	25.8863	22.7473
+	2.14327	2.33557	Q9NQS7	Q9NQS7	Inner centromere protein	INCENP	3793	>sp|Q9NQS7|INCE_HUMAN Inner centromere protein OS=Homo sapiens GN=INCENP PE=1 SV=3	Color2 [A=255, R=169, G=169, B=169]	1	4					25	25	25	39.3	39.3	39.3	105.43	0	132.64	879700000	118	24.8694	24.7293	25.9659	27.046	27.6628	27.8624
+	1.7137	2.3264	Q14781	Q14781	Chromobox protein homolog 2	CBX2	1917	>sp|Q14781|CBX2_HUMAN Chromobox protein homolog 2 OS=Homo sapiens GN=CBX2 PE=1 SV=2	Color2 [A=255, R=169, G=169, B=169]	1	4					13	13	13	38.2	38.2	38.2	56.08	0	160.67	752780000	74	23.9291	24.7185	25.213	26.1492	27.8316	26.859
	0.828558	2.31321	Q96C57	Q96C57	Uncharacterized protein C12orf43	C12orf43	3105	>sp|Q96C57|CL043_HUMAN Uncharacterized protein C12orf43 OS=Homo sapiens GN=C12orf43 PE=1 SV=2	Color2 [A=255, R=169, G=169, B=169]	1	4					10	10	10	50	50	50	28.17	0	71.152	220830000	41	20.5043	21.9566	22.9456	22.0721	25.758	24.5161
+	1.61349	2.31191	O00257	O00257	E3 SUMO-protein ligase CBX4	CBX4	123	>sp|O00257|CBX4_HUMAN E3 SUMO-protein ligase CBX4 OS=Homo sapiens GN=CBX4 PE=1 SV=3	Color2 [A=255, R=169, G=169, B=169]	1	4					17	17	17	34.1	34.1	34.1	61.367	0	121.46	627300000	86	23.4252	24.474	25.2781	25.9857	27.2643	26.863
+	2.1775	2.31009	Q9NTI5	Q9NTI5	Sister chromatid cohesion protein PDS5 homolog B	PDS5B	3839	>sp|Q9NTI5|PDS5B_HUMAN Sister chromatid cohesion protein PDS5 homolog B OS=Homo sapiens GN=PDS5B PE=1 SV=1	Color2 [A=255, R=169, G=169, B=169]	1	4					18	15	15	16.9	15	15	164.67	0	35.541	110540000	38	21.6298	22.2402	22.7365	24.7699	23.892	24.8749
+	1.31455	2.30556	Q9NTW7	Q9NTW7	Zinc finger protein 64 homolog, isoforms 3 and 4	ZFP64	3843	>sp|Q9NTW7|ZF64B_HUMAN Zinc finger protein 64 homolog, isoforms 3 and 4 OS=Homo sapiens GN=ZFP64 PE=1 SV=3	Color2 [A=255, R=169, G=169, B=169]	1	4					8	8	7	16	16	12.9	72.216	0	19.154	66829000	18	21.3933	20.9012	20.9981	22.1307	24.9005	23.1781
	1.06672	2.28642	Q8IYI8;Q9H0M5;Q0D2J5;Q9UC07	Q8IYI8	Zinc finger protein 440	ZNF440	2681	>sp|Q8IYI8|ZN440_HUMAN Zinc finger protein 440 OS=Homo sapiens GN=ZNF440 PE=1 SV=1	Color2 [A=255, R=169, G=169, B=169]	1	4					10	10	9	24.9	24.9	21.2	69.105	0	22.711	74672000	22	21.5146	20.8166	21.0153	21.7962	25.1954	23.2141
+	1.38146	2.26494	Q15697	Q15697	Zinc finger protein 174	ZNF174	2026	>sp|Q15697|ZN174_HUMAN Zinc finger protein 174 OS=Homo sapiens GN=ZNF174 PE=1 SV=1	Color2 [A=255, R=169, G=169, B=169]	1	4					5	5	5	16.5	16.5	16.5	46.454	0	21.631	39516000	9	21.996	20.1882	20.1467	22.7798	23.941	22.4049
+	1.99822	2.26454	Q9GZR7	Q9GZR7	ATP-dependent RNA helicase DDX24	DDX24	3567	>sp|Q9GZR7|DDX24_HUMAN ATP-dependent RNA helicase DDX24 OS=Homo sapiens GN=DDX24 PE=1 SV=1	Color2 [A=255, R=169, G=169, B=169]	1	4					29	29	29	49.6	49.6	49.6	96.331	0	173.91	482050000	97	23.1625	24.2347	23.1736	25.7735	26.3855	25.2055
+	2.02022	2.25903	Q9BVP2	Q9BVP2	Guanine nucleotide-binding protein-like 3	GNL3	3468	>sp|Q9BVP2|GNL3_HUMAN Guanine nucleotide-binding protein-like 3 OS=Homo sapiens GN=GNL3 PE=1 SV=2	Color2 [A=255, R=169, G=169, B=169]	1	4					23	23	23	47.9	47.9	47.9	61.992	0	210.03	1889800000	164	25.4293	25.9832	25.984	27.2512	28.7968	28.1256
	0.768466	2.25833	P49207	P49207	60S ribosomal protein L34	RPL34	1205	>sp|P49207|RL34_HUMAN 60S ribosomal protein L34 OS=Homo sapiens GN=RPL34 PE=1 SV=3	Color2 [A=255, R=169, G=169, B=169]	1	4					4	4	4	28.2	28.2	28.2	13.293	0	5.8459	511090000	24	22.6734	24.0048	22.028	24.3665	27.5582	23.5565
	0.968197	2.24237	Q06265	Q06265	Exosome complex component RRP45	EXOSC9	1650	>sp|Q06265|EXOS9_HUMAN Exosome complex component RRP45 OS=Homo sapiens GN=EXOSC9 PE=1 SV=3	Color2 [A=255, R=169, G=169, B=169]	1	4					10	10	10	34.6	34.6	34.6	48.948	0	54.797	398300000	59	21.5306	24.2406	24.3514	24.8011	26.717	25.3316
+	1.36098	2.23208	Q96N64	Q96N64	PWWP domain-containing protein 2A	PWWP2A	3247	>sp|Q96N64|PWP2A_HUMAN PWWP domain-containing protein 2A OS=Homo sapiens GN=PWWP2A PE=1 SV=2	Color2 [A=255, R=169, G=169, B=169]	1	4					7	7	7	13.6	13.6	13.6	81.959	0	10.263	21662000	11	20.8764	21.5647	19.2045	22.4805	23.4004	22.4609
+	1.50842	2.22403	P15622	P15622	Zinc finger protein 250	ZNF250	799	>sp|P15622|ZN250_HUMAN Zinc finger protein 250 OS=Homo sapiens GN=ZNF250 PE=1 SV=3	Color2 [A=255, R=169, G=169, B=169]	1	4					31	31	30	70.4	70.4	67.7	63.467	0	150.22	3275700000	180	25.627	27.2806	27.4214	28.2862	29.4845	29.2303
+	1.18617	2.22297	Q01538;Q9UL68	Q01538	Myelin transcription factor 1	MYT1	1588	>sp|Q01538|MYT1_HUMAN Myelin transcription factor 1 OS=Homo sapiens GN=MYT1 PE=1 SV=2	Color2 [A=255, R=169, G=169, B=169]	1	4					10	10	10	15.5	15.5	15.5	122.33	0	45.742	40855000	16	20.9177	21.1666	20.6101	23.4967	21.4687	24.398
+	3.93019	2.21119	Q96QE3	Q96QE3	ATPase family AAA domain-containing protein 5	ATAD5	3279	>sp|Q96QE3|ATAD5_HUMAN ATPase family AAA domain-containing protein 5 OS=Homo sapiens GN=ATAD5 PE=1 SV=4	Color2 [A=255, R=169, G=169, B=169]	1	4					70	70	70	47.4	47.4	47.4	207.57	0	323.31	1945400000	357	26.4222	26.5463	26.1254	28.7272	28.5439	28.4564
	0.683499	2.2003	Q9BS34;Q32M78;P17017;P17030;Q15935;Q8N972	Q9BS34	Zinc finger protein 670	ZNF670	3419	>sp|Q9BS34|ZN670_HUMAN Zinc finger protein 670 OS=Homo sapiens GN=ZNF670 PE=1 SV=1	Color2 [A=255, R=169, G=169, B=169]	1	4					10	9	8	31.4	28.5	25.7	44.603	0	22.43	59702000	18	20.2386	21.3974	19.0347	23.0856	24.2621	19.9239
	1.09404	2.19646	P29372	P29372	DNA-3-methyladenine glycosylase	MPG	973	>sp|P29372|3MG_HUMAN DNA-3-methyladenine glycosylase OS=Homo sapiens GN=MPG PE=1 SV=3	Color2 [A=255, R=169, G=169, B=169]	1	4					6	6	6	30.9	30.9	30.9	32.868	0	19.924	157570000	16	21.7874	22.7352	22.3757	23.0481	26.1537	24.2857
	0.987205	2.19453	Q14586	Q14586	Zinc finger protein 267	ZNF267	1888	>sp|Q14586|ZN267_HUMAN Zinc finger protein 267 OS=Homo sapiens GN=ZNF267 PE=1 SV=3	Color2 [A=255, R=169, G=169, B=169]	1	4					25	25	24	40.1	40.1	38.6	87.375	0	66.315	436260000	73	22.3299	25.0187	24.1359	25.122	27.3514	25.5946
+	1.41285	2.19445	P83916	P83916	Chromobox protein homolog 1	CBX1	1552	>sp|P83916|CBX1_HUMAN Chromobox protein homolog 1 OS=Homo sapiens GN=CBX1 PE=1 SV=1	Color2 [A=255, R=169, G=169, B=169]	1	4					4	3	3	23.8	15.1	15.1	21.418	0	49.574	78880000	10	20.4999	22.1404	22.5078	23.3602	24.6327	23.7384
+	2.13232	2.18864	P19338	P19338	Nucleolin	NCL	853	>sp|P19338|NUCL_HUMAN Nucleolin OS=Homo sapiens GN=NCL PE=1 SV=3	Color2 [A=255, R=169, G=169, B=169]	1	4					33	33	33	35.6	35.6	35.6	76.613	0	323.31	27373000000	315	29.126	29.9424	30.1117	31.3542	32.432	31.9597
+	1.19707	2.1869	P39748;CON__P01030	P39748	Flap endonuclease 1	FEN1	1092	>sp|P39748|FEN1_HUMAN Flap endonuclease 1 OS=Homo sapiens GN=FEN1 PE=1 SV=1	Color2 [A=255, R=169, G=169, B=169]	1	4					12	12	11	47.1	47.1	45.3	42.592	0	164.32	802190000	89	23.5545	24.6673	25.3274	25.6243	27.975	26.5105
	0.762797	2.18375	Q8NI77	Q8NI77	Kinesin-like protein KIF18A	KIF18A	2853	>sp|Q8NI77|KI18A_HUMAN Kinesin-like protein KIF18A OS=Homo sapiens GN=KIF18A PE=1 SV=2	Color2 [A=255, R=169, G=169, B=169]	1	4					21	20	20	35.1	33.9	33.9	102.28	0	50.232	244020000	75	20.4139	23.9896	24.2159	24.1312	25.6338	25.4056
+	1.53837	2.18259	Q9BRT6	Q9BRT6	Protein LLP homolog	LLPH	3415	>sp|Q9BRT6|LLPH_HUMAN Protein LLP homolog OS=Homo sapiens GN=LLPH PE=1 SV=1	Color2 [A=255, R=169, G=169, B=169]	1	4					3	3	3	23.3	23.3	23.3	15.225	0	10.483	63616000	10	21.048	21.0407	20.61	23.0572	24.1996	21.9896
	1.10317	2.16933	E7ETH6	E7ETH6	Zinc finger protein 587B	ZNF587B	103	>sp|E7ETH6|Z587B_HUMAN Zinc finger protein 587B OS=Homo sapiens GN=ZNF587B PE=1 SV=1	Color2 [A=255, R=169, G=169, B=169]	1	4					7	4	3	22.6	13.2	9.7	45.541	0	4.8803	36888000	8	21.1403	19.6939	21.478	22.0627	24.4225	22.335
+	1.83055	2.16763	Q9Y462	Q9Y462	Zinc finger protein 711	ZNF711	4318	>sp|Q9Y462|ZN711_HUMAN Zinc finger protein 711 OS=Homo sapiens GN=ZNF711 PE=1 SV=2	Color2 [A=255, R=169, G=169, B=169]	1	4					17	17	15	33.1	33.1	31	86.244	0	128.97	172280000	38	22.3778	23.1488	22.7817	24.1094	25.7672	24.9345
+	1.96965	2.16582	Q8IY92	Q8IY92	Structure-specific endonuclease subunit SLX4	SLX4	2672	>sp|Q8IY92|SLX4_HUMAN Structure-specific endonuclease subunit SLX4 OS=Homo sapiens GN=SLX4 PE=1 SV=3	Color2 [A=255, R=169, G=169, B=169]	1	4					15	15	15	12.2	12.2	12.2	200.01	0	39.463	100630000	40	21.7516	21.4005	22.5935	24.1517	23.4875	24.6039
+	1.40353	2.16572	Q9NPI1	Q9NPI1	Bromodomain-containing protein 7	BRD7	3778	>sp|Q9NPI1|BRD7_HUMAN Bromodomain-containing protein 7 OS=Homo sapiens GN=BRD7 PE=1 SV=1	Color2 [A=255, R=169, G=169, B=169]	1	4					8	8	8	22.9	22.9	22.9	74.138	0	15.687	63616000	16	20.1035	22.0318	22.1286	23.1759	24.1389	23.4462
+	1.27999	2.16296	P62750	P62750	60S ribosomal protein L23a	RPL23A	1477	>sp|P62750|RL23A_HUMAN 60S ribosomal protein L23a OS=Homo sapiens GN=RPL23A PE=1 SV=1	Color2 [A=255, R=169, G=169, B=169]	1	4					9	9	9	42.9	42.9	42.9	17.695	0	14.867	313920000	31	23.0236	22.0661	23.2221	23.8607	26.2692	24.6707
	0.686185	2.16166	Q9NX24	Q9NX24	H/ACA ribonucleoprotein complex subunit 2	NHP2	3907	>sp|Q9NX24|NHP2_HUMAN H/ACA ribonucleoprotein complex subunit 2 OS=Homo sapiens GN=NHP2 PE=1 SV=1	Color2 [A=255, R=169, G=169, B=169]	1	4					6	6	6	67.3	67.3	67.3	17.201	0	24.008	258940000	19	21.8592	22.4214	21.3272	22.3173	26.8009	22.9745
+	1.37678	2.15289	Q9NRX1	Q9NRX1	RNA-binding protein PNO1	PNO1	3823	>sp|Q9NRX1|PNO1_HUMAN RNA-binding protein PNO1 OS=Homo sapiens GN=PNO1 PE=1 SV=1	Color2 [A=255, R=169, G=169, B=169]	1	4					8	8	8	44.8	44.8	44.8	27.924	0	30.001	65868000	19	21.2526	21.7885	20.5874	22.8985	24.6312	22.5574
	1.02757	2.12454	Q9Y3B9	Q9Y3B9	RRP15-like protein	RRP15	4298	>sp|Q9Y3B9|RRP15_HUMAN RRP15-like protein OS=Homo sapiens GN=RRP15 PE=1 SV=2	Color2 [A=255, R=169, G=169, B=169]	1	4					4	4	4	15.6	15.6	15.6	31.484	0	14.321	88816000	13	20.6059	21.9517	21.9082	22.735	25.3421	22.7622
+	3.32697	2.12289	Q13029	Q13029	PR domain zinc finger protein 2	PRDM2	1736	>sp|Q13029|PRDM2_HUMAN PR domain zinc finger protein 2 OS=Homo sapiens GN=PRDM2 PE=1 SV=3	Color2 [A=255, R=169, G=169, B=169]	1	4					13	13	13	13.9	13.9	13.9	188.91	0	23.991	135730000	28	22.7733	22.6385	23.0121	24.9313	24.6346	25.2266
	1.03993	2.12025	Q8N2W9	Q8N2W9	E3 SUMO-protein ligase PIAS4	PIAS4	2717	>sp|Q8N2W9|PIAS4_HUMAN E3 SUMO-protein ligase PIAS4 OS=Homo sapiens GN=PIAS4 PE=1 SV=1	Color2 [A=255, R=169, G=169, B=169]	1	4					10	10	10	30.8	30.8	30.8	56.503	0	34.409	135470000	29	20.7921	23.2846	22.6102	23.6733	25.5512	23.8233
	0.621687	2.10527	P62899	P62899	60S ribosomal protein L31	RPL31	1494	>sp|P62899|RL31_HUMAN 60S ribosomal protein L31 OS=Homo sapiens GN=RPL31 PE=1 SV=1	Color2 [A=255, R=169, G=169, B=169]	1	4					4	4	4	32	32	32	14.463	0	26.816	120680000	14	20.8194	22.4639	19.0264	20.7731	24.7539	23.0985
	0.474812	2.0966	P46779	P46779	60S ribosomal protein L28	RPL28	1165	>sp|P46779|RL28_HUMAN 60S ribosomal protein L28 OS=Homo sapiens GN=RPL28 PE=1 SV=3	Color2 [A=255, R=169, G=169, B=169]	1	4					7	7	7	40.9	40.9	40.9	15.747	0	43.71	717230000	32	23.119	23.3363	21.2856	24.2458	27.9899	21.795
+	1.91023	2.0937	Q03188	Q03188	Centromere protein C	CENPC	1618	>sp|Q03188|CENPC_HUMAN Centromere protein C OS=Homo sapiens GN=CENPC PE=1 SV=2	Color2 [A=255, R=169, G=169, B=169]	1	4					31	31	31	47	47	47	106.83	0	109.38	579790000	128	23.9272	24.4758	25.41	26.3668	26.6285	27.0988
+	3.01937	2.09089	O95785	O95785	Protein Wiz	WIZ	565	>sp|O95785|WIZ_HUMAN Protein Wiz OS=Homo sapiens GN=WIZ PE=1 SV=2	Color2 [A=255, R=169, G=169, B=169]	1	4					30	30	30	26	26	26	178.67	0	129.16	1175100000	144	25.346	25.8281	26.0625	27.6657	28.0542	27.7895
	0.700374	2.0745	Q9Y3A4;Q9NSQ0	Q9Y3A4	Ribosomal RNA-processing protein 7 homolog A	RRP7A	4295	>sp|Q9Y3A4|RRP7A_HUMAN Ribosomal RNA-processing protein 7 homolog A OS=Homo sapiens GN=RRP7A PE=1 SV=2	Color2 [A=255, R=169, G=169, B=169]	1	4					10	10	10	52.9	52.9	52.9	32.334	0	27.665	79743000	18	21.2286	20.7182	20.5018	21.4328	25.5534	21.6859
+	1.36096	2.0708	Q9Y3A2	Q9Y3A2	Probable U3 small nucleolar RNA-associated protein 11	UTP11L	4294	>sp|Q9Y3A2|UTP11_HUMAN Probable U3 small nucleolar RNA-associated protein 11 OS=Homo sapiens GN=UTP11 PE=1 SV=2	Color2 [A=255, R=169, G=169, B=169]	1	4					12	12	12	40.7	40.7	40.7	30.446	0	49.357	437010000	57	24.2048	24.0886	22.9246	25.0722	26.9579	25.4002
+	1.52438	2.05797	Q86UV5	Q86UV5	Ubiquitin carboxyl-terminal hydrolase 48	USP48	2562	>sp|Q86UV5|UBP48_HUMAN Ubiquitin carboxyl-terminal hydrolase 48 OS=Homo sapiens GN=USP48 PE=1 SV=1	Color2 [A=255, R=169, G=169, B=169]	1	4					6	6	6	8.8	8.8	8.8	119.03	0	13.2	40225000	20	21.9636	20.767	19.8244	22.7941	22.888	23.0468
+	1.49219	2.04792	P22087	P22087	rRNA 2-O-methyltransferase fibrillarin	FBL	889	>sp|P22087|FBRL_HUMAN rRNA 2-O-methyltransferase fibrillarin OS=Homo sapiens GN=FBL PE=1 SV=2	Color2 [A=255, R=169, G=169, B=169]	1	4					14	14	12	60.4	60.4	57	33.784	0	44.07	467820000	71	23.7119	23.8499	23.4609	25.7799	26.7749	24.6116
+	1.45618	2.03902	Q99575	Q99575	Ribonucleases P/MRP protein subunit POP1	POP1	3344	>sp|Q99575|POP1_HUMAN Ribonucleases P/MRP protein subunit POP1 OS=Homo sapiens GN=POP1 PE=1 SV=2	Color2 [A=255, R=169, G=169, B=169]	1	4					21	21	21	31.9	31.9	31.9	114.71	0	71.627	261340000	68	23.5556	23.3298	22.4149	24.1359	26.0262	25.2552
	0.664073	2.03563	O43463	O43463	Histone-lysine N-methyltransferase SUV39H1	SUV39H1	288	>sp|O43463|SUV91_HUMAN Histone-lysine N-methyltransferase SUV39H1 OS=Homo sapiens GN=SUV39H1 PE=1 SV=1	Color2 [A=255, R=169, G=169, B=169]	1	4					8	8	8	21.8	21.8	21.8	47.907	0	20.656	52141000	9	20.8531	21.4705	20.5062	24.0065	24.6469	20.2834
+	1.83727	2.03456	P61244	P61244	Protein max	MAX	1427	>sp|P61244|MAX_HUMAN Protein max OS=Homo sapiens GN=MAX PE=1 SV=1	Color2 [A=255, R=169, G=169, B=169]	1	4					6	6	6	40	40	40	18.275	0	13.513	70975000	16	20.923	21.498	21.3743	23.1124	24.1754	22.6112
+	3.49414	2.03041	Q02880	Q02880	DNA topoisomerase 2-beta	TOP2B	1611	>sp|Q02880|TOP2B_HUMAN DNA topoisomerase 2-beta OS=Homo sapiens GN=TOP2B PE=1 SV=3	Color2 [A=255, R=169, G=169, B=169]	1	4					78	62	62	54.2	45.9	45.9	183.26	0	312.07	2843000000	347	26.9274	27.0662	27.0754	29.1614	28.7219	29.277
+	1.35013	2.02601	P45973	P45973	Chromobox protein homolog 5	CBX5	1147	>sp|P45973|CBX5_HUMAN Chromobox protein homolog 5 OS=Homo sapiens GN=CBX5 PE=1 SV=1	Color2 [A=255, R=169, G=169, B=169]	1	4					10	10	9	53.4	53.4	47.1	22.225	0	52.577	541730000	68	23.4763	24.4341	25.2816	25.5405	27.1407	26.5888
+	2.54693	2.02378	Q9BZ95	Q9BZ95	Histone-lysine N-methyltransferase NSD3	WHSC1L1	3527	>sp|Q9BZ95|NSD3_HUMAN Histone-lysine N-methyltransferase NSD3 OS=Homo sapiens GN=WHSC1L1 PE=1 SV=1	Color2 [A=255, R=169, G=169, B=169]	1	4					29	28	28	27.8	26.4	26.4	161.61	0	156.36	889780000	144	24.8366	25.553	25.7345	27.11	27.5284	27.5571
	1.0559	2.02246	P61247	P61247	40S ribosomal protein S3a	RPS3A	1428	>sp|P61247|RS3A_HUMAN 40S ribosomal protein S3a OS=Homo sapiens GN=RPS3A PE=1 SV=2	Color2 [A=255, R=169, G=169, B=169]	1	4					14	14	14	53	53	53	29.945	0	101.41	1350600000	84	24.7888	25.3575	26.1242	25.8208	28.2693	28.2478
	0.959041	2.01608	Q96AY2	Q96AY2	Crossover junction endonuclease EME1	EME1	3084	>sp|Q96AY2|EME1_HUMAN Crossover junction endonuclease EME1 OS=Homo sapiens GN=EME1 PE=1 SV=2	Color2 [A=255, R=169, G=169, B=169]	1	4					4	4	4	10.5	10.5	10.5	63.251	0	11.407	35539000	11	20.9353	19.9802	19.7397	20.4418	22.8213	23.4404
	0.739941	2.00427	P62917	P62917	60S ribosomal protein L8	RPL8	1498	>sp|P62917|RL8_HUMAN 60S ribosomal protein L8 OS=Homo sapiens GN=RPL8 PE=1 SV=2	Color2 [A=255, R=169, G=169, B=169]	1	4					7	7	7	33.9	33.9	33.9	28.024	0	61.763	500100000	32	22.4238	22.7186	22.9978	22.4309	26.6525	25.0696
+	3.72654	1.98267	Q4LE39	Q4LE39	AT-rich interactive domain-containing protein 4B	ARID4B	2125	>sp|Q4LE39|ARI4B_HUMAN AT-rich interactive domain-containing protein 4B OS=Homo sapiens GN=ARID4B PE=1 SV=2	Color2 [A=255, R=169, G=169, B=169]	1	4					18	18	18	19.5	19.5	19.5	147.81	0	51.299	164900000	46	23.2902	23.0016	22.9547	25.1321	24.8557	25.2067
	0.529519	1.97845	Q9NSI2	Q9NSI2	Protein FAM207A	FAM207A	3832	>sp|Q9NSI2|F207A_HUMAN Protein FAM207A OS=Homo sapiens GN=FAM207A PE=1 SV=2	Color2 [A=255, R=169, G=169, B=169]	1	4					7	7	7	41.3	41.3	41.3	25.456	0	31.898	307190000	28	22.9504	24.7378	20.3074	23.6628	26.6929	23.5753
	1.08836	1.97626	P82979	P82979	SAP domain-containing ribonucleoprotein	SARNP	1549	>sp|P82979|SARNP_HUMAN SAP domain-containing ribonucleoprotein OS=Homo sapiens GN=SARNP PE=1 SV=3	Color2 [A=255, R=169, G=169, B=169]	1	4					5	5	5	27.6	27.6	27.6	23.671	0	9.8989	169270000	10	21.9047	22.39	23.1519	23.2017	25.8657	24.3079
+	1.97625	1.9652	Q9Y5B9	Q9Y5B9	FACT complex subunit SPT16	SUPT16H	4360	>sp|Q9Y5B9|SP16H_HUMAN FACT complex subunit SPT16 OS=Homo sapiens GN=SUPT16H PE=1 SV=1	Color2 [A=255, R=169, G=169, B=169]	1	4					41	41	41	47.8	47.8	47.8	119.91	0	216.48	2150500000	266	25.9986	26.4564	26.6284	27.5688	28.8716	28.5386
+	1.55772	1.96493	Q9NQZ2	Q9NQZ2	Something about silencing protein 10	UTP3	3798	>sp|Q9NQZ2|SAS10_HUMAN Something about silencing protein 10 OS=Homo sapiens GN=UTP3 PE=1 SV=1	Color2 [A=255, R=169, G=169, B=169]	1	4					15	15	15	31.3	31.3	31.3	54.557	0	121.46	628380000	66	23.5151	24.3894	24.3729	25.7511	27.0419	25.3792
+	1.91446	1.96193	Q9UII5	Q9UII5	Zinc finger protein 107	ZNF107	4103	>sp|Q9UII5|ZN107_HUMAN Zinc finger protein 107 OS=Homo sapiens GN=ZNF107 PE=2 SV=1	Color2 [A=255, R=169, G=169, B=169]	1	4					15	15	12	26.8	26.8	17.4	90.672	0	21.229	146230000	43	21.9552	22.6889	22.7199	23.801	25.0976	24.3512
	1.07317	1.95885	Q9BUL5	Q9BUL5	PHD finger protein 23	PHF23	3453	>sp|Q9BUL5|PHF23_HUMAN PHD finger protein 23 OS=Homo sapiens GN=PHF23 PE=1 SV=1	Color2 [A=255, R=169, G=169, B=169]	1	4					4	4	4	13.6	13.6	13.6	43.818	0	34.704	62663000	14	19.96	22.1325	21.5813	22.2837	24.2042	23.0625
	0.502034	1.95554	Q9P003	Q9P003	Protein cornichon homolog 4	CNIH4	3965	>sp|Q9P003|CNIH4_HUMAN Protein cornichon homolog 4 OS=Homo sapiens GN=CNIH4 PE=1 SV=1	Color2 [A=255, R=169, G=169, B=169]	1	4					1	1	1	14.4	14.4	14.4	16.093	0	5.0346	112940000	12	22.0719	19.4137	20.9316	24.4149	24.1406	19.7283
+	1.74868	1.95352	Q9H0A0	Q9H0A0	N-acetyltransferase 10	NAT10	3577	>sp|Q9H0A0|NAT10_HUMAN RNA cytidine acetyltransferase OS=Homo sapiens GN=NAT10 PE=1 SV=2	Color2 [A=255, R=169, G=169, B=169]	1	4					63	63	63	69.9	69.9	69.9	115.73	0	323.31	11649000000	575	27.902	29.0614	28.7809	29.8622	31.1059	30.6368
+	1.38093	1.95004	Q16587	Q16587	Zinc finger protein 74	ZNF74	2061	>sp|Q16587|ZNF74_HUMAN Zinc finger protein 74 OS=Homo sapiens GN=ZNF74 PE=2 SV=3	Color2 [A=255, R=169, G=169, B=169]	1	4					9	9	9	23.8	23.8	23.8	72.206	0	71.993	70932000	30	22.1378	22.0139	20.7423	23.1414	24.5505	23.0523
	0.528133	1.94708	Q6DKI1	Q6DKI1	60S ribosomal protein L7-like 1	RPL7L1	2318	>sp|Q6DKI1|RL7L_HUMAN 60S ribosomal protein L7-like 1 OS=Homo sapiens GN=RPL7L1 PE=1 SV=1	Color2 [A=255, R=169, G=169, B=169]	1	4					7	7	7	39.4	39.4	39.4	28.661	0	14.838	121140000	19	20.9244	21.1991	21.0419	19.8351	25.1838	23.9878
+	2.71859	1.94702	Q96BT3	Q96BT3	Centromere protein T	CENPT	3095	>sp|Q96BT3|CENPT_HUMAN Centromere protein T OS=Homo sapiens GN=CENPT PE=1 SV=2	Color2 [A=255, R=169, G=169, B=169]	1	4					4	4	4	14.6	14.6	14.6	60.422	0	7.469	16244000	9	20.2132	19.957	20.0839	21.5667	22.0715	22.457
+	1.9243	1.94192	Q2NL82	Q2NL82	Pre-rRNA-processing protein TSR1 homolog	TSR1	2093	>sp|Q2NL82|TSR1_HUMAN Pre-rRNA-processing protein TSR1 homolog OS=Homo sapiens GN=TSR1 PE=1 SV=1	Color2 [A=255, R=169, G=169, B=169]	1	4					19	19	19	33.8	33.8	33.8	91.809	0	99.84	376740000	93	23.5839	24.1416	24.1086	25.1798	26.5835	25.8967
+	3.58236	1.94139	Q8IX21	Q8IX21	Protein FAM178A	FAM178A	2653	>sp|Q8IX21|SLF2_HUMAN SMC5-SMC6 complex localization factor protein 2 OS=Homo sapiens GN=SLF2 PE=1 SV=2	Color2 [A=255, R=169, G=169, B=169]	1	4					14	14	14	21.6	21.6	21.6	131.87	0	42.092	138220000	33	22.9139	22.6802	22.537	24.4224	24.7402	24.7926
	0.955925	1.94137	Q9HCI7	Q9HCI7	E3 ubiquitin-protein ligase MSL2	MSL2	3751	>sp|Q9HCI7|MSL2_HUMAN E3 ubiquitin-protein ligase MSL2 OS=Homo sapiens GN=MSL2 PE=1 SV=2	Color2 [A=255, R=169, G=169, B=169]	1	4					5	5	5	12.3	12.3	12.3	62.54	0	5.9609	32607000	6	20.4058	20.0817	20.4868	20.3958	23.4059	22.9967
	0.758076	1.92584	P62913	P62913	60S ribosomal protein L11	RPL11	1497	>sp|P62913|RL11_HUMAN 60S ribosomal protein L11 OS=Homo sapiens GN=RPL11 PE=1 SV=2	Color2 [A=255, R=169, G=169, B=169]	1	4					6	6	6	41.6	41.6	41.6	20.252	0	30.552	167930000	26	23.2228	22.7898	19.5382	23.7626	23.975	23.5907
	0.788797	1.91885	Q07020	Q07020	60S ribosomal protein L18	RPL18	1661	>sp|Q07020|RL18_HUMAN 60S ribosomal protein L18 OS=Homo sapiens GN=RPL18 PE=1 SV=2	Color2 [A=255, R=169, G=169, B=169]	1	4					8	8	8	43.6	43.6	43.6	21.634	0	59.848	2358100000	59	24.8233	25.756	25.2617	25.9731	29.3732	26.2512
	0.942896	1.90316	P58317	P58317	Zinc finger protein 121	ZNF121	1398	>sp|P58317|ZN121_HUMAN Zinc finger protein 121 OS=Homo sapiens GN=ZNF121 PE=3 SV=2	Color2 [A=255, R=169, G=169, B=169]	1	4					6	4	4	19	12.3	12.3	44.694	0	7.4454	94486000	9	21.2275	22.1729	21.5483	22.6618	25.3576	22.6388
	0.943011	1.89662	P33947;O43731	P33947	ER lumen protein-retaining receptor 2	KDELR2	1029	>sp|P33947|ERD22_HUMAN ER lumen protein-retaining receptor 2 OS=Homo sapiens GN=KDELR2 PE=1 SV=1	Color2 [A=255, R=169, G=169, B=169]	1	4					5	5	4	32.5	32.5	27.4	24.422	0	37.499	38067000	10	20.9247	20.1665	20.101	23.8153	22.3759	20.6907
+	1.81656	1.89332	Q9NYB0	Q9NYB0	Telomeric repeat-binding factor 2-interacting protein 1	TERF2IP	3925	>sp|Q9NYB0|TE2IP_HUMAN Telomeric repeat-binding factor 2-interacting protein 1 OS=Homo sapiens GN=TERF2IP PE=1 SV=1	Color2 [A=255, R=169, G=169, B=169]	1	4					20	20	20	69.7	69.7	69.7	44.259	0	180.6	652160000	101	25.3443	24.3489	24.5857	26.0123	27.2414	26.7052
	0.690494	1.88208	P07305	P07305	Histone H1.0;Histone H1.0, N-terminally processed	H1F0	665	>sp|P07305|H10_HUMAN Histone H1.0 OS=Homo sapiens GN=H1F0 PE=1 SV=3	Color2 [A=255, R=169, G=169, B=169]	1	4					5	5	5	27.3	27.3	27.3	20.863	0	6.3149	60432000	11	22.1414	20.2654	20.243	24.2082	23.4117	20.6761
	1.11198	1.88002	Q13185	Q13185	Chromobox protein homolog 3	CBX3	1759	>sp|Q13185|CBX3_HUMAN Chromobox protein homolog 3 OS=Homo sapiens GN=CBX3 PE=1 SV=4	Color2 [A=255, R=169, G=169, B=169]	1	4					8	7	6	52.5	45.9	37.2	20.811	0	69.676	1254600000	53	24.3384	25.977	25.9716	26.5246	28.438	26.9644
+	1.34407	1.87969	O43159	O43159	Ribosomal RNA-processing protein 8	RRP8	260	>sp|O43159|RRP8_HUMAN Ribosomal RNA-processing protein 8 OS=Homo sapiens GN=RRP8 PE=1 SV=2	Color2 [A=255, R=169, G=169, B=169]	1	4					18	18	18	50	50	50	50.714	0	93.307	582270000	78	23.0197	24.0869	24.4628	24.9423	26.6331	25.633
	0.908477	1.8679	Q5FBB7	Q5FBB7	Shugoshin-like 1	SGOL1	2165	>sp|Q5FBB7|SGO1_HUMAN Shugoshin 1 OS=Homo sapiens GN=SGO1 PE=1 SV=1	Color2 [A=255, R=169, G=169, B=169]	1	4					9	9	9	27.6	27.6	27.6	64.189	0	48.987	171750000	29	21.536	22.7844	23.6394	23.0613	25.4643	25.0379
	0.542192	1.86607	Q8TF76	Q8TF76	Serine/threonine-protein kinase haspin	GSG2	2913	>sp|Q8TF76|HASP_HUMAN Serine/threonine-protein kinase haspin OS=Homo sapiens GN=GSG2 PE=1 SV=3	Color2 [A=255, R=169, G=169, B=169]	1	4					8	8	8	17.2	17.2	17.2	88.494	0	25.878	52787000	17	21.0343	21.92	19.8859	20.0188	24.4065	24.0132
+	2.35324	1.86354	Q9BZE4	Q9BZE4	Nucleolar GTP-binding protein 1	GTPBP4	3530	>sp|Q9BZE4|NOG1_HUMAN Nucleolar GTP-binding protein 1 OS=Homo sapiens GN=GTPBP4 PE=1 SV=3	Color2 [A=255, R=169, G=169, B=169]	1	4					30	30	30	56.2	56.2	56.2	73.964	0	226.22	1548600000	143	25.9639	25.6836	26.0545	27.6167	28.3454	27.3305
+	1.55757	1.86045	Q5TB30	Q5TB30	DEP domain-containing protein 1A	DEPDC1	2236	>sp|Q5TB30|DEP1A_HUMAN DEP domain-containing protein 1A OS=Homo sapiens GN=DEPDC1 PE=1 SV=2	Color2 [A=255, R=169, G=169, B=169]	1	4					9	9	9	16.6	16.6	16.6	92.959	0	29.472	40606000	21	21.1087	21.339	20.4183	22.5277	23.7442	22.1754
	0.707725	1.85899	Q9NYP7	Q9NYP7	Elongation of very long chain fatty acids protein 5	ELOVL5	3934	>sp|Q9NYP7|ELOV5_HUMAN Elongation of very long chain fatty acids protein 5 OS=Homo sapiens GN=ELOVL5 PE=1 SV=1	Color2 [A=255, R=169, G=169, B=169]	1	4					2	2	2	7.4	7.4	7.4	35.293	0	7.637	60148000	11	20.8448	20.0427	20.7136	23.3533	23.7662	20.0586
+	1.24556	1.8475	Q8IUF8	Q8IUF8	Bifunctional lysine-specific demethylase and histidyl-hydroxylase MINA	MINA	2618	>sp|Q8IUF8|MINA_HUMAN Bifunctional lysine-specific demethylase and histidyl-hydroxylase MINA OS=Homo sapiens GN=MINA PE=1 SV=1	Color2 [A=255, R=169, G=169, B=169]	1	4					6	6	6	19.6	19.6	19.6	52.8	0	17.14	82342000	16	20.7797	21.7019	21.9379	22.2992	24.3772	23.2856
+	3.15211	1.83709	Q96GQ7	Q96GQ7	Probable ATP-dependent RNA helicase DDX27	DDX27	3169	>sp|Q96GQ7|DDX27_HUMAN Probable ATP-dependent RNA helicase DDX27 OS=Homo sapiens GN=DDX27 PE=1 SV=2	Color2 [A=255, R=169, G=169, B=169]	1	4					20	20	20	30.5	30.5	30.5	89.834	0	38.407	316560000	52	22.8807	23.425	23.0975	25.0459	24.7483	25.1202
	0.344875	1.83557	Q6IWH7	Q6IWH7	Anoctamin-7	ANO7	2334	>sp|Q6IWH7|ANO7_HUMAN Anoctamin-7 OS=Homo sapiens GN=ANO7 PE=1 SV=2	Color2 [A=255, R=169, G=169, B=169]	1	4					1	1	1	2	2	2	105.53	0.0054054	1.6256	255180000	6	20.1902	19.9685	24.5955	24.5182	20.2498	25.493
	0.495311	1.82641	Q96MN5	Q96MN5	Transcription elongation factor A N-terminal and central domain-containing protein 2	TCEANC2	3238	>sp|Q96MN5|TEAN2_HUMAN Transcription elongation factor A N-terminal and central domain-containing protein 2 OS=Homo sapiens GN=TCEANC2 PE=1 SV=1	Color2 [A=255, R=169, G=169, B=169]	1	4					6	6	6	26.4	26.4	26.4	24.15	0	18.266	82741000	21	20.6849	20.6465	20.9576	19.5251	24.9539	23.2893
	1.18409	1.82326	P27695	P27695	DNA-(apurinic or apyrimidinic site) lyase;DNA-(apurinic or apyrimidinic site) lyase, mitochondrial	APEX1	952	>sp|P27695|APEX1_HUMAN DNA-(apurinic or apyrimidinic site) lyase OS=Homo sapiens GN=APEX1 PE=1 SV=2	Color2 [A=255, R=169, G=169, B=169]	1	4					7	7	7	43.4	43.4	43.4	35.554	0	38.835	65417000	22	20.876	21.9609	21.6086	22.4262	24.5731	22.9159
	0.536549	1.82252	Q9H4Z2	Q9H4Z2	Zinc finger protein 335	ZNF335	3652	>sp|Q9H4Z2|ZN335_HUMAN Zinc finger protein 335 OS=Homo sapiens GN=ZNF335 PE=1 SV=1	Color2 [A=255, R=169, G=169, B=169]	1	4					4	4	4	5.5	5.5	5.5	144.89	0	39.834	47141000	12	20.546	22.7976	19.1291	20.5644	23.9324	23.4435
	1.00213	1.82198	P20719;P09067;P09629;Q00444;P17509;P31268;P31267;P09630;P31273;P17481	P20719	Homeobox protein Hox-A5	HOXA5	873	>sp|P20719|HXA5_HUMAN Homeobox protein Hox-A5 OS=Homo sapiens GN=HOXA5 PE=1 SV=2	Color2 [A=255, R=169, G=169, B=169]	1	4					10	10	9	62.6	62.6	59.6	29.345	0	40.465	226730000	39	22.1312	23.1486	23.1963	23.6619	26.1851	24.0951
	0.81535	1.81256	P81605	P81605	Dermcidin;Survival-promoting peptide;DCD-1	DCD	1545	>sp|P81605|DCD_HUMAN Dermcidin OS=Homo sapiens GN=DCD PE=1 SV=2	Color2 [A=255, R=169, G=169, B=169]	1	4					4	4	4	35.5	35.5	35.5	11.284	0	8.6401	144770000	18	22.9858	22.6802	21.1613	24.0475	22.6184	25.599
+	2.85958	1.81106	Q8WYP5	Q8WYP5	Protein ELYS	AHCTF1	2972	>sp|Q8WYP5|ELYS_HUMAN Protein ELYS OS=Homo sapiens GN=AHCTF1 PE=1 SV=3	Color2 [A=255, R=169, G=169, B=169]	1	4					119	119	119	69.2	69.2	69.2	252.5	0	323.31	23878000000	1148	29.7522	30.4325	30.4201	32.0427	31.9265	32.0688
+	1.5486	1.80848	Q8NCN4	Q8NCN4	E3 ubiquitin-protein ligase RNF169	RNF169	2796	>sp|Q8NCN4|RN169_HUMAN E3 ubiquitin-protein ligase RNF169 OS=Homo sapiens GN=RNF169 PE=1 SV=2	Color2 [A=255, R=169, G=169, B=169]	1	4					28	28	28	50.7	50.7	50.7	77.193	0	262.2	1912600000	194	25.6257	26.6592	27.0279	27.5938	28.7171	28.4274
	1.17083	1.80165	Q9NW82	Q9NW82	WD repeat-containing protein 70	WDR70	3893	>sp|Q9NW82|WDR70_HUMAN WD repeat-containing protein 70 OS=Homo sapiens GN=WDR70 PE=1 SV=1	Color2 [A=255, R=169, G=169, B=169]	1	4					29	29	29	56.1	56.1	56.1	73.2	0	182.55	1809500000	163	25.0247	26.4612	26.37	27.0298	28.844	27.3871
	0.771778	1.79555	Q969Q0;P83881	Q969Q0;P83881	60S ribosomal protein L36a-like;60S ribosomal protein L36a	RPL36AL;RPL36A	1551	>sp|Q969Q0|RL36L_HUMAN 60S ribosomal protein L36a-like OS=Homo sapiens GN=RPL36AL PE=1 SV=3;>sp|P83881|RL36A_HUMAN 60S ribosomal protein L36a OS=Homo sapiens GN=RPL36A PE=1 SV=2	Color2 [A=255, R=169, G=169, B=169]	1	4					4	4	4	29.2	29.2	29.2	12.469	0	6.1358	222730000	16	24.2985	23.3269	21.5005	26.1302	24.608	23.7743
+	1.28568	1.78832	P09429;B2RPK0	P09429	High mobility group protein B1	HMGB1	700	>sp|P09429|HMGB1_HUMAN High mobility group protein B1 OS=Homo sapiens GN=HMGB1 PE=1 SV=3	Color2 [A=255, R=169, G=169, B=169]	1	4					7	7	6	35.3	35.3	29.8	24.893	0	133.57	1579800000	68	26.6638	25.1799	26.1615	27.08	28.7181	27.5722
	0.872565	1.78428	Q99728	Q99728	BRCA1-associated RING domain protein 1	BARD1	3366	>sp|Q99728|BARD1_HUMAN BRCA1-associated RING domain protein 1 OS=Homo sapiens GN=BARD1 PE=1 SV=2	Color2 [A=255, R=169, G=169, B=169]	1	4					10	10	10	19.8	19.8	19.8	86.647	0	15.941	68052000	18	20.5713	23.2521	20.9022	22.5067	23.5962	23.9755
+	1.3415	1.7659	Q9UIF8	Q9UIF8	Bromodomain adjacent to zinc finger domain protein 2B	BAZ2B	4098	>sp|Q9UIF8|BAZ2B_HUMAN Bromodomain adjacent to zinc finger domain protein 2B OS=Homo sapiens GN=BAZ2B PE=1 SV=3	Color2 [A=255, R=169, G=169, B=169]	1	4					27	27	27	22.2	22.2	22.2	240.46	0	75.463	179020000	57	22.7331	22.9862	23.6049	25.793	23.8644	24.9645
+	1.40083	1.75997	Q9UPP1	Q9UPP1	Histone lysine demethylase PHF8	PHF8	4209	>sp|Q9UPP1|PHF8_HUMAN Histone lysine demethylase PHF8 OS=Homo sapiens GN=PHF8 PE=1 SV=3	Color2 [A=255, R=169, G=169, B=169]	1	4					31	31	29	33.8	33.8	31.8	117.86	0	141.77	1101500000	142	24.5765	25.6723	26.2579	26.6305	27.6123	27.5438
	0.7804	1.75767	Q9NS91	Q9NS91	E3 ubiquitin-protein ligase RAD18	RAD18	3828	>sp|Q9NS91|RAD18_HUMAN E3 ubiquitin-protein ligase RAD18 OS=Homo sapiens GN=RAD18 PE=1 SV=2	Color2 [A=255, R=169, G=169, B=169]	1	4					13	13	13	33.5	33.5	33.5	56.222	0	20.029	170620000	29	21.6946	23.2286	22.5446	23.7158	26.0724	22.9526
+	1.94014	1.74953	Q9UIF9	Q9UIF9	Bromodomain adjacent to zinc finger domain protein 2A	BAZ2A	4099	>sp|Q9UIF9|BAZ2A_HUMAN Bromodomain adjacent to zinc finger domain protein 2A OS=Homo sapiens GN=BAZ2A PE=1 SV=4	Color2 [A=255, R=169, G=169, B=169]	1	4					23	23	23	17.6	17.6	17.6	211.2	0	64.022	236270000	54	24.1015	23.3378	23.4902	26.0144	25.2083	24.9554
+	1.75645	1.74769	O15355	O15355	Protein phosphatase 1G	PPM1G	240	>sp|O15355|PPM1G_HUMAN Protein phosphatase 1G OS=Homo sapiens GN=PPM1G PE=1 SV=1	Color2 [A=255, R=169, G=169, B=169]	1	4					23	23	23	58.6	58.6	58.6	59.271	0	210.52	3337500000	193	26.7054	27.0466	27.0712	28.0605	29.5169	28.4889
+	1.59379	1.74208	Q9ULW0	Q9ULW0	Targeting protein for Xklp2	TPX2	4180	>sp|Q9ULW0|TPX2_HUMAN Targeting protein for Xklp2 OS=Homo sapiens GN=TPX2 PE=1 SV=2	Color2 [A=255, R=169, G=169, B=169]	1	4					52	52	52	62.2	62.2	62.2	85.652	0	323.31	17399000000	461	29.2975	29.5171	30.6582	31.0459	31.6947	31.9585
+	2.49935	1.73807	Q14676	Q14676	Mediator of DNA damage checkpoint protein 1	MDC1	1899	>sp|Q14676|MDC1_HUMAN Mediator of DNA damage checkpoint protein 1 OS=Homo sapiens GN=MDC1 PE=1 SV=3	Color2 [A=255, R=169, G=169, B=169]	1	4					74	74	74	58	58	58	226.66	0	323.31	5263300000	565	28.3116	27.8739	28.2896	30.1652	29.4298	30.0943
	0.70092	1.73651	Q9UBU7	Q9UBU7	Protein DBF4 homolog A	DBF4	4038	>sp|Q9UBU7|DBF4A_HUMAN Protein DBF4 homolog A OS=Homo sapiens GN=DBF4 PE=1 SV=1	Color2 [A=255, R=169, G=169, B=169]	1	4					5	5	5	10.4	10.4	10.4	76.857	0	18.631	44960000	11	19.5853	20.2998	22.368	20.975	23.4017	23.0859
	0.934467	1.73153	P53985	P53985	Monocarboxylate transporter 1	SLC16A1	1329	>sp|P53985|MOT1_HUMAN Monocarboxylate transporter 1 OS=Homo sapiens GN=SLC16A1 PE=1 SV=3	Color2 [A=255, R=169, G=169, B=169]	1	4					4	4	4	11.4	11.4	11.4	53.944	0	12	94737000	11	21.9546	22.1575	21.9201	24.3875	24.8063	22.0329
+	1.39755	1.72979	Q9P258	Q9P258	Protein RCC2	RCC2	3988	>sp|Q9P258|RCC2_HUMAN Protein RCC2 OS=Homo sapiens GN=RCC2 PE=1 SV=2	Color2 [A=255, R=169, G=169, B=169]	1	4					19	19	19	56.1	56.1	56.1	56.084	0	109.95	854620000	93	24.9304	25.3031	25.5933	25.9587	27.7873	27.2703
	0.885007	1.71866	Q6PK81;Q13106;Q9Y2P7;Q8IVP9;P52741;Q13398	Q6PK81;Q13106;Q9Y2P7	Zinc finger protein 773;Zinc finger protein 154;Zinc finger protein 256	ZNF773;ZNF154;ZNF256	2404	>sp|Q6PK81|ZN773_HUMAN Zinc finger protein 773 OS=Homo sapiens GN=ZNF773 PE=2 SV=1;>sp|Q13106|ZN154_HUMAN Zinc finger protein 154 OS=Homo sapiens GN=ZNF154 PE=2 SV=3;>sp|Q9Y2P7|ZN256_HUMAN Zinc finger protein 256 OS=Homo sapiens GN=ZNF256 PE=1 SV=2	Color2 [A=255, R=169, G=169, B=169]	1	4					4	3	1	13.1	11.1	3.4	50.501	0	5.8997	41373000	6	21.5576	20.8163	20.0364	21.0049	23.6693	22.8922
	0.541691	1.70771	O60870	O60870	DNA/RNA-binding protein KIN17	KIN	369	>sp|O60870|KIN17_HUMAN DNA/RNA-binding protein KIN17 OS=Homo sapiens GN=KIN PE=1 SV=2	Color2 [A=255, R=169, G=169, B=169]	1	4					11	11	11	36.4	36.4	36.4	45.373	0	24.063	119150000	22	20.9593	21.926	22.3873	21.0171	25.5781	23.8006
+	1.72517	1.70476	O95373	O95373	Importin-7	IPO7	529	>sp|O95373|IPO7_HUMAN Importin-7 OS=Homo sapiens GN=IPO7 PE=1 SV=1	Color2 [A=255, R=169, G=169, B=169]	1	4					37	37	36	55	55	54	119.52	0	288.4	2425300000	286	26.4698	26.7651	26.7822	27.51	28.8712	28.7502
	0.491618	1.70248	Q96GC6	Q96GC6	Neurotrophin receptor-interacting factor homolog	ZNF274	3161	>sp|Q96GC6|ZN274_HUMAN Neurotrophin receptor-interacting factor homolog OS=Homo sapiens GN=ZNF274 PE=1 SV=2	Color2 [A=255, R=169, G=169, B=169]	1	4					5	5	5	15.5	15.5	15.5	74.177	0	44.685	38035000	13	21.4345	19.6425	21.8512	19.9817	24.0709	23.983
+	2.3009	1.69978	P11388	P11388	DNA topoisomerase 2-alpha	TOP2A	737	>sp|P11388|TOP2A_HUMAN DNA topoisomerase 2-alpha OS=Homo sapiens GN=TOP2A PE=1 SV=3	Color2 [A=255, R=169, G=169, B=169]	1	4					92	92	76	60.7	60.7	53.4	174.38	0	323.31	8562300000	662	28.9861	28.2958	29.0696	30.7367	30.1374	30.5768
	1.22007	1.68745	P62753	P62753	40S ribosomal protein S6	RPS6	1478	>sp|P62753|RS6_HUMAN 40S ribosomal protein S6 OS=Homo sapiens GN=RPS6 PE=1 SV=1	Color2 [A=255, R=169, G=169, B=169]	1	4					5	5	5	25.7	25.7	25.7	28.68	0	56.255	383060000	35	23.7241	23.0067	24.5058	24.5383	25.5575	26.2032
+	2.92636	1.68631	Q6PL18	Q6PL18	ATPase family AAA domain-containing protein 2	ATAD2	2406	>sp|Q6PL18|ATAD2_HUMAN ATPase family AAA domain-containing protein 2 OS=Homo sapiens GN=ATAD2 PE=1 SV=1	Color2 [A=255, R=169, G=169, B=169]	1	4					39	39	35	39.9	39.9	36.4	158.55	0	177.15	954970000	189	26.0618	25.7602	25.4154	27.2654	27.4982	27.5326
+	2.06007	1.67917	Q9C0D4	Q9C0D4	Zinc finger protein 518B	ZNF518B	3553	>sp|Q9C0D4|Z518B_HUMAN Zinc finger protein 518B OS=Homo sapiens GN=ZNF518B PE=2 SV=2	Color2 [A=255, R=169, G=169, B=169]	1	4					37	37	37	50	50	50	119.53	0	210.92	852270000	148	24.8885	25.6989	25.6671	26.7459	27.5285	27.0177
+	1.50581	1.67539	Q86Y97	Q86Y97	Histone-lysine N-methyltransferase SUV420H2	SUV420H2	2603	>sp|Q86Y97|KMT5C_HUMAN Histone-lysine N-methyltransferase KMT5C OS=Homo sapiens GN=KMT5C PE=1 SV=1	Color2 [A=255, R=169, G=169, B=169]	1	4					14	14	14	35.3	35.3	35.3	52.112	0	17.911	76038000	14	22.3399	22.1799	22.3376	24.6715	24.2445	22.9676
+	2.18784	1.67372	Q96L73	Q96L73	Histone-lysine N-methyltransferase, H3 lysine-36 and H4 lysine-20 specific	NSD1	3226	>sp|Q96L73|NSD1_HUMAN Histone-lysine N-methyltransferase, H3 lysine-36 and H4 lysine-20 specific OS=Homo sapiens GN=NSD1 PE=1 SV=1	Color2 [A=255, R=169, G=169, B=169]	1	4					95	95	94	47.8	47.8	47.1	296.65	0	323.31	2956800000	442	27.5892	27.3283	26.7925	29.3454	28.749	28.6368
+	2.28942	1.66968	Q6PJP8	Q6PJP8	DNA cross-link repair 1A protein	DCLRE1A	2401	>sp|Q6PJP8|DCR1A_HUMAN DNA cross-link repair 1A protein OS=Homo sapiens GN=DCLRE1A PE=1 SV=3	Color2 [A=255, R=169, G=169, B=169]	1	4					20	20	20	31.2	31.2	31.2	116.4	0	108.67	309410000	62	24.2986	23.9451	23.5189	25.4808	25.3146	25.9763
	1.19394	1.66097	Q9Y6X4	Q9Y6X4	Soluble lamin-associated protein of 75 kDa	FAM169A	4416	>sp|Q9Y6X4|F169A_HUMAN Soluble lamin-associated protein of 75 kDa OS=Homo sapiens GN=FAM169A PE=1 SV=2	Color2 [A=255, R=169, G=169, B=169]	1	4					15	15	15	43.1	43.1	43.1	74.954	0	64.234	139050000	43	22.0995	22.6275	23.8399	23.7122	24.9546	24.883
+	2.42721	1.65608	Q9H582	Q9H582	Zinc finger protein 644	ZNF644	3654	>sp|Q9H582|ZN644_HUMAN Zinc finger protein 644 OS=Homo sapiens GN=ZNF644 PE=1 SV=2	Color2 [A=255, R=169, G=169, B=169]	1	4					50	50	50	54.3	54.3	54.3	149.56	0	323.31	2320700000	299	26.5836	27.0132	26.9364	28.0307	28.8121	28.6587
	0.978402	1.65103	Q96NC0	Q96NC0	Zinc finger matrin-type protein 2	ZMAT2	3252	>sp|Q96NC0|ZMAT2_HUMAN Zinc finger matrin-type protein 2 OS=Homo sapiens GN=ZMAT2 PE=1 SV=1	Color2 [A=255, R=169, G=169, B=169]	1	4					6	6	6	43.7	43.7	43.7	23.612	0	16.266	133270000	24	20.6403	22.7783	22.3702	23.5089	24.3807	22.8523
	0.958143	1.64543	Q8N108	Q8N108	Mesoderm induction early response protein 1	MIER1	2701	>sp|Q8N108|MIER1_HUMAN Mesoderm induction early response protein 1 OS=Homo sapiens GN=MIER1 PE=1 SV=2	Color2 [A=255, R=169, G=169, B=169]	1	4					9	9	9	24.4	24.4	24.4	57.983	0	24.209	66774000	24	21.8288	21.2808	21.9707	21.8488	24.4597	23.7081
	0.811504	1.64284	Q9Y6X2	Q9Y6X2	E3 SUMO-protein ligase PIAS3	PIAS3	4415	>sp|Q9Y6X2|PIAS3_HUMAN E3 SUMO-protein ligase PIAS3 OS=Homo sapiens GN=PIAS3 PE=1 SV=2	Color2 [A=255, R=169, G=169, B=169]	1	4					9	7	7	25	21.5	21.5	68.017	0	33.943	186370000	37	21.2356	23.2996	23.8761	23.7047	25.3583	24.2769
	0.620609	1.64025	Q9UBU8	Q9UBU8	Mortality factor 4-like protein 1	MORF4L1	4039	>sp|Q9UBU8|MO4L1_HUMAN Mortality factor 4-like protein 1 OS=Homo sapiens GN=MORF4L1 PE=1 SV=2	Color2 [A=255, R=169, G=169, B=169]	1	4					9	9	8	36.2	36.2	32.3	41.473	0	38.339	80662000	16	21.2372	21.5567	21.6156	21.9347	25.4746	21.9209
+	3.11236	1.63742	Q8N655	Q8N655	Uncharacterized protein C10orf12	C10orf12	2749	>sp|Q8N655|CJ012_HUMAN Uncharacterized protein C10orf12 OS=Homo sapiens GN=C10orf12 PE=1 SV=1	Color2 [A=255, R=169, G=169, B=169]	1	4					29	29	29	32.3	32.3	32.3	137.22	0	96.983	371600000	72	24.327	24.4905	24.4505	26.3433	25.7529	26.0841
	0.667202	1.63626	P56270	P56270	Myc-associated zinc finger protein	MAZ	1380	>sp|P56270|MAZ_HUMAN Myc-associated zinc finger protein OS=Homo sapiens GN=MAZ PE=1 SV=1	Color2 [A=255, R=169, G=169, B=169]	1	4					8	7	7	29.6	27.5	27.5	48.607	0	10.915	235470000	23	22.858	22.7046	22.8231	23.4655	26.6477	23.1812
	0.521247	1.63123	P61353	P61353	60S ribosomal protein L27	RPL27	1433	>sp|P61353|RL27_HUMAN 60S ribosomal protein L27 OS=Homo sapiens GN=RPL27 PE=1 SV=2	Color2 [A=255, R=169, G=169, B=169]	1	4					4	4	4	36	36	36	15.798	0	12.685	514290000	27	24.691	23.0431	22.1692	24.9583	26.9272	22.9115
	1.15509	1.62868	O95251	O95251	Histone acetyltransferase KAT7	KAT7	522	>sp|O95251|KAT7_HUMAN Histone acetyltransferase KAT7 OS=Homo sapiens GN=KAT7 PE=1 SV=1	Color2 [A=255, R=169, G=169, B=169]	1	4					7	7	7	18.3	18.3	18.3	70.642	0	26.983	70308000	17	22.4457	21.6206	21.9917	22.7835	24.8469	23.3137
	1.09569	1.62683	O75928	O75928	E3 SUMO-protein ligase PIAS2	PIAS2	461	>sp|O75928|PIAS2_HUMAN E3 SUMO-protein ligase PIAS2 OS=Homo sapiens GN=PIAS2 PE=1 SV=3	Color2 [A=255, R=169, G=169, B=169]	1	4					19	19	15	41.7	41.7	35.4	68.24	0	96.433	1041200000	101	24.7765	25.9098	25.9332	26.1689	28.1931	27.1381
+	1.3342	1.62592	P57071	P57071	PR domain zinc finger protein 15	PRDM15	1387	>sp|P57071|PRD15_HUMAN PR domain zinc finger protein 15 OS=Homo sapiens GN=PRDM15 PE=1 SV=4	Color2 [A=255, R=169, G=169, B=169]	1	4					6	6	6	8.1	8.1	8.1	169.27	0	10.391	29375000	15	20.2437	20.7603	20.8531	23.0621	22.4419	21.2308
	0.78915	1.61773	P35453;P31276	P35453	Homeobox protein Hox-D13	HOXD13	1047	>sp|P35453|HXD13_HUMAN Homeobox protein Hox-D13 OS=Homo sapiens GN=HOXD13 PE=1 SV=3	Color2 [A=255, R=169, G=169, B=169]	1	4					10	10	9	54.2	54.2	51.6	36.101	0	48.53	139050000	29	20.9931	22.9949	23.4811	23.7138	25.2157	23.3928
	0.606024	1.60756	Q13162	Q13162	Peroxiredoxin-4	PRDX4	1757	>sp|Q13162|PRDX4_HUMAN Peroxiredoxin-4 OS=Homo sapiens GN=PRDX4 PE=1 SV=1	Color2 [A=255, R=169, G=169, B=169]	1	4					16	16	14	63.5	63.5	57.9	30.54	0	163.6	14266000000	198	28.8839	28.7599	30.3189	29.9215	29.7799	33.084
+	1.91733	1.59593	P25440	P25440	Bromodomain-containing protein 2	BRD2	928	>sp|P25440|BRD2_HUMAN Bromodomain-containing protein 2 OS=Homo sapiens GN=BRD2 PE=1 SV=2	Color2 [A=255, R=169, G=169, B=169]	1	4					30	30	26	47.6	47.6	43.8	88.06	0	186.9	1756600000	195	25.9016	26.6703	26.7428	27.9979	28.4817	27.623
	0.474229	1.59573	Q8NEM0	Q8NEM0	Microcephalin	MCPH1	2817	>sp|Q8NEM0|MCPH1_HUMAN Microcephalin OS=Homo sapiens GN=MCPH1 PE=1 SV=3	Color2 [A=255, R=169, G=169, B=169]	1	4					8	8	8	14	14	14	92.876	0	21.998	45698000	16	21.0436	22.3393	19.1977	20.2909	24.1539	22.9229
+	2.04365	1.59458	Q9Y2K7;Q8NHM5	Q9Y2K7	Lysine-specific demethylase 2A	KDM2A	4269	>sp|Q9Y2K7|KDM2A_HUMAN Lysine-specific demethylase 2A OS=Homo sapiens GN=KDM2A PE=1 SV=3	Color2 [A=255, R=169, G=169, B=169]	1	4					21	21	21	26.2	26.2	26.2	132.79	0	41.221	252390000	47	23.857	23.7195	23.5659	25.1763	25.9275	24.8224
	0.763611	1.59411	Q8IXK0	Q8IXK0	Polyhomeotic-like protein 2	PHC2	2656	>sp|Q8IXK0|PHC2_HUMAN Polyhomeotic-like protein 2 OS=Homo sapiens GN=PHC2 PE=1 SV=1	Color2 [A=255, R=169, G=169, B=169]	1	4					6	5	5	10.3	8.7	8.7	90.712	0	13.544	81906000	13	21.4696	22.103	22.2352	21.985	25.2027	23.4025
+	2.0823	1.59355	P46100	P46100	Transcriptional regulator ATRX	ATRX	1155	>sp|P46100|ATRX_HUMAN Transcriptional regulator ATRX OS=Homo sapiens GN=ATRX PE=1 SV=5	Color2 [A=255, R=169, G=169, B=169]	1	4					48	48	48	28.2	28.2	28.2	282.58	0	197.05	923750000	175	25.9735	25.3357	25.6902	27.5712	26.7201	27.4888
	1.18358	1.59141	Q9UNZ5	Q9UNZ5	Leydig cell tumor 10 kDa protein homolog	C19orf53	4203	>sp|Q9UNZ5|L10K_HUMAN Leydig cell tumor 10 kDa protein homolog OS=Homo sapiens GN=C19orf53 PE=1 SV=1	Color2 [A=255, R=169, G=169, B=169]	1	4					3	3	3	17.2	17.2	17.2	10.576	0.0002791	3.8494	32785000	6	21.3614	21.0576	20.7575	23.295	23.2199	21.4358
+	1.46439	1.58965	Q8TDN6	Q8TDN6	Ribosome biogenesis protein BRX1 homolog	BRIX1	2892	>sp|Q8TDN6|BRX1_HUMAN Ribosome biogenesis protein BRX1 homolog OS=Homo sapiens GN=BRIX1 PE=1 SV=2	Color2 [A=255, R=169, G=169, B=169]	1	4					9	9	9	41.4	41.4	41.4	41.401	0	14.878	255530000	22	23.1505	23.2704	22.6754	24.6983	25.3946	23.7724
	0.711368	1.58258	P17482;P31274;P28356	P17482;P31274;P28356	Homeobox protein Hox-B9;Homeobox protein Hox-C9;Homeobox protein Hox-D9	HOXB9;HOXC9;HOXD9	824	>sp|P17482|HXB9_HUMAN Homeobox protein Hox-B9 OS=Homo sapiens GN=HOXB9 PE=1 SV=2;>sp|P31274|HXC9_HUMAN Homeobox protein Hox-C9 OS=Homo sapiens GN=HOXC9 PE=1 SV=3;>sp|P28356|HXD9_HUMAN Homeobox protein Hox-D9 OS=Homo sapiens GN=HOXD9 PE=1 SV=5	Color2 [A=255, R=169, G=169, B=169]	1	4					6	5	4	29.2	29.2	29.2	28.058	0	41.341	38979000	11	21.8554	20.1611	20.728	20.9881	24.0555	22.4485
+	1.53548	1.58008	Q9Y6K1	Q9Y6K1	DNA (cytosine-5)-methyltransferase 3A	DNMT3A	4404	>sp|Q9Y6K1|DNM3A_HUMAN DNA (cytosine-5)-methyltransferase 3A OS=Homo sapiens GN=DNMT3A PE=1 SV=4	Color2 [A=255, R=169, G=169, B=169]	1	4					7	6	6	11.1	10.2	10.2	101.86	0	14.743	18210000	10	21.161	21.3256	20.3269	21.8327	23.0533	22.6677
	1.05765	1.57876	Q8TF68	Q8TF68	Zinc finger protein 384	ZNF384	2910	>sp|Q8TF68|ZN384_HUMAN Zinc finger protein 384 OS=Homo sapiens GN=ZNF384 PE=1 SV=2	Color2 [A=255, R=169, G=169, B=169]	1	4					16	16	13	41.4	41.4	34.7	63.218	0	120.5	2008900000	138	25.4589	26.6353	27.1947	27.2801	28.914	27.831
	0.640356	1.57682	P62851	P62851	40S ribosomal protein S25	RPS25	1485	>sp|P62851|RS25_HUMAN 40S ribosomal protein S25 OS=Homo sapiens GN=RPS25 PE=1 SV=1	Color2 [A=255, R=169, G=169, B=169]	1	4					3	3	3	22.4	22.4	22.4	13.742	0	6.1334	247430000	16	22.9828	21.1425	24.4838	23.3924	25.2389	24.7081
+	2.68413	1.57573	P09874	P09874	Poly [ADP-ribose] polymerase 1	PARP1	705	>sp|P09874|PARP1_HUMAN Poly [ADP-ribose] polymerase 1 OS=Homo sapiens GN=PARP1 PE=1 SV=4	Color2 [A=255, R=169, G=169, B=169]	1	4					55	55	55	61	61	61	113.08	0	323.31	9369200000	471	29.1665	28.6935	29.2823	30.6198	30.401	30.8487
	0.995198	1.57392	Q9H0H5	Q9H0H5	Rac GTPase-activating protein 1	RACGAP1	3585	>sp|Q9H0H5|RGAP1_HUMAN Rac GTPase-activating protein 1 OS=Homo sapiens GN=RACGAP1 PE=1 SV=1	Color2 [A=255, R=169, G=169, B=169]	1	4					20	20	20	44	44	44	71.026	0	191.36	543670000	117	23.9807	24.5348	25.6876	25.2837	27.1443	26.4968
	0.866283	1.56278	P62244	P62244	40S ribosomal protein S15a	RPS15A	1456	>sp|P62244|RS15A_HUMAN 40S ribosomal protein S15a OS=Homo sapiens GN=RPS15A PE=1 SV=2	Color2 [A=255, R=169, G=169, B=169]	1	4					8	8	8	63.8	63.8	63.8	14.839	0	17.415	627920000	39	25.1927	23.6989	23.7144	25.4087	27.0749	24.8107
	0.797946	1.55655	Q8NEP9	Q8NEP9	Zinc finger protein 555	ZNF555	2821	>sp|Q8NEP9|ZN555_HUMAN Zinc finger protein 555 OS=Homo sapiens GN=ZNF555 PE=1 SV=4	Color2 [A=255, R=169, G=169, B=169]	1	4					4	4	4	10.5	10.5	10.5	73.084	0	18.593	26757000	7	20.236	20.5897	21.1909	20.5228	22.9353	23.228
+	1.57826	1.55654	Q9NVU7	Q9NVU7	Protein SDA1 homolog	SDAD1	3882	>sp|Q9NVU7|SDA1_HUMAN Protein SDA1 homolog OS=Homo sapiens GN=SDAD1 PE=1 SV=3	Color2 [A=255, R=169, G=169, B=169]	1	4					8	8	8	15.3	15.3	15.3	79.87	0	15.811	83933000	18	21.333	21.945	21.2398	23.0262	23.7649	22.3964
+	3.04232	1.55352	Q9BQG0	Q9BQG0	Myb-binding protein 1A	MYBBP1A	3396	>sp|Q9BQG0|MBB1A_HUMAN Myb-binding protein 1A OS=Homo sapiens GN=MYBBP1A PE=1 SV=2	Color2 [A=255, R=169, G=169, B=169]	1	4					60	60	60	56.9	56.9	56.9	148.85	0	323.31	5030200000	404	27.402	27.4284	27.1422	28.8486	29.1514	28.6331
	1.00701	1.54395	Q8NDF8	Q8NDF8	Non-canonical poly(A) RNA polymerase PAPD5	PAPD5	2805	>sp|Q8NDF8|PAPD5_HUMAN Non-canonical poly(A) RNA polymerase PAPD5 OS=Homo sapiens GN=PAPD5 PE=1 SV=2	Color2 [A=255, R=169, G=169, B=169]	1	4					10	10	10	24	24	24	63.266	0	33.782	82502000	18	20.7121	22.4867	21.0186	22.2719	23.8438	22.7335
+	1.55209	1.54343	O15381	O15381	Nuclear valosin-containing protein-like	NVL	244	>sp|O15381|NVL_HUMAN Nuclear valosin-containing protein-like OS=Homo sapiens GN=NVL PE=1 SV=1	Color2 [A=255, R=169, G=169, B=169]	1	4					30	30	30	44	44	44	95.05	0	110.84	601050000	129	24.1936	25.1963	25.0962	26.4339	26.9083	25.7743
+	2.99523	1.53754	O96028	O96028	Histone-lysine N-methyltransferase NSD2	WHSC1	585	>sp|O96028|NSD2_HUMAN Histone-lysine N-methyltransferase NSD2 OS=Homo sapiens GN=WHSC1 PE=1 SV=1	Color2 [A=255, R=169, G=169, B=169]	1	4					33	33	33	31.9	31.9	31.9	152.26	0	155.54	855740000	158	25.4761	25.7084	25.7591	27.0295	27.4983	27.0283
	0.721518	1.5372	P61313	P61313	60S ribosomal protein L15	RPL15	1431	>sp|P61313|RL15_HUMAN 60S ribosomal protein L15 OS=Homo sapiens GN=RPL15 PE=1 SV=2	Color2 [A=255, R=169, G=169, B=169]	1	4					14	14	14	50	50	50	24.146	0	68.328	1632000000	86	25.1642	26.1773	24.5914	26.2875	28.5317	25.7253
+	1.53225	1.53119	Q06330;Q9UBG7	Q06330	Recombining binding protein suppressor of hairless	RBPJ	1652	>sp|Q06330|SUH_HUMAN Recombining binding protein suppressor of hairless OS=Homo sapiens GN=RBPJ PE=1 SV=3	Color2 [A=255, R=169, G=169, B=169]	1	4					8	8	8	24	24	24	55.637	0	17.251	70968000	18	21.2337	22.1229	22.4841	22.934	23.7925	23.7077
	0.949607	1.53118	P62424	P62424	60S ribosomal protein L7a	RPL7A	1472	>sp|P62424|RL7A_HUMAN 60S ribosomal protein L7a OS=Homo sapiens GN=RPL7A PE=1 SV=2	Color2 [A=255, R=169, G=169, B=169]	1	4					19	19	19	54.1	54.1	54.1	29.995	0	163.42	1241700000	102	24.522	25.318	25.7458	25.4742	27.7349	26.9702
	1.10436	1.52302	P83731	P83731	60S ribosomal protein L24	RPL24	1550	>sp|P83731|RL24_HUMAN 60S ribosomal protein L24 OS=Homo sapiens GN=RPL24 PE=1 SV=1	Color2 [A=255, R=169, G=169, B=169]	1	4					6	6	6	31.2	31.2	31.2	17.779	0	14.945	1892500000	61	26.0293	25.968	26.0049	26.4679	28.7033	27.4
	1.01419	1.52237	Q6P6C2	Q6P6C2	RNA demethylase ALKBH5	ALKBH5	2378	>sp|Q6P6C2|ALKB5_HUMAN RNA demethylase ALKBH5 OS=Homo sapiens GN=ALKBH5 PE=1 SV=2	Color2 [A=255, R=169, G=169, B=169]	1	4					10	10	10	40.9	40.9	40.9	44.255	0	89.418	400440000	52	23.2605	24.8671	24.6055	24.9488	26.6698	25.6816
+	1.31863	1.52065	Q03936;P35789	Q03936	Zinc finger protein 92	ZNF92	1624	>sp|Q03936|ZNF92_HUMAN Zinc finger protein 92 OS=Homo sapiens GN=ZNF92 PE=2 SV=2	Color2 [A=255, R=169, G=169, B=169]	1	4					14	13	7	33.8	25.3	15.5	68.486	0	23.027	274070000	41	23.143	24.2291	23.7374	24.4578	25.9794	25.2343
	0.650086	1.51688	Q14119	Q14119	Vascular endothelial zinc finger 1	VEZF1	1844	>sp|Q14119|VEZF1_HUMAN Vascular endothelial zinc finger 1 OS=Homo sapiens GN=VEZF1 PE=1 SV=2	Color2 [A=255, R=169, G=169, B=169]	1	4					9	9	8	25.1	25.1	23.2	56.931	0	8.7642	49700000	18	21.5476	19.2036	22.5107	22.3498	23.3612	22.1015
+	1.33628	1.51482	P48382	P48382	DNA-binding protein RFX5	RFX5	1189	>sp|P48382|RFX5_HUMAN DNA-binding protein RFX5 OS=Homo sapiens GN=RFX5 PE=1 SV=1	Color2 [A=255, R=169, G=169, B=169]	1	4					14	14	14	34.6	34.6	34.6	65.322	0	44.525	268960000	80	22.7081	23.5857	24.4819	24.8952	25.3664	25.0585
+	2.19486	1.50341	Q7L590	Q7L590	Protein MCM10 homolog	MCM10	2489	>sp|Q7L590|MCM10_HUMAN Protein MCM10 homolog OS=Homo sapiens GN=MCM10 PE=1 SV=2	Color2 [A=255, R=169, G=169, B=169]	1	4					30	30	30	46.1	46.1	46.1	98.182	0	161.14	828520000	157	25.1377	25.3844	25.2566	26.2922	27.2562	26.7405
+	2.11456	1.5026	Q14692	Q14692	Ribosome biogenesis protein BMS1 homolog	BMS1	1909	>sp|Q14692|BMS1_HUMAN Ribosome biogenesis protein BMS1 homolog OS=Homo sapiens GN=BMS1 PE=1 SV=1	Color2 [A=255, R=169, G=169, B=169]	1	4					48	48	48	49.6	49.6	49.6	145.81	0	323.31	2145600000	236	26.5993	26.6241	26.0956	27.4449	28.2099	28.172
+	3.1987	1.50238	P35251	P35251	Replication factor C subunit 1	RFC1	1043	>sp|P35251|RFC1_HUMAN Replication factor C subunit 1 OS=Homo sapiens GN=RFC1 PE=1 SV=4	Color2 [A=255, R=169, G=169, B=169]	1	4					44	44	44	45.7	45.7	45.7	128.25	0	322.03	1840900000	266	26.4377	26.6791	26.9397	28.0859	28.2732	28.2045
+	1.61319	1.49446	Q96JM7	Q96JM7	Lethal(3)malignant brain tumor-like protein 3	L3MBTL3	3209	>sp|Q96JM7|LMBL3_HUMAN Lethal(3)malignant brain tumor-like protein 3 OS=Homo sapiens GN=L3MBTL3 PE=1 SV=2	Color2 [A=255, R=169, G=169, B=169]	1	4					32	32	32	63.3	63.3	63.3	88.336	0	323.31	3990800000	328	27.3867	27.9586	27.7743	28.5001	29.8446	29.2583
	0.933088	1.49307	Q8WWY3	Q8WWY3	U4/U6 small nuclear ribonucleoprotein Prp31	PRPF31	2957	>sp|Q8WWY3|PRP31_HUMAN U4/U6 small nuclear ribonucleoprotein Prp31 OS=Homo sapiens GN=PRPF31 PE=1 SV=2	Color2 [A=255, R=169, G=169, B=169]	1	4					15	15	15	45.3	45.3	45.3	55.455	0	90.245	707740000	82	23.9267	25.4979	25.254	25.4128	27.376	26.369
	1.14642	1.48956	P62841	P62841	40S ribosomal protein S15	RPS15	1483	>sp|P62841|RS15_HUMAN 40S ribosomal protein S15 OS=Homo sapiens GN=RPS15 PE=1 SV=2	Color2 [A=255, R=169, G=169, B=169]	1	4					8	8	8	69.7	69.7	69.7	17.04	0	79.793	5795000000	107	27.1865	26.8926	27.7409	28.2685	29.8768	28.1434
+	1.50934	1.48577	Q13823	Q13823	Nucleolar GTP-binding protein 2	GNL2	1828	>sp|Q13823|NOG2_HUMAN Nucleolar GTP-binding protein 2 OS=Homo sapiens GN=GNL2 PE=1 SV=1	Color2 [A=255, R=169, G=169, B=169]	1	4					40	40	40	46.8	46.8	46.8	83.654	0	248.09	5775300000	293	28.1573	28.2253	27.8368	28.9506	30.4116	29.3145
+	1.27366	1.48355	P51858	P51858	Hepatoma-derived growth factor	HDGF	1286	>sp|P51858|HDGF_HUMAN Hepatoma-derived growth factor OS=Homo sapiens GN=HDGF PE=1 SV=1	Color2 [A=255, R=169, G=169, B=169]	1	4					15	14	14	66.7	63.3	63.3	26.788	0	158.64	713340000	90	25.0261	24.6307	25.5551	25.7891	27.4281	26.4452
	0.902037	1.47717	P62854;Q5JNZ5	P62854;Q5JNZ5	40S ribosomal protein S26;Putative 40S ribosomal protein S26-like 1	RPS26;RPS26P11	1486	>sp|P62854|RS26_HUMAN 40S ribosomal protein S26 OS=Homo sapiens GN=RPS26 PE=1 SV=3;>sp|Q5JNZ5|RS26L_HUMAN Putative 40S ribosomal protein S26-like 1 OS=Homo sapiens GN=RPS26P11 PE=5 SV=1	Color2 [A=255, R=169, G=169, B=169]	1	4					4	4	4	37.4	37.4	37.4	13.015	0	50.34	274690000	18	23.7643	23.3629	23.0194	25.1988	25.9248	23.4545
+	2.38366	1.47017	Q92613	Q92613	Protein Jade-3	JADE3	3001	>sp|Q92613|JADE3_HUMAN Protein Jade-3 OS=Homo sapiens GN=JADE3 PE=1 SV=1	Color2 [A=255, R=169, G=169, B=169]	1	4					9	9	9	16	16	16	93.807	0	31.591	110140000	39	22.4986	22.959	22.4285	24.2778	24.291	23.7278
+	2.21877	1.46859	Q15361	Q15361	Transcription termination factor 1	TTF1	1985	>sp|Q15361|TTF1_HUMAN Transcription termination factor 1 OS=Homo sapiens GN=TTF1 PE=1 SV=3	Color2 [A=255, R=169, G=169, B=169]	1	4					14	14	14	24.5	24.5	24.5	103.05	0	44.716	151190000	49	22.801	22.3033	22.5154	23.54	24.2919	24.1936
	1.04546	1.46787	P17025;O94892	P17025	Zinc finger protein 182	ZNF182	814	>sp|P17025|ZN182_HUMAN Zinc finger protein 182 OS=Homo sapiens GN=ZNF182 PE=2 SV=2	Color2 [A=255, R=169, G=169, B=169]	1	4					4	3	3	9.7	8.5	8.5	73.645	0	8.4332	14553000	3	20.9741	19.6637	20.292	21.9013	22.6456	20.7864
	0.536891	1.45991	Q96N66	Q96N66	Lysophospholipid acyltransferase 7	MBOAT7	3248	>sp|Q96N66|MBOA7_HUMAN Lysophospholipid acyltransferase 7 OS=Homo sapiens GN=MBOAT7 PE=1 SV=2	Color2 [A=255, R=169, G=169, B=169]	1	4					3	3	3	9.7	9.7	9.7	52.764	0	7.8302	36969000	7	20.7528	20.8833	20.6603	24.3318	22.1603	20.184
+	2.27378	1.4598	O14880	O14880	Microsomal glutathione S-transferase 3	MGST3	187	>sp|O14880|MGST3_HUMAN Microsomal glutathione S-transferase 3 OS=Homo sapiens GN=MGST3 PE=1 SV=1	Color2 [A=255, R=169, G=169, B=169]	1	4					6	6	6	50.7	50.7	50.7	16.516	0	26.771	157140000	36	22.8018	22.2721	22.9084	23.8543	24.4585	24.0488
	0.708664	1.45851	Q99697;O75364	Q99697	Pituitary homeobox 2	PITX2	3359	>sp|Q99697|PITX2_HUMAN Pituitary homeobox 2 OS=Homo sapiens GN=PITX2 PE=1 SV=2	Color2 [A=255, R=169, G=169, B=169]	1	4					6	6	4	28.4	28.4	19.6	35.369	0	32.171	174450000	23	21.964	23.1028	23.3966	22.7673	25.6368	24.4349
+	1.47082	1.4477	O95235	O95235	Kinesin-like protein KIF20A	KIF20A	519	>sp|O95235|KI20A_HUMAN Kinesin-like protein KIF20A OS=Homo sapiens GN=KIF20A PE=1 SV=1	Color2 [A=255, R=169, G=169, B=169]	1	4					32	32	32	51.3	51.3	51.3	100.28	0	264.77	574210000	83	24.4496	25.3507	25.1693	25.8074	27.0693	26.436
	0.79021	1.44667	P17010;P08048	P17010;P08048	Zinc finger X-chromosomal protein;Zinc finger Y-chromosomal protein	ZFX;ZFY	813	>sp|P17010|ZFX_HUMAN Zinc finger X-chromosomal protein OS=Homo sapiens GN=ZFX PE=2 SV=2;>sp|P08048|ZFY_HUMAN Zinc finger Y-chromosomal protein OS=Homo sapiens GN=ZFY PE=1 SV=3	Color2 [A=255, R=169, G=169, B=169]	1	4					12	10	10	19.5	17.5	17.5	90.521	0	15.019	96200000	27	21.3819	22.179	22.919	22.2409	24.6805	23.8986
	0.840143	1.44602	Q68DK7	Q68DK7	Male-specific lethal 1 homolog	MSL1	2305	>sp|Q68DK7|MSL1_HUMAN Male-specific lethal 1 homolog OS=Homo sapiens GN=MSL1 PE=1 SV=3	Color2 [A=255, R=169, G=169, B=169]	1	4					7	7	7	26.5	26.5	26.5	67.128	0	19.751	81688000	16	20.7942	22.1711	22.9757	22.5922	24.2621	23.4247
	0.443309	1.44294	Q13356	Q13356	Peptidyl-prolyl cis-trans isomerase-like 2	PPIL2	1778	>sp|Q13356|PPIL2_HUMAN Peptidyl-prolyl cis-trans isomerase-like 2 OS=Homo sapiens GN=PPIL2 PE=1 SV=1	Color2 [A=255, R=169, G=169, B=169]	1	4					15	15	15	38.7	38.7	38.7	58.823	0	51.107	154980000	32	21.9997	23.1355	21.2033	22.2061	26.1158	22.3454
+	2.69036	1.4385	Q8N3U4;Q9UJ98	Q8N3U4	Cohesin subunit SA-2	STAG2	2724	>sp|Q8N3U4|STAG2_HUMAN Cohesin subunit SA-2 OS=Homo sapiens GN=STAG2 PE=1 SV=3	Color2 [A=255, R=169, G=169, B=169]	1	4					42	42	35	42.9	42.9	37.9	141.32	0	226.78	1089100000	194	25.8901	25.9922	26.2824	27.4591	27.2284	27.7927
	1.05331	1.43673	Q8WY91	Q8WY91	THAP domain-containing protein 4	THAP4	2970	>sp|Q8WY91|THAP4_HUMAN THAP domain-containing protein 4 OS=Homo sapiens GN=THAP4 PE=1 SV=2	Color2 [A=255, R=169, G=169, B=169]	1	4					8	8	8	21.5	21.5	21.5	62.889	0	27.6	61318000	24	21.5024	22.0925	21.4989	22.5213	24.3542	22.5285
	0.579937	1.43579	Q9NXR8	Q9NXR8	Inhibitor of growth protein 3	ING3	3915	>sp|Q9NXR8|ING3_HUMAN Inhibitor of growth protein 3 OS=Homo sapiens GN=ING3 PE=1 SV=2	Color2 [A=255, R=169, G=169, B=169]	1	4					13	13	13	37.8	37.8	37.8	46.742	0	201.31	1052500000	73	23.7294	25.9571	25.7652	25.76	28.2709	25.7282
	0.799582	1.43336	P31260	P31260	Homeobox protein Hox-A10	HOXA10	1001	>sp|P31260|HXA10_HUMAN Homeobox protein Hox-A10 OS=Homo sapiens GN=HOXA10 PE=1 SV=3	Color2 [A=255, R=169, G=169, B=169]	1	4					6	5	4	19.3	19.3	14.9	42.414	0	6.3076	18649000	6	21.025	20.2415	19.9151	20.3226	22.7679	22.3912
	0.315372	1.43296	Q9NY93	Q9NY93	Probable ATP-dependent RNA helicase DDX56	DDX56	3923	>sp|Q9NY93|DDX56_HUMAN Probable ATP-dependent RNA helicase DDX56 OS=Homo sapiens GN=DDX56 PE=1 SV=1	Color2 [A=255, R=169, G=169, B=169]	1	4					13	13	13	29.1	29.1	29.1	61.589	0	31.164	182600000	48	25.1422	21.9629	18.9959	23.9529	24.0833	22.3636
+	1.76702	1.42802	P38398	P38398	Breast cancer type 1 susceptibility protein	BRCA1	1082	>sp|P38398|BRCA1_HUMAN Breast cancer type 1 susceptibility protein OS=Homo sapiens GN=BRCA1 PE=1 SV=2	Color2 [A=255, R=169, G=169, B=169]	1	4					58	58	58	47.8	47.8	47.8	207.72	0	288.8	2293300000	296	26.9545	26.8895	27.0946	28.5104	27.742	28.9702
+	2.38899	1.42293	P46776	P46776	60S ribosomal protein L27a	RPL27A	1162	>sp|P46776|RL27A_HUMAN 60S ribosomal protein L27a OS=Homo sapiens GN=RPL27A PE=1 SV=2	Color2 [A=255, R=169, G=169, B=169]	1	4					7	7	7	35.1	35.1	35.1	16.561	0	29.506	985080000	58	25.6745	24.9525	25.2758	26.5296	26.9408	26.7011
+	2.81179	1.41719	Q96JK2	Q96JK2	DDB1- and CUL4-associated factor 5	DCAF5	3207	>sp|Q96JK2|DCAF5_HUMAN DDB1- and CUL4-associated factor 5 OS=Homo sapiens GN=DCAF5 PE=1 SV=2	Color2 [A=255, R=169, G=169, B=169]	1	4					17	17	17	26.8	26.8	26.8	103.96	0	50.452	454650000	56	24.5012	24.1294	24.008	25.4128	25.7633	25.7142
+	4.55611	1.41251	Q00839	Q00839	Heterogeneous nuclear ribonucleoprotein U	HNRNPU	1581	>sp|Q00839|HNRPU_HUMAN Heterogeneous nuclear ribonucleoprotein U OS=Homo sapiens GN=HNRNPU PE=1 SV=6	Color2 [A=255, R=169, G=169, B=169]	1	4					29	29	29	41.7	41.7	41.7	90.583	0	289.13	5064000000	270	28.1562	28.1154	28.0596	29.4054	29.5651	29.5982
	0.493383	1.40938	Q8N0U8	Q8N0U8	Vitamin K epoxide reductase complex subunit 1-like protein 1	VKORC1L1	2698	>sp|Q8N0U8|VKORL_HUMAN Vitamin K epoxide reductase complex subunit 1-like protein 1 OS=Homo sapiens GN=VKORC1L1 PE=1 SV=2	Color2 [A=255, R=169, G=169, B=169]	1	4					3	3	3	17	17	17	19.835	0	6.5173	49664000	10	20.1625	20.9299	20.8283	20.7623	24.4927	20.8939
+	1.52138	1.40637	Q7Z4V5;Q9Y3E1	Q7Z4V5	Hepatoma-derived growth factor-related protein 2	HDGFRP2	2520	>sp|Q7Z4V5|HDGR2_HUMAN Hepatoma-derived growth factor-related protein 2 OS=Homo sapiens GN=HDGFRP2 PE=1 SV=1	Color2 [A=255, R=169, G=169, B=169]	1	4					12	11	11	24.4	23.2	23.2	74.316	0	114.52	546240000	61	24.5719	24.9344	25.5122	25.7862	26.5591	26.8923
	0.390789	1.40471	P18077	P18077	60S ribosomal protein L35a	RPL35A	837	>sp|P18077|RL35A_HUMAN 60S ribosomal protein L35a OS=Homo sapiens GN=RPL35A PE=1 SV=2	Color2 [A=255, R=169, G=169, B=169]	1	4					4	4	4	27.3	27.3	27.3	12.538	0	4.6205	242010000	12	23.1633	21.4162	21.218	23.1861	25.8072	21.0183
	0.337967	1.40261	P05386	P05386	60S acidic ribosomal protein P1	RPLP1	642	>sp|P05386|RLA1_HUMAN 60S acidic ribosomal protein P1 OS=Homo sapiens GN=RPLP1 PE=1 SV=1	Color2 [A=255, R=169, G=169, B=169]	1	4					2	2	2	51.8	51.8	51.8	11.514	0	15.768	132260000	16	20.6541	23.7018	20.5273	20.4293	23.6138	25.0479
	0.706083	1.40028	P05109	P05109	Protein S100-A8;Protein S100-A8, N-terminally processed	S100A8	635	>sp|P05109|S10A8_HUMAN Protein S100-A8 OS=Homo sapiens GN=S100A8 PE=1 SV=1	Color2 [A=255, R=169, G=169, B=169]	1	4					2	2	2	23.7	23.7	23.7	10.834	0	5.9158	54676000	12	22.4159	19.4535	20.327	22.3451	21.6996	22.3525
	0.734047	1.39849	O60869	O60869	Endothelial differentiation-related factor 1	EDF1	368	>sp|O60869|EDF1_HUMAN Endothelial differentiation-related factor 1 OS=Homo sapiens GN=EDF1 PE=1 SV=1	Color2 [A=255, R=169, G=169, B=169]	1	4					3	3	3	26.4	26.4	26.4	16.368	0	18.126	241790000	16	22.5333	23.6297	23.23	23.377	26.0972	24.1142
+	1.46162	1.39736	P11055;P12883;P13533	P11055	Myosin-3	MYH3	726	>sp|P11055|MYH3_HUMAN Myosin-3 OS=Homo sapiens GN=MYH3 PE=1 SV=3	Color2 [A=255, R=169, G=169, B=169]	1	4					7	2	2	5.1	1.4	1.4	223.9	0.0074212	1.4968	19688000	3	21.4605	20.6552	19.9673	22.1546	22.2312	21.8893
	0.587764	1.39622	Q69YN2	Q69YN2	CWF19-like protein 1	CWF19L1	2311	>sp|Q69YN2|C19L1_HUMAN CWF19-like protein 1 OS=Homo sapiens GN=CWF19L1 PE=1 SV=2	Color2 [A=255, R=169, G=169, B=169]	1	4					21	21	21	59.7	59.7	59.7	60.618	0	88.475	918450000	67	24.0872	25.8844	25.8117	25.0888	28.1446	26.7387
+	2.8919	1.39165	P54132	P54132	Bloom syndrome protein	BLM	1335	>sp|P54132|BLM_HUMAN Bloom syndrome protein OS=Homo sapiens GN=BLM PE=1 SV=1	Color2 [A=255, R=169, G=169, B=169]	1	4					61	61	61	60.2	60.2	60.2	159	0	323.31	2016800000	355	26.6127	27.0172	27.0066	28.1715	28.1503	28.4897
	0.924698	1.3913	P17706	P17706	Tyrosine-protein phosphatase non-receptor type 2	PTPN2	829	>sp|P17706|PTN2_HUMAN Tyrosine-protein phosphatase non-receptor type 2 OS=Homo sapiens GN=PTPN2 PE=1 SV=2	Color2 [A=255, R=169, G=169, B=169]	1	4					12	12	12	47	47	47	48.473	0	71.775	218010000	55	22.3943	23.8101	23.8354	24.3454	25.7629	24.1053
+	1.53958	1.39045	Q14241	Q14241	Transcription elongation factor B polypeptide 3	TCEB3	1870	>sp|Q14241|ELOA1_HUMAN Transcription elongation factor B polypeptide 3 OS=Homo sapiens GN=TCEB3 PE=1 SV=2	Color2 [A=255, R=169, G=169, B=169]	1	4					22	22	22	34.8	34.8	34.8	89.908	0	131.86	661470000	114	24.3498	25.2907	25.3871	25.9671	26.843	26.3888
	1.26615	1.38889	P25490;Q96MM3	P25490	Transcriptional repressor protein YY1	YY1	929	>sp|P25490|TYY1_HUMAN Transcriptional repressor protein YY1 OS=Homo sapiens GN=YY1 PE=1 SV=2	Color2 [A=255, R=169, G=169, B=169]	1	4					11	11	8	37.2	37.2	28.5	44.712	0	66.028	318980000	53	24.1022	24.052	24.0351	24.5671	26.3486	25.4403
+	2.84161	1.38858	Q6P0N0	Q6P0N0	Mis18-binding protein 1	MIS18BP1	2352	>sp|Q6P0N0|M18BP_HUMAN Mis18-binding protein 1 OS=Homo sapiens GN=MIS18BP1 PE=1 SV=1	Color2 [A=255, R=169, G=169, B=169]	1	4					44	44	44	50.1	50.1	50.1	129.08	0	141.28	1248600000	205	25.9778	26.1697	26.3145	27.3056	27.8154	27.5068
+	1.95325	1.38816	Q9NR30	Q9NR30	Nucleolar RNA helicase 2	DDX21	3803	>sp|Q9NR30|DDX21_HUMAN Nucleolar RNA helicase 2 OS=Homo sapiens GN=DDX21 PE=1 SV=5	Color2 [A=255, R=169, G=169, B=169]	1	4					35	35	33	48.8	48.8	45.3	87.343	0	287.55	2494200000	208	26.6595	27.2615	26.7758	28.1183	28.78	27.9629
	0.818988	1.38643	Q96IR2;Q15929;A6NP11;O75346	Q96IR2	Zinc finger protein 845	ZNF845	3192	>sp|Q96IR2|ZN845_HUMAN Zinc finger protein 845 OS=Homo sapiens GN=ZNF845 PE=2 SV=3	Color2 [A=255, R=169, G=169, B=169]	1	4					11	8	4	20.3	12.3	7	113.13	0	16.001	50433000	19	20.5517	21.7773	21.8877	22.0133	24.0974	22.2653
	0.438219	1.37763	P54821;Q99811	P54821	Paired mesoderm homeobox protein 1	PRRX1	1348	>sp|P54821|PRRX1_HUMAN Paired mesoderm homeobox protein 1 OS=Homo sapiens GN=PRRX1 PE=1 SV=2	Color2 [A=255, R=169, G=169, B=169]	1	4					5	5	4	33.1	33.1	29.8	27.296	0	26.158	81861000	13	20.254	22.2828	22.5716	20.8264	24.4214	23.9935
+	1.33081	1.37197	Q92794	Q92794	Histone acetyltransferase KAT6A	KAT6A	3024	>sp|Q92794|KAT6A_HUMAN Histone acetyltransferase KAT6A OS=Homo sapiens GN=KAT6A PE=1 SV=2	Color2 [A=255, R=169, G=169, B=169]	1	4					16	16	14	11.4	11.4	10.3	225.03	0	20.195	97141000	28	23.2522	22.0648	22.4022	24.1814	23.2959	24.3578
	0.811623	1.37036	P84098	P84098	60S ribosomal protein L19	RPL19	1556	>sp|P84098|RL19_HUMAN 60S ribosomal protein L19 OS=Homo sapiens GN=RPL19 PE=1 SV=1	Color2 [A=255, R=169, G=169, B=169]	1	4					6	6	6	26	26	26	23.466	0	43.075	355000000	29	23.3127	23.7084	23.5609	24.8609	26.2541	23.5781
	1.03902	1.36877	P62266	P62266	40S ribosomal protein S23	RPS23	1460	>sp|P62266|RS23_HUMAN 40S ribosomal protein S23 OS=Homo sapiens GN=RPS23 PE=1 SV=3	Color2 [A=255, R=169, G=169, B=169]	1	4					8	8	8	49.7	49.7	49.7	15.807	0	47.73	975860000	50	24.807	25.3768	25.1526	25.6236	27.6271	26.192
+	4.42838	1.36548	Q13111	Q13111	Chromatin assembly factor 1 subunit A	CHAF1A	1744	>sp|Q13111|CAF1A_HUMAN Chromatin assembly factor 1 subunit A OS=Homo sapiens GN=CHAF1A PE=1 SV=2	Color2 [A=255, R=169, G=169, B=169]	1	4					30	30	30	43.1	43.1	43.1	106.92	0	142.42	1321300000	187	26.3035	26.3258	26.4355	27.8288	27.6503	27.6822
+	1.48516	1.35948	Q5T3I0	Q5T3I0	G patch domain-containing protein 4	GPATCH4	2214	>sp|Q5T3I0|GPTC4_HUMAN G patch domain-containing protein 4 OS=Homo sapiens GN=GPATCH4 PE=1 SV=2	Color2 [A=255, R=169, G=169, B=169]	1	4					22	22	22	49.8	49.8	49.8	50.381	0	230.49	2228500000	155	27.1378	26.852	26.2843	28.0294	28.7489	27.5742
+	1.84877	1.35542	Q5FWF4	Q5FWF4	DNA annealing helicase and endonuclease ZRANB3;DNA annealing helicase ZRANB3;Endonuclease ZRANB3	ZRANB3	2166	>sp|Q5FWF4|ZRAB3_HUMAN DNA annealing helicase and endonuclease ZRANB3 OS=Homo sapiens GN=ZRANB3 PE=1 SV=2	Color2 [A=255, R=169, G=169, B=169]	1	4					5	5	5	7.9	7.9	7.9	123.25	0	6.6517	15659000	11	21.2061	20.653	20.1565	21.7877	22.1541	22.1401
	0.687489	1.3516	O75683	O75683	Surfeit locus protein 6	SURF6	444	>sp|O75683|SURF6_HUMAN Surfeit locus protein 6 OS=Homo sapiens GN=SURF6 PE=1 SV=3	Color2 [A=255, R=169, G=169, B=169]	1	4					13	13	13	39.6	39.6	39.6	41.45	0	83.485	734730000	57	24.9901	24.25	22.7925	24.5121	26.5677	25.0076
	0.875672	1.33966	P18887	P18887	DNA repair protein XRCC1	XRCC1	852	>sp|P18887|XRCC1_HUMAN DNA repair protein XRCC1 OS=Homo sapiens GN=XRCC1 PE=1 SV=2	Color2 [A=255, R=169, G=169, B=169]	1	4					10	10	10	22.9	22.9	22.9	69.476	0	17.599	100210000	32	21.1358	22.6615	23.4726	23.3756	23.997	23.9162
+	2.70512	1.33863	Q9H9B1	Q9H9B1	Histone-lysine N-methyltransferase EHMT1	EHMT1	3707	>sp|Q9H9B1|EHMT1_HUMAN Histone-lysine N-methyltransferase EHMT1 OS=Homo sapiens GN=EHMT1 PE=1 SV=4	Color2 [A=255, R=169, G=169, B=169]	1	4					34	34	34	43.2	43.2	43.2	141.46	0	141.99	959600000	170	25.7778	25.7857	26.0584	27.5093	26.954	27.1745
	0.569481	1.3363	Q8WUB8	Q8WUB8	PHD finger protein 10	PHF10	2924	>sp|Q8WUB8|PHF10_HUMAN PHD finger protein 10 OS=Homo sapiens GN=PHF10 PE=1 SV=3	Color2 [A=255, R=169, G=169, B=169]	1	4					8	8	8	24.7	24.7	24.7	56.05	0	22.461	120970000	25	21.577	23.2179	22.3688	22.4371	25.5295	23.2059
	0.399515	1.33434	Q99741	Q99741	Cell division control protein 6 homolog	CDC6	3369	>sp|Q99741|CDC6_HUMAN Cell division control protein 6 homolog OS=Homo sapiens GN=CDC6 PE=1 SV=1	Color2 [A=255, R=169, G=169, B=169]	1	4					9	9	9	21.8	21.8	21.8	62.72	0	62.496	60900000	19	21.1789	22.3662	20.414	20.223	24.639	23.1001
	0.51618	1.3315	P29084	P29084	Transcription initiation factor IIE subunit beta	GTF2E2	969	>sp|P29084|T2EB_HUMAN Transcription initiation factor IIE subunit beta OS=Homo sapiens GN=GTF2E2 PE=1 SV=1	Color2 [A=255, R=169, G=169, B=169]	1	4					10	10	10	47.1	47.1	47.1	33.043	0	135.43	994910000	60	23.9297	25.4427	25.3766	24.5341	28.0583	26.151
	0.732243	1.31722	P13051	P13051	Uracil-DNA glycosylase	UNG	763	>sp|P13051|UNG_HUMAN Uracil-DNA glycosylase OS=Homo sapiens GN=UNG PE=1 SV=2	Color2 [A=255, R=169, G=169, B=169]	1	4					12	12	12	59.4	59.4	59.4	34.645	0	57.905	846590000	75	24.9243	25.4572	25.297	25.3943	28.1043	26.1316
	0.461618	1.31086	O95563	O95563	Mitochondrial pyruvate carrier 2	MPC2	546	>sp|O95563|MPC2_HUMAN Mitochondrial pyruvate carrier 2 OS=Homo sapiens GN=MPC2 PE=1 SV=1	Color2 [A=255, R=169, G=169, B=169]	1	4					4	4	4	37.8	37.8	37.8	14.279	0	6.0574	58865000	6	20.9871	21.3703	20.3267	23.7561	22.9899	19.8706
	1.17296	1.30369	P46777	P46777	60S ribosomal protein L5	RPL5	1163	>sp|P46777|RL5_HUMAN 60S ribosomal protein L5 OS=Homo sapiens GN=RPL5 PE=1 SV=3	Color2 [A=255, R=169, G=169, B=169]	1	4					12	12	12	41.1	41.1	41.1	34.362	0	45.877	1039400000	110	25.1069	25.2836	25.7098	26.1402	27.6514	26.2198
	0.525762	1.30003	Q08554	Q08554	Desmocollin-1	DSC1	1679	>sp|Q08554|DSC1_HUMAN Desmocollin-1 OS=Homo sapiens GN=DSC1 PE=1 SV=2	Color2 [A=255, R=169, G=169, B=169]	1	4					6	6	6	8.3	8.3	8.3	99.986	0	7.0188	28708000	7	21.4155	21.5974	19.1533	23.4866	20.9959	21.5838
	0.865885	1.29759	O00193	O00193	Small acidic protein	SMAP	113	>sp|O00193|SMAP_HUMAN Small acidic protein OS=Homo sapiens GN=SMAP PE=1 SV=1	Color2 [A=255, R=169, G=169, B=169]	1	4					5	5	5	29	29	29	20.332	0	175.84	694910000	47	24.1608	24.8581	25.5224	25.2143	27.1973	26.0224
+	1.45514	1.29035	Q96KQ7	Q96KQ7	Histone-lysine N-methyltransferase EHMT2	EHMT2	3222	>sp|Q96KQ7|EHMT2_HUMAN Histone-lysine N-methyltransferase EHMT2 OS=Homo sapiens GN=EHMT2 PE=1 SV=3	Color2 [A=255, R=169, G=169, B=169]	1	4					19	19	19	23.5	23.5	23.5	132.37	0	58.245	190090000	56	22.614	23.5459	23.9738	24.4848	24.767	24.753
+	1.44879	1.28905	Q92785	Q92785	Zinc finger protein ubi-d4	DPF2	3022	>sp|Q92785|REQU_HUMAN Zinc finger protein ubi-d4 OS=Homo sapiens GN=DPF2 PE=1 SV=2	Color2 [A=255, R=169, G=169, B=169]	1	4					9	9	9	38.9	38.9	38.9	44.155	0	45.23	107700000	32	21.9186	22.4587	23.0745	23.3927	24.227	23.6992
+	1.72882	1.28888	Q96ST2	Q96ST2	Protein IWS1 homolog	IWS1	3312	>sp|Q96ST2|IWS1_HUMAN Protein IWS1 homolog OS=Homo sapiens GN=IWS1 PE=1 SV=2	Color2 [A=255, R=169, G=169, B=169]	1	4					11	11	11	13.9	13.9	13.9	91.954	0	62.971	449390000	72	24.1946	24.6427	25.2537	25.7116	26.1587	26.0874
+	1.50372	1.28777	Q14980	Q14980	Nuclear mitotic apparatus protein 1	NUMA1	1930	>sp|Q14980|NUMA1_HUMAN Nuclear mitotic apparatus protein 1 OS=Homo sapiens GN=NUMA1 PE=1 SV=2	Color2 [A=255, R=169, G=169, B=169]	1	4					106	106	106	59.3	59.3	59.3	238.26	0	323.31	8011900000	740	29.3907	28.614	28.9564	30.7372	29.645	30.4421
+	1.42984	1.28609	Q1ED39	Q1ED39	Lysine-rich nucleolar protein 1	KNOP1	2080	>sp|Q1ED39|KNOP1_HUMAN Lysine-rich nucleolar protein 1 OS=Homo sapiens GN=KNOP1 PE=1 SV=1	Color2 [A=255, R=169, G=169, B=169]	1	4					37	37	37	61.1	61.1	61.1	51.588	0	323.31	3086900000	247	26.849	27.2505	27.1847	27.8165	29.153	28.1731
	0.466717	1.27888	O00483	O00483	Cytochrome c oxidase subunit NDUFA4	NDUFA4	141	>sp|O00483|NDUA4_HUMAN Cytochrome c oxidase subunit NDUFA4 OS=Homo sapiens GN=NDUFA4 PE=1 SV=1	Color2 [A=255, R=169, G=169, B=169]	1	4					2	2	2	27.2	27.2	27.2	9.3697	0	5.9544	70526000	5	20.9627	20.3323	21.0648	20.906	24.3919	20.8986
	0.711291	1.27702	P59923	P59923	Zinc finger protein 445	ZNF445	1402	>sp|P59923|ZN445_HUMAN Zinc finger protein 445 OS=Homo sapiens GN=ZNF445 PE=1 SV=1	Color2 [A=255, R=169, G=169, B=169]	1	4					6	5	5	9.5	8.7	8.7	118.96	0	20.02	28949000	12	20.6198	21.088	20.9105	20.5678	23.2316	22.65
	0.429502	1.27489	P57088	P57088	Transmembrane protein 33	TMEM33	1390	>sp|P57088|TMM33_HUMAN Transmembrane protein 33 OS=Homo sapiens GN=TMEM33 PE=1 SV=2	Color2 [A=255, R=169, G=169, B=169]	1	4					8	8	8	27.5	27.5	27.5	27.978	0	18.155	156780000	14	22.0213	21.7698	20.6368	22.4685	24.9484	20.8357
+	1.43085	1.27354	Q96JN0	Q96JN0	Ligand-dependent corepressor	LCOR	3210	>sp|Q96JN0|LCOR_HUMAN Ligand-dependent corepressor OS=Homo sapiens GN=LCOR PE=1 SV=2	Color2 [A=255, R=169, G=169, B=169]	1	4					10	10	10	33.5	33.5	33.5	47.006	0	21.667	74871000	26	22.1588	21.8068	22.5538	23.6239	23.9506	22.7656
+	2.23947	1.27014	Q9H7C9	Q9H7C9	Mth938 domain-containing protein	AAMDC	3675	>sp|Q9H7C9|AAMDC_HUMAN Mth938 domain-containing protein OS=Homo sapiens GN=AAMDC PE=1 SV=1	Color2 [A=255, R=169, G=169, B=169]	1	4					4	4	4	39.3	39.3	39.3	13.332	0	9.4945	46677000	18	21.6138	21.1157	21.1099	22.8834	22.384	22.3824
	0.576844	1.26993	P46778	P46778	60S ribosomal protein L21	RPL21	1164	>sp|P46778|RL21_HUMAN 60S ribosomal protein L21 OS=Homo sapiens GN=RPL21 PE=1 SV=2	Color2 [A=255, R=169, G=169, B=169]	1	4					2	2	2	16.2	16.2	16.2	18.565	0	4.3743	138330000	12	23.759	20.6477	22.7295	24.0225	23.9785	22.945
+	1.38616	1.26384	Q8IY81	Q8IY81	pre-rRNA processing protein FTSJ3	FTSJ3	2671	>sp|Q8IY81|SPB1_HUMAN pre-rRNA processing protein FTSJ3 OS=Homo sapiens GN=FTSJ3 PE=1 SV=2	Color2 [A=255, R=169, G=169, B=169]	1	4					33	33	33	49.4	49.4	49.4	96.557	0	323.31	4809700000	263	26.8113	27.1653	27.6498	27.9445	29.1322	28.3411
	1.08311	1.26062	Q99986	Q99986	Serine/threonine-protein kinase VRK1	VRK1	3383	>sp|Q99986|VRK1_HUMAN Serine/threonine-protein kinase VRK1 OS=Homo sapiens GN=VRK1 PE=1 SV=1	Color2 [A=255, R=169, G=169, B=169]	1	4					8	8	8	29.8	29.8	29.8	45.476	0	29.871	96234000	28	22.8234	22.6385	22.3244	23.3553	24.9104	23.3024
	0.714171	1.258	Q9BQ61	Q9BQ61	Uncharacterized protein C19orf43	C19orf43	3390	>sp|Q9BQ61|CS043_HUMAN Uncharacterized protein C19orf43 OS=Homo sapiens GN=C19orf43 PE=1 SV=1	Color2 [A=255, R=169, G=169, B=169]	1	4					5	5	5	36.4	36.4	36.4	18.419	0	21.435	972200000	49	24.8962	25.7988	25.6559	25.6241	28.1597	26.3412
	0.984906	1.257	P62269	P62269	40S ribosomal protein S18	RPS18	1461	>sp|P62269|RS18_HUMAN 40S ribosomal protein S18 OS=Homo sapiens GN=RPS18 PE=1 SV=3	Color2 [A=255, R=169, G=169, B=169]	1	4					4	4	4	25	25	25	17.718	0	8.1827	47373000	9	20.3904	20.2137	20.9	21.1604	22.8811	21.2335
	1.28406	1.25513	P35269	P35269	General transcription factor IIF subunit 1	GTF2F1	1045	>sp|P35269|T2FA_HUMAN General transcription factor IIF subunit 1 OS=Homo sapiens GN=GTF2F1 PE=1 SV=2	Color2 [A=255, R=169, G=169, B=169]	1	4					12	12	12	36	36	36	58.24	0	175.42	242710000	48	23.3977	23.6023	24.1003	24.2338	25.6466	24.9852
+	2.38767	1.25432	Q8WY36	Q8WY36	HMG box transcription factor BBX	BBX	2969	>sp|Q8WY36|BBX_HUMAN HMG box transcription factor BBX OS=Homo sapiens GN=BBX PE=1 SV=1	Color2 [A=255, R=169, G=169, B=169]	1	4					26	26	26	38.5	38.5	38.5	105.13	0	151.82	1762700000	183	26.4453	26.8019	26.7839	27.5919	28.1917	28.0105
	1.20993	1.24938	Q69YH5	Q69YH5	Cell division cycle-associated protein 2	CDCA2	2310	>sp|Q69YH5|CDCA2_HUMAN Cell division cycle-associated protein 2 OS=Homo sapiens GN=CDCA2 PE=1 SV=2	Color2 [A=255, R=169, G=169, B=169]	1	4					46	46	46	60.8	60.8	60.8	112.68	0	323.31	3522400000	341	27.2088	27.8379	28.0085	28.2144	29.6688	28.9202
+	1.74424	1.24861	O60264	O60264	SWI/SNF-related matrix-associated actin-dependent regulator of chromatin subfamily A member 5	SMARCA5	324	>sp|O60264|SMCA5_HUMAN SWI/SNF-related matrix-associated actin-dependent regulator of chromatin subfamily A member 5 OS=Homo sapiens GN=SMARCA5 PE=1 SV=1	Color2 [A=255, R=169, G=169, B=169]	1	4					54	54	40	55.9	55.9	44.7	121.9	0	323.31	1606400000	258	26.5214	26.462	26.5341	27.4118	28.398	27.4535
	0.691382	1.24671	Q96CB8	Q96CB8	Integrator complex subunit 12	INTS12	3108	>sp|Q96CB8|INT12_HUMAN Integrator complex subunit 12 OS=Homo sapiens GN=INTS12 PE=1 SV=1	Color2 [A=255, R=169, G=169, B=169]	1	4					16	16	16	53	53	53	48.807	0	78.785	1215500000	95	24.6048	26.4523	26.276	26.3867	28.1666	26.52
	0.810326	1.2446	O76021	O76021	Ribosomal L1 domain-containing protein 1	RSL1D1	469	>sp|O76021|RL1D1_HUMAN Ribosomal L1 domain-containing protein 1 OS=Homo sapiens GN=RSL1D1 PE=1 SV=3	Color2 [A=255, R=169, G=169, B=169]	1	4					19	19	19	42.4	42.4	42.4	54.972	0	91.514	1046600000	99	25.8886	25.2595	23.835	26.0612	26.9477	25.708
	0.802077	1.24132	Q9BQF6	Q9BQF6	Sentrin-specific protease 7	SENP7	3395	>sp|Q9BQF6|SENP7_HUMAN Sentrin-specific protease 7 OS=Homo sapiens GN=SENP7 PE=1 SV=4	Color2 [A=255, R=169, G=169, B=169]	1	4					5	5	5	7.3	7.3	7.3	119.66	0	6.8407	38589000	5	21.8052	19.8186	21.6424	22.0001	22.9821	22.008
+	1.79613	1.22718	P62241	P62241	40S ribosomal protein S8	RPS8	1455	>sp|P62241|RS8_HUMAN 40S ribosomal protein S8 OS=Homo sapiens GN=RPS8 PE=1 SV=2	Color2 [A=255, R=169, G=169, B=169]	1	4					11	11	11	55.3	55.3	55.3	24.205	0	71.014	1248700000	88	25.9902	25.2324	25.83	26.6137	27.2947	26.8258
	1.21088	1.22227	O94762	O94762	ATP-dependent DNA helicase Q5	RECQL5	472	>sp|O94762|RECQ5_HUMAN ATP-dependent DNA helicase Q5 OS=Homo sapiens GN=RECQL5 PE=1 SV=2	Color2 [A=255, R=169, G=169, B=169]	1	4					12	12	12	17.4	17.4	17.4	108.86	0	18.361	137380000	32	22.6534	22.8324	23.5766	23.6013	24.2084	24.9194
	1.13866	1.21626	Q9BW19	Q9BW19	Kinesin-like protein KIFC1	KIFC1	3472	>sp|Q9BW19|KIFC1_HUMAN Kinesin-like protein KIFC1 OS=Homo sapiens GN=KIFC1 PE=1 SV=2	Color2 [A=255, R=169, G=169, B=169]	1	4					23	23	23	46.1	46.1	46.1	73.747	0	143.49	305670000	69	23.8093	23.8638	24.9487	24.7544	25.6676	25.8486
	1.10838	1.21622	P42167	P42167	Lamina-associated polypeptide 2, isoforms beta/gamma;Thymopoietin;Thymopentin	TMPO	1120	>sp|P42167|LAP2B_HUMAN Lamina-associated polypeptide 2, isoforms beta/gamma OS=Homo sapiens GN=TMPO PE=1 SV=2	Color2 [A=255, R=169, G=169, B=169]	1	4					22	12	12	59	29.3	29.3	50.67	0	151.53	4142700000	120	27.4004	27.842	28.4583	28.4209	29.8562	29.0723
	0.854761	1.21536	Q9H0C8	Q9H0C8	Integrin-linked kinase-associated serine/threonine phosphatase 2C	ILKAP	3580	>sp|Q9H0C8|ILKAP_HUMAN Integrin-linked kinase-associated serine/threonine phosphatase 2C OS=Homo sapiens GN=ILKAP PE=1 SV=1	Color2 [A=255, R=169, G=169, B=169]	1	4					15	15	15	42.3	42.3	42.3	42.906	0	49.067	635610000	75	24.0821	25.1636	24.7966	25.1972	27.0462	25.4449
	0.635459	1.21513	Q6AHZ1	Q6AHZ1	Zinc finger protein 518A	ZNF518A	2313	>sp|Q6AHZ1|Z518A_HUMAN Zinc finger protein 518A OS=Homo sapiens GN=ZNF518A PE=1 SV=2	Color2 [A=255, R=169, G=169, B=169]	1	4					10	10	10	11.1	11.1	11.1	166.78	0	27.138	97302000	36	20.7811	23.1812	23.4292	23.4701	23.5425	24.0242
	0.646854	1.21434	Q2TB10	Q2TB10	Zinc finger protein 800	ZNF800	2097	>sp|Q2TB10|ZN800_HUMAN Zinc finger protein 800 OS=Homo sapiens GN=ZNF800 PE=1 SV=1	Color2 [A=255, R=169, G=169, B=169]	1	4					6	6	6	12.3	12.3	12.3	75.235	0	12.759	44954000	12	21.8119	21.823	20.5304	21.7502	24.0591	21.9991
+	1.92341	1.20965	O75475	O75475	PC4 and SFRS1-interacting protein	PSIP1	423	>sp|O75475|PSIP1_HUMAN PC4 and SFRS1-interacting protein OS=Homo sapiens GN=PSIP1 PE=1 SV=1	Color2 [A=255, R=169, G=169, B=169]	1	4					20	20	19	44.2	44.2	42.6	60.103	0	123.04	1367800000	134	26.477	25.9894	26.854	27.4413	27.8484	27.6596
	0.23992	1.20845	Q8NCF5	Q8NCF5	NFATC2-interacting protein	NFATC2IP	2794	>sp|Q8NCF5|NF2IP_HUMAN NFATC2-interacting protein OS=Homo sapiens GN=NFATC2IP PE=1 SV=1	Color2 [A=255, R=169, G=169, B=169]	1	4					4	4	4	19.6	19.6	19.6	45.816	0	25.638	113020000	19	18.6802	23.2728	23.1311	20.5995	25.0651	23.0449
	0.54224	1.20568	Q8WTR7	Q8WTR7	Zinc finger protein 473	ZNF473	2914	>sp|Q8WTR7|ZN473_HUMAN Zinc finger protein 473 OS=Homo sapiens GN=ZNF473 PE=1 SV=1	Color2 [A=255, R=169, G=169, B=169]	1	4					9	9	9	12.7	12.7	12.7	100.18	0	14.782	51842000	12	21.2838	21.4635	21.389	21.0892	24.4317	22.2324
	0.475096	1.20558	P62910	P62910	60S ribosomal protein L32	RPL32	1496	>sp|P62910|RL32_HUMAN 60S ribosomal protein L32 OS=Homo sapiens GN=RPL32 PE=1 SV=2	Color2 [A=255, R=169, G=169, B=169]	1	4					7	7	7	46.7	46.7	46.7	15.86	0	32.697	877940000	51	24.3719	26.0881	23.4962	25.1753	27.4425	24.9552
+	1.69683	1.2052	Q96MU7	Q96MU7	YTH domain-containing protein 1	YTHDC1	3241	>sp|Q96MU7|YTDC1_HUMAN YTH domain-containing protein 1 OS=Homo sapiens GN=YTHDC1 PE=1 SV=3	Color2 [A=255, R=169, G=169, B=169]	1	4					7	7	7	13.1	13.1	13.1	84.699	0	23.099	109170000	19	22.211	21.8593	22.6147	23.1731	23.9066	23.2209
+	2.04061	1.20351	Q9UBD5	Q9UBD5	Origin recognition complex subunit 3	ORC3	4024	>sp|Q9UBD5|ORC3_HUMAN Origin recognition complex subunit 3 OS=Homo sapiens GN=ORC3 PE=1 SV=1	Color2 [A=255, R=169, G=169, B=169]	1	4					27	27	26	52.6	52.6	52.6	82.253	0	198.44	945430000	124	25.7759	26.1455	25.8106	26.8083	27.5542	26.98
	0.306222	1.19779	Q86V81	Q86V81	THO complex subunit 4	ALYREF	2568	>sp|Q86V81|THOC4_HUMAN THO complex subunit 4 OS=Homo sapiens GN=ALYREF PE=1 SV=3	Color2 [A=255, R=169, G=169, B=169]	1	4					7	7	7	45.5	45.5	45.5	26.888	0	45.363	128440000	18	20.4566	22.4977	22.6784	20.4489	25.3485	23.4287
	1.2443	1.19367	Q9BVJ6;Q5TAP6	Q9BVJ6	U3 small nucleolar RNA-associated protein 14 homolog A	UTP14A	3465	>sp|Q9BVJ6|UT14A_HUMAN U3 small nucleolar RNA-associated protein 14 homolog A OS=Homo sapiens GN=UTP14A PE=1 SV=1	Color2 [A=255, R=169, G=169, B=169]	1	4					37	37	37	55.4	55.4	55.4	87.977	0	323.31	2937700000	225	27.1234	27.6914	26.5364	27.7147	28.702	28.5155
	0.526744	1.19186	Q07021	Q07021	Complement component 1 Q subcomponent-binding protein, mitochondrial	C1QBP	1662	>sp|Q07021|C1QBP_HUMAN Complement component 1 Q subcomponent-binding protein, mitochondrial OS=Homo sapiens GN=C1QBP PE=1 SV=1	Color2 [A=255, R=169, G=169, B=169]	1	4					4	4	4	26.2	26.2	26.2	31.362	0	13.398	81524000	15	21.5852	20.1924	22.6094	22.9823	21.2981	23.6823
	1.13705	1.18135	Q562F6	Q562F6	Shugoshin-like 2	SGOL2	2152	>sp|Q562F6|SGO2_HUMAN Shugoshin 2 OS=Homo sapiens GN=SGO2 PE=1 SV=2	Color2 [A=255, R=169, G=169, B=169]	1	4					29	29	29	37.7	37.7	37.7	144.74	0	107.54	437060000	121	24.1404	24.5935	25.6882	25.7068	25.9769	26.2825
+	1.45233	1.17973	O43167	O43167	Zinc finger and BTB domain-containing protein 24	ZBTB24	263	>sp|O43167|ZBT24_HUMAN Zinc finger and BTB domain-containing protein 24 OS=Homo sapiens GN=ZBTB24 PE=1 SV=2	Color2 [A=255, R=169, G=169, B=169]	1	4					5	5	5	10.3	10.3	10.3	78.281	0	27.256	28297000	12	21.3557	20.7668	20.7907	21.9816	22.778	21.6927
	0.703575	1.17873	Q02878	Q02878	60S ribosomal protein L6	RPL6	1610	>sp|Q02878|RL6_HUMAN 60S ribosomal protein L6 OS=Homo sapiens GN=RPL6 PE=1 SV=3	Color2 [A=255, R=169, G=169, B=169]	1	4					10	10	10	35.4	35.4	35.4	32.728	0	81.007	1472200000	84	25.749	25.8776	25.0888	26.7041	28.0274	25.52
	0.766738	1.17115	P62277	P62277	40S ribosomal protein S13	RPS13	1463	>sp|P62277|RS13_HUMAN 40S ribosomal protein S13 OS=Homo sapiens GN=RPS13 PE=1 SV=2	Color2 [A=255, R=169, G=169, B=169]	1	4					8	8	8	49.7	49.7	49.7	17.222	0	14.036	677760000	39	25.1259	23.613	24.4525	24.7364	26.6084	25.36
	0.53492	1.17006	Q9H5V9	Q9H5V9	UPF0428 protein CXorf56	CXorf56	3657	>sp|Q9H5V9|CX056_HUMAN UPF0428 protein CXorf56 OS=Homo sapiens GN=CXorf56 PE=1 SV=1	Color2 [A=255, R=169, G=169, B=169]	1	4					8	8	8	35.1	35.1	35.1	25.624	0	24.247	1110600000	47	24.4314	26.1428	25.7819	25.6847	28.2387	25.9429
+	1.79889	1.16668	Q08945	Q08945	FACT complex subunit SSRP1	SSRP1	1681	>sp|Q08945|SSRP1_HUMAN FACT complex subunit SSRP1 OS=Homo sapiens GN=SSRP1 PE=1 SV=1	Color2 [A=255, R=169, G=169, B=169]	1	4					20	20	20	37.2	37.2	37.2	81.074	0	78.701	720370000	111	25.1457	25.8341	25.3445	26.4069	27.0202	26.3972
	0.594963	1.16364	Q9NXE8	Q9NXE8	Pre-mRNA-splicing factor CWC25 homolog	CWC25	3912	>sp|Q9NXE8|CWC25_HUMAN Pre-mRNA-splicing factor CWC25 homolog OS=Homo sapiens GN=CWC25 PE=1 SV=1	Color2 [A=255, R=169, G=169, B=169]	1	4					5	5	5	16.7	16.7	16.7	49.647	0	23.866	46307000	15	21.1267	20.2744	21.7379	21.052	23.6541	21.9236
+	1.5569	1.15854	Q9H6R4	Q9H6R4	Nucleolar protein 6	NOL6	3662	>sp|Q9H6R4|NOL6_HUMAN Nucleolar protein 6 OS=Homo sapiens GN=NOL6 PE=1 SV=2	Color2 [A=255, R=169, G=169, B=169]	1	4					33	33	33	44.2	44.2	44.2	127.59	0	274.12	1577900000	188	25.538	26.4733	25.9654	26.857	27.5586	27.0367
	0.560442	1.15332	Q6IQ49	Q6IQ49	Protein SDE2 homolog	SDE2	2333	>sp|Q6IQ49|SDE2_HUMAN Protein SDE2 homolog OS=Homo sapiens GN=SDE2 PE=1 SV=1	Color2 [A=255, R=169, G=169, B=169]	1	4					11	11	11	29.5	29.5	29.5	49.741	0	57.45	286440000	48	22.5724	24.1617	24.3776	23.5967	26.0683	24.9066
	0.33489	1.15286	P18124	P18124	60S ribosomal protein L7	RPL7	839	>sp|P18124|RL7_HUMAN 60S ribosomal protein L7 OS=Homo sapiens GN=RPL7 PE=1 SV=1	Color2 [A=255, R=169, G=169, B=169]	1	4					11	11	11	45.6	45.6	45.6	29.225	0	31.503	484420000	38	23.973	22.9496	22.7745	24.047	26.9095	22.1992
	0.953946	1.14965	Q9UKY1	Q9UKY1	Zinc fingers and homeoboxes protein 1	ZHX1	4149	>sp|Q9UKY1|ZHX1_HUMAN Zinc fingers and homeoboxes protein 1 OS=Homo sapiens GN=ZHX1 PE=1 SV=1	Color2 [A=255, R=169, G=169, B=169]	1	4					4	4	4	8.6	8.6	8.6	98.096	0	15.735	51639000	15	20.6264	22.2218	21.9559	22.5897	23.2839	22.3795
	0.49647	1.14818	Q13601	Q13601	KRR1 small subunit processome component homolog	KRR1	1814	>sp|Q13601|KRR1_HUMAN KRR1 small subunit processome component homolog OS=Homo sapiens GN=KRR1 PE=1 SV=4	Color2 [A=255, R=169, G=169, B=169]	1	4					6	6	6	25.7	25.7	25.7	43.664	0	10.146	52043000	11	21.8997	21.9368	19.438	21.3087	23.301	22.1093
	0.744995	1.14395	Q92979	Q92979	Ribosomal RNA small subunit methyltransferase NEP1	EMG1	3044	>sp|Q92979|NEP1_HUMAN Ribosomal RNA small subunit methyltransferase NEP1 OS=Homo sapiens GN=EMG1 PE=1 SV=4	Color2 [A=255, R=169, G=169, B=169]	1	4					8	8	8	44.3	44.3	44.3	26.72	0	18.615	131620000	28	22.9585	22.5993	22.2198	22.9516	25.0732	23.1846
+	1.87063	1.14164	O43504	O43504	Ragulator complex protein LAMTOR5	LAMTOR5	291	>sp|O43504|LTOR5_HUMAN Ragulator complex protein LAMTOR5 OS=Homo sapiens GN=LAMTOR5 PE=1 SV=1	Color2 [A=255, R=169, G=169, B=169]	1	4					2	2	2	37.4	37.4	37.4	9.6138	0	12.267	27595000	2	21.343	20.4845	21.1223	22.0338	22.2909	22.0501
	0.692449	1.13987	Q5SY16	Q5SY16	Polynucleotide 5-hydroxyl-kinase NOL9	NOL9	2206	>sp|Q5SY16|NOL9_HUMAN Polynucleotide 5-hydroxyl-kinase NOL9 OS=Homo sapiens GN=NOL9 PE=1 SV=1	Color2 [A=255, R=169, G=169, B=169]	1	4					12	12	12	28.3	28.3	28.3	79.322	0	67.877	207720000	42	22.286	22.8803	22.5543	22.7825	25.1522	23.2055
	0.616449	1.13962	O75925	O75925	E3 SUMO-protein ligase PIAS1	PIAS1	460	>sp|O75925|PIAS1_HUMAN E3 SUMO-protein ligase PIAS1 OS=Homo sapiens GN=PIAS1 PE=1 SV=2	Color2 [A=255, R=169, G=169, B=169]	1	4					15	13	13	28.6	26	26	71.835	0	56.477	354470000	58	22.9971	25.001	24.1793	24.6421	26.3834	24.5709
+	2.0764	1.13853	Q9H2P0	Q9H2P0	Activity-dependent neuroprotector homeobox protein	ADNP	3617	>sp|Q9H2P0|ADNP_HUMAN Activity-dependent neuroprotector homeobox protein OS=Homo sapiens GN=ADNP PE=1 SV=1	Color2 [A=255, R=169, G=169, B=169]	1	4					50	50	50	56.4	56.4	56.4	123.56	0	302.84	3377900000	375	27.3454	27.8544	28.0949	28.7628	28.9059	29.0416
	0.987315	1.13634	Q5TBB1	Q5TBB1	Ribonuclease H2 subunit B	RNASEH2B	2237	>sp|Q5TBB1|RNH2B_HUMAN Ribonuclease H2 subunit B OS=Homo sapiens GN=RNASEH2B PE=1 SV=1	Color2 [A=255, R=169, G=169, B=169]	1	4					7	7	7	28.8	28.8	28.8	35.138	0	12.719	91651000	13	22.8693	21.8902	22.3439	23.2641	24.3924	22.8559
	0.295362	1.13289	O75940	O75940	Survival of motor neuron-related-splicing factor 30	SMNDC1	464	>sp|O75940|SPF30_HUMAN Survival of motor neuron-related-splicing factor 30 OS=Homo sapiens GN=SMNDC1 PE=1 SV=1	Color2 [A=255, R=169, G=169, B=169]	1	4					5	5	5	34.5	34.5	34.5	26.711	0	19.777	118130000	12	20.3865	22.3407	22.576	20.4743	25.2934	22.9342
+	2.80038	1.13146	Q29RF7	Q29RF7	Sister chromatid cohesion protein PDS5 homolog A	PDS5A	2085	>sp|Q29RF7|PDS5A_HUMAN Sister chromatid cohesion protein PDS5 homolog A OS=Homo sapiens GN=PDS5A PE=1 SV=1	Color2 [A=255, R=169, G=169, B=169]	1	4					40	40	37	43.8	43.8	41.7	150.83	0	217.13	970080000	206	25.649	26.0697	26.0794	26.9904	27.0624	27.1397
	0.956601	1.12926	Q13127	Q13127	RE1-silencing transcription factor	REST	1749	>sp|Q13127|REST_HUMAN RE1-silencing transcription factor OS=Homo sapiens GN=REST PE=1 SV=3	Color2 [A=255, R=169, G=169, B=169]	1	4					16	16	16	25.7	25.7	25.7	121.87	0	61.797	178400000	52	23.406	23.1031	23.7306	23.7215	25.5117	24.3942
+	1.35728	1.12849	Q8WVC0	Q8WVC0	RNA polymerase-associated protein LEO1	LEO1	2937	>sp|Q8WVC0|LEO1_HUMAN RNA polymerase-associated protein LEO1 OS=Homo sapiens GN=LEO1 PE=1 SV=1	Color2 [A=255, R=169, G=169, B=169]	1	4					3	3	3	5.1	5.1	5.1	75.403	0	4.319	39186000	11	20.8091	21.7875	20.6135	22.0993	22.4715	22.0247
	0.714925	1.12491	O95400	O95400	CD2 antigen cytoplasmic tail-binding protein 2	CD2BP2	533	>sp|O95400|CD2B2_HUMAN CD2 antigen cytoplasmic tail-binding protein 2 OS=Homo sapiens GN=CD2BP2 PE=1 SV=1	Color2 [A=255, R=169, G=169, B=169]	1	4					13	13	13	64.5	64.5	64.5	37.646	0	157.87	1517900000	120	25.1365	26.7372	26.8948	26.5308	28.0562	27.5563
+	3.15319	1.12473	O14646	O14646	Chromodomain-helicase-DNA-binding protein 1	CHD1	170	>sp|O14646|CHD1_HUMAN Chromodomain-helicase-DNA-binding protein 1 OS=Homo sapiens GN=CHD1 PE=1 SV=2	Color2 [A=255, R=169, G=169, B=169]	1	4					29	28	26	22.7	22.2	21	196.69	0	75.569	353220000	95	24.5003	24.4003	24.3292	25.7083	25.3355	25.5602
	0.645189	1.12435	P50219	P50219	Motor neuron and pancreas homeobox protein 1	MNX1	1244	>sp|P50219|MNX1_HUMAN Motor neuron and pancreas homeobox protein 1 OS=Homo sapiens GN=MNX1 PE=1 SV=3	Color2 [A=255, R=169, G=169, B=169]	1	4					4	4	4	14.7	14.7	14.7	40.569	0	16.132	30283000	8	21.1281	21.6714	20.1904	20.8063	22.8117	22.7449
	1.23043	1.11801	P46087	P46087	Probable 28S rRNA (cytosine(4447)-C(5))-methyltransferase	NOP2	1154	>sp|P46087|NOP2_HUMAN Probable 28S rRNA (cytosine(4447)-C(5))-methyltransferase OS=Homo sapiens GN=NOP2 PE=1 SV=2	Color2 [A=255, R=169, G=169, B=169]	1	4					26	26	26	41.3	41.3	41.3	89.301	0	120.47	1571100000	161	25.5038	25.8109	26.1256	26.3674	27.673	26.7539
	0.755452	1.1177	Q9BQ39	Q9BQ39	ATP-dependent RNA helicase DDX50	DDX50	3387	>sp|Q9BQ39|DDX50_HUMAN ATP-dependent RNA helicase DDX50 OS=Homo sapiens GN=DDX50 PE=1 SV=1	Color2 [A=255, R=169, G=169, B=169]	1	4					25	23	23	49.3	45.6	45.6	82.564	0	122	494620000	75	23.4381	24.8105	24.6769	24.8343	26.4651	24.9792
	0.657955	1.1162	Q01658	Q01658	Protein Dr1	DR1	1590	>sp|Q01658|NC2B_HUMAN Protein Dr1 OS=Homo sapiens GN=DR1 PE=1 SV=1	Color2 [A=255, R=169, G=169, B=169]	1	4					2	2	2	21	21	21	19.443	0	10.02	28581000	9	20.1607	21.2035	21.1719	20.9807	23.2864	21.6175
+	1.66911	1.11172	P49916	P49916	DNA ligase 3	LIG3	1241	>sp|P49916|DNLI3_HUMAN DNA ligase 3 OS=Homo sapiens GN=LIG3 PE=1 SV=2	Color2 [A=255, R=169, G=169, B=169]	1	4					23	23	23	31	31	31	112.91	0	78.132	397940000	82	24.3111	24.3951	24.9646	25.2355	25.9772	25.7932
	1.27455	1.11121	Q13416	Q13416	Origin recognition complex subunit 2	ORC2	1784	>sp|Q13416|ORC2_HUMAN Origin recognition complex subunit 2 OS=Homo sapiens GN=ORC2 PE=1 SV=2	Color2 [A=255, R=169, G=169, B=169]	1	4					22	22	22	56.3	56.3	56.3	65.971	0	157.44	1235800000	128	25.9137	26.5023	26.2697	26.8184	28.0587	27.1423
	0.390608	1.10952	Q68DI1	Q68DI1	Zinc finger protein 776	ZNF776	2303	>sp|Q68DI1|ZN776_HUMAN Zinc finger protein 776 OS=Homo sapiens GN=ZNF776 PE=1 SV=2	Color2 [A=255, R=169, G=169, B=169]	1	4					9	8	8	24.5	22.4	22.4	59.612	0	37.226	92540000	28	20.2227	22.8342	22.4872	21.8276	24.6788	22.3662
	0.809721	1.10399	Q6ZUT1	Q6ZUT1	Uncharacterized protein C11orf57	C11orf57	2456	>sp|Q6ZUT1|CK057_HUMAN Uncharacterized protein C11orf57 OS=Homo sapiens GN=C11orf57 PE=1 SV=2	Color2 [A=255, R=169, G=169, B=169]	1	4					3	3	3	12.7	12.7	12.7	34.109	0	7.4748	50438000	13	21.4068	21.3065	21.5968	21.4168	23.5766	22.6286
	0.471214	1.10243	P29083	P29083	General transcription factor IIE subunit 1	GTF2E1	968	>sp|P29083|T2EA_HUMAN General transcription factor IIE subunit 1 OS=Homo sapiens GN=GTF2E1 PE=1 SV=2	Color2 [A=255, R=169, G=169, B=169]	1	4					6	6	6	21.9	21.9	21.9	49.452	0	12.067	46337000	18	20.08	21.5297	22.1072	20.7422	23.4114	22.8706
	0.677306	1.10081	Q9H1E3	Q9H1E3	Nuclear ubiquitous casein and cyclin-dependent kinase substrate 1	NUCKS1	3600	>sp|Q9H1E3|NUCKS_HUMAN Nuclear ubiquitous casein and cyclin-dependent kinase substrate 1 OS=Homo sapiens GN=NUCKS1 PE=1 SV=1	Color2 [A=255, R=169, G=169, B=169]	1	4					5	5	5	28.8	28.8	28.8	27.296	0	21.005	42176000	22	22.3721	20.4152	21.0429	21.9314	23.2989	21.9023
	0.86753	1.10033	Q9NRZ9;Q8TE73	Q9NRZ9	Lymphoid-specific helicase	HELLS	3826	>sp|Q9NRZ9|HELLS_HUMAN Lymphoid-specific helicase OS=Homo sapiens GN=HELLS PE=1 SV=1	Color2 [A=255, R=169, G=169, B=169]	1	4					38	38	38	54.8	54.8	54.8	97.073	0	154.3	1046600000	144	26.1746	26.1172	25.4498	26.5501	28.0952	26.3973
	0.738341	1.09976	Q02543	Q02543	60S ribosomal protein L18a	RPL18A	1608	>sp|Q02543|RL18A_HUMAN 60S ribosomal protein L18a OS=Homo sapiens GN=RPL18A PE=1 SV=2	Color2 [A=255, R=169, G=169, B=169]	1	4					10	10	10	41.5	41.5	41.5	20.762	0	25.721	295200000	47	24.4155	23.7626	22.7822	25.615	24.7308	23.9139
	0.424327	1.09936	Q7RTS1	Q7RTS1	Class A basic helix-loop-helix protein 15	BHLHA15	2495	>sp|Q7RTS1|BHA15_HUMAN Class A basic helix-loop-helix protein 15 OS=Homo sapiens GN=BHLHA15 PE=1 SV=1	Color2 [A=255, R=169, G=169, B=169]	1	4					4	4	4	24.9	24.9	24.9	20.818	0	25.559	30783000	13	21.3401	21.4465	21.1655	20.2457	23.8388	23.1657
	0.203796	1.0968	Q9BWT1	Q9BWT1	Cell division cycle-associated protein 7	CDCA7	3489	>sp|Q9BWT1|CDCA7_HUMAN Cell division cycle-associated protein 7 OS=Homo sapiens GN=CDCA7 PE=1 SV=1	Color2 [A=255, R=169, G=169, B=169]	1	4					10	10	9	38.3	38.3	35.8	42.573	0	30.087	145420000	21	22.6386	22.6826	20.1578	19.9873	26.4874	22.2946
	0.421258	1.09545	Q03111	Q03111	Protein ENL	MLLT1	1615	>sp|Q03111|ENL_HUMAN Protein ENL OS=Homo sapiens GN=MLLT1 PE=1 SV=2	Color2 [A=255, R=169, G=169, B=169]	1	4					5	5	5	10.4	10.4	10.4	62.055	0	6.7508	27798000	9	20.3535	21.7474	19.5186	19.9874	23.0785	21.84
	0.327945	1.09489	P03905	P03905	NADH-ubiquinone oxidoreductase chain 4	MT-ND4	614	>sp|P03905|NU4M_HUMAN NADH-ubiquinone oxidoreductase chain 4 OS=Homo sapiens GN=MT-ND4 PE=1 SV=1	Color2 [A=255, R=169, G=169, B=169]	1	4					3	3	3	8.9	8.9	8.9	51.58	0	28.752	80625000	16	21.9516	20.7995	20.8278	21.737	24.7991	20.3275
	0.426051	1.09451	Q15475;Q9NPC8	Q15475	Homeobox protein SIX1	SIX1	2008	>sp|Q15475|SIX1_HUMAN Homeobox protein SIX1 OS=Homo sapiens GN=SIX1 PE=1 SV=1	Color2 [A=255, R=169, G=169, B=169]	1	4					4	4	4	28.5	28.5	28.5	32.21	0	5.6204	50222000	8	22.0517	20.3431	20.7521	20.4831	23.8383	22.109
	1.15697	1.09094	P62906	P62906	60S ribosomal protein L10a	RPL10A	1495	>sp|P62906|RL10A_HUMAN 60S ribosomal protein L10a OS=Homo sapiens GN=RPL10A PE=1 SV=2	Color2 [A=255, R=169, G=169, B=169]	1	4					5	5	5	26.7	26.7	26.7	24.831	0	8.3641	120770000	18	22.8077	22.1791	22.2291	23.2175	24.2755	22.9957
+	1.82869	1.09083	Q5UIP0	Q5UIP0	Telomere-associated protein RIF1	RIF1	2251	>sp|Q5UIP0|RIF1_HUMAN Telomere-associated protein RIF1 OS=Homo sapiens GN=RIF1 PE=1 SV=2	Color2 [A=255, R=169, G=169, B=169]	1	4					106	106	106	59.2	59.2	59.2	274.46	0	323.31	8703100000	778	29.4275	29.017	28.9841	30.6803	29.9709	30.0499
+	1.53741	1.07546	Q14807	Q14807	Kinesin-like protein KIF22	KIF22	1920	>sp|Q14807|KIF22_HUMAN Kinesin-like protein KIF22 OS=Homo sapiens GN=KIF22 PE=1 SV=5	Color2 [A=255, R=169, G=169, B=169]	1	4					25	25	25	55.9	55.9	55.9	73.261	0	88.816	512710000	84	25.1418	24.7957	25.5427	25.7574	26.4422	26.507
+	1.44446	1.07387	A6NHR9	A6NHR9	Structural maintenance of chromosomes flexible hinge domain-containing protein 1	SMCHD1	29	>sp|A6NHR9|SMHD1_HUMAN Structural maintenance of chromosomes flexible hinge domain-containing protein 1 OS=Homo sapiens GN=SMCHD1 PE=1 SV=2	Color2 [A=255, R=169, G=169, B=169]	1	4					93	93	93	57.4	57.4	57.4	226.37	0	323.31	4467000000	485	28.1079	28.3113	28.4365	29.8546	28.7286	29.4941
	0.70123	1.07291	P62701;Q8TD47;P22090	P62701	40S ribosomal protein S4, X isoform	RPS4X	1476	>sp|P62701|RS4X_HUMAN 40S ribosomal protein S4, X isoform OS=Homo sapiens GN=RPS4X PE=1 SV=2	Color2 [A=255, R=169, G=169, B=169]	1	4					13	13	13	46.4	46.4	46.4	29.597	0	67.718	1197400000	95	25.16	25.3998	26.175	25.5432	27.7136	26.6967
	0.272412	1.06345	Q15906	Q15906	Vacuolar protein sorting-associated protein 72 homolog	VPS72	2043	>sp|Q15906|VPS72_HUMAN Vacuolar protein sorting-associated protein 72 homolog OS=Homo sapiens GN=VPS72 PE=1 SV=1	Color2 [A=255, R=169, G=169, B=169]	1	4					8	8	8	34.9	34.9	34.9	40.594	0	25.329	110590000	31	22.4552	20.9455	22.531	20.1174	24.8728	24.1318
	0.302827	1.06071	P18847	P18847	Cyclic AMP-dependent transcription factor ATF-3	ATF3	848	>sp|P18847|ATF3_HUMAN Cyclic AMP-dependent transcription factor ATF-3 OS=Homo sapiens GN=ATF3 PE=1 SV=2	Color2 [A=255, R=169, G=169, B=169]	1	4					2	2	2	16	16	16	20.575	0	4.5182	56850000	12	21.4997	21.464	20.1614	19.4114	23.7254	23.1705
	0.793226	1.05772	Q8N954	Q8N954	G patch domain-containing protein 11	GPATCH11	2767	>sp|Q8N954|GPT11_HUMAN G patch domain-containing protein 11 OS=Homo sapiens GN=GPATCH11 PE=1 SV=3	Color2 [A=255, R=169, G=169, B=169]	1	4					5	5	5	32.8	32.8	32.8	30.198	0	14.851	147040000	13	22.6007	22.7989	23.4256	23.1073	25.0415	23.8497
	0.664825	1.05643	Q7Z2Z1	Q7Z2Z1	Treslin	TICRR	2500	>sp|Q7Z2Z1|TICRR_HUMAN Treslin OS=Homo sapiens GN=TICRR PE=1 SV=2	Color2 [A=255, R=169, G=169, B=169]	1	4					16	16	16	15.3	15.3	15.3	210.85	0	61.224	113650000	34	23.96	22.6383	22.3452	23.6667	25.0676	23.3786
+	1.38081	1.05426	Q96JM3	Q96JM3	Chromosome alignment-maintaining phosphoprotein 1	CHAMP1	3208	>sp|Q96JM3|CHAP1_HUMAN Chromosome alignment-maintaining phosphoprotein 1 OS=Homo sapiens GN=CHAMP1 PE=1 SV=2	Color2 [A=255, R=169, G=169, B=169]	1	4					48	48	48	64.8	64.8	64.8	89.098	0	307.98	5075900000	348	28.0232	28.2439	28.7774	28.849	29.7081	29.6502
	0.812251	1.05396	Q86TJ5	Q86TJ5	Zinc finger protein 554	ZNF554	2548	>sp|Q86TJ5|ZN554_HUMAN Zinc finger protein 554 OS=Homo sapiens GN=ZNF554 PE=2 SV=1	Color2 [A=255, R=169, G=169, B=169]	1	4					4	3	3	11.3	9.3	9.3	60.581	0	4.1486	11599000	6	20.7108	21.0159	20.4662	20.6271	22.3869	22.3407
	0.315913	1.05296	Q02413	Q02413	Desmoglein-1	DSG1	1606	>sp|Q02413|DSG1_HUMAN Desmoglein-1 OS=Homo sapiens GN=DSG1 PE=1 SV=2	Color2 [A=255, R=169, G=169, B=169]	1	4					11	11	11	19.8	19.8	19.8	113.75	0	35.891	120390000	31	21.1022	23.3601	21.857	24.6769	20.8095	23.9918
+	2.10835	1.04738	P06748	P06748	Nucleophosmin	NPM1	662	>sp|P06748|NPM_HUMAN Nucleophosmin OS=Homo sapiens GN=NPM1 PE=1 SV=2	Color2 [A=255, R=169, G=169, B=169]	1	4					19	19	19	71.1	71.1	71.1	32.575	0	241.43	57067000000	383	31.6218	30.9871	31.0523	32.1576	32.3829	32.2627
	0.3423	1.04303	Q96PQ6;P10075;Q96NG5;P51814	Q96PQ6	Zinc finger protein 317	ZNF317	3262	>sp|Q96PQ6|ZN317_HUMAN Zinc finger protein 317 OS=Homo sapiens GN=ZNF317 PE=1 SV=2	Color2 [A=255, R=169, G=169, B=169]	1	4					9	8	7	22	20.5	18	67.958	0	15.151	59854000	9	21.0667	21.8144	21.5976	20.5488	24.8185	22.2405
	0.766585	1.03433	O95478	O95478	Ribosome biogenesis protein NSA2 homolog	NSA2	542	>sp|O95478|NSA2_HUMAN Ribosome biogenesis protein NSA2 homolog OS=Homo sapiens GN=NSA2 PE=1 SV=1	Color2 [A=255, R=169, G=169, B=169]	1	4					6	6	6	24.2	24.2	24.2	30.065	0	12.703	62514000	15	21.5365	20.7897	20.6658	21.0482	22.9815	22.0653
+	2.42551	1.0306	Q6ZN06;Q5VIY5;P17035;P0CJ79;Q9NV72;Q8N782;Q0VGE8;Q08AN1;Q9H963;Q8N859;Q8NCK3;Q8N9Z0;Q3SXZ3;Q8IW36;Q8WV37;Q86XU0;Q96NL3;Q03938;Q8NB42;A6NHJ4;Q96JL9;Q76KX8;Q6ZNA1;Q9C0G0	Q6ZN06;Q5VIY5;P17035;P0CJ79;Q9NV72	Zinc finger protein 813;Zinc finger protein 468;Zinc finger protein 28;Zinc finger protein 888;Zinc finger protein 701	ZNF813;ZNF468;ZNF28;ZNF888;ZNF701	2437	>sp|Q6ZN06|ZN813_HUMAN Zinc finger protein 813 OS=Homo sapiens GN=ZNF813 PE=2 SV=2;>sp|Q5VIY5|ZN468_HUMAN Zinc finger protein 468 OS=Homo sapiens GN=ZNF468 PE=2 SV=1;>sp|P17035|ZNF28_HUMAN Zinc finger protein 28 OS=Homo sapiens GN=ZNF28 PE=2 SV=5;>sp|P0CJ7	Color2 [A=255, R=169, G=169, B=169]	1	4					6	2	0	16	3.1	0	71.72	0.00026392	2.9677	9358400	10	19.9411	19.9426	20.1878	21.2924	20.7797	21.0912
	0.868572	1.0286	Q8TA86	Q8TA86	Retinitis pigmentosa 9 protein	RP9	2854	>sp|Q8TA86|RP9_HUMAN Retinitis pigmentosa 9 protein OS=Homo sapiens GN=RP9 PE=1 SV=2	Color2 [A=255, R=169, G=169, B=169]	1	4					5	5	5	26.7	26.7	26.7	26.106	0	9.4738	102430000	28	22.2639	22.2068	22.9409	22.5993	24.3189	23.5791
	0.427226	1.02787	P46783;Q9NQ39	P46783	40S ribosomal protein S10	RPS10	1168	>sp|P46783|RS10_HUMAN 40S ribosomal protein S10 OS=Homo sapiens GN=RPS10 PE=1 SV=1	Color2 [A=255, R=169, G=169, B=169]	1	4					3	3	3	23	23	23	18.898	0	8.2123	51438000	20	19.6045	21.9494	21.5785	20.6332	22.9599	22.623
	0.477462	1.02694	Q9BRR0	Q9BRR0	Zinc finger protein with KRAB and SCAN domains 3	ZKSCAN3	3411	>sp|Q9BRR0|ZKSC3_HUMAN Zinc finger protein with KRAB and SCAN domains 3 OS=Homo sapiens GN=ZKSCAN3 PE=1 SV=2	Color2 [A=255, R=169, G=169, B=169]	1	4					7	5	5	17.3	11	11	60.64	0	10.085	36025000	12	20.7963	21.4275	21.1472	20.4508	23.59	22.411
	0.862024	1.01958	P62081	P62081	40S ribosomal protein S7	RPS7	1449	>sp|P62081|RS7_HUMAN 40S ribosomal protein S7 OS=Homo sapiens GN=RPS7 PE=1 SV=1	Color2 [A=255, R=169, G=169, B=169]	1	4					6	6	6	42.3	42.3	42.3	22.127	0	30.779	480110000	40	25.1357	23.6739	24.2789	25.6917	25.7721	24.6835
	1.07827	1.01924	Q5TGY3	Q5TGY3	AT-hook DNA-binding motif-containing protein 1	AHDC1	2246	>sp|Q5TGY3|AHDC1_HUMAN AT-hook DNA-binding motif-containing protein 1 OS=Homo sapiens GN=AHDC1 PE=1 SV=1	Color2 [A=255, R=169, G=169, B=169]	1	4					12	12	12	13.7	13.7	13.7	168.35	0	28.092	88739000	27	22.6924	22.835	22.2132	22.8056	24.1133	23.8793
	1.1784	1.0161	Q5T3J3	Q5T3J3	Ligand-dependent nuclear receptor-interacting factor 1	LRIF1	2215	>sp|Q5T3J3|LRIF1_HUMAN Ligand-dependent nuclear receptor-interacting factor 1 OS=Homo sapiens GN=LRIF1 PE=1 SV=1	Color2 [A=255, R=169, G=169, B=169]	1	4					27	27	27	54.4	54.4	54.4	84.567	0	165.18	893740000	151	25.1573	26.0547	26.1397	26.5011	27.3096	26.5892
	0.800594	1.00999	Q9UPW0;P32314;P55316;Q96NZ1;Q9P0K8;O15353	Q9UPW0	Forkhead box protein J3	FOXJ3	4222	>sp|Q9UPW0|FOXJ3_HUMAN Forkhead box protein J3 OS=Homo sapiens GN=FOXJ3 PE=1 SV=2	Color2 [A=255, R=169, G=169, B=169]	1	4					7	7	6	18	18	16.9	68.96	0	77.159	109010000	24	22.1557	22.877	23.1103	23.0642	24.7218	23.3871
	0.392042	1.00011	Q9NY61	Q9NY61	Protein AATF	AATF	3921	>sp|Q9NY61|AATF_HUMAN Protein AATF OS=Homo sapiens GN=AATF PE=1 SV=1	Color2 [A=255, R=169, G=169, B=169]	1	4					22	22	22	48.9	48.9	48.9	63.132	0	158.75	1311900000	125	24.8088	25.9377	26.2253	24.7396	28.0135	27.219
	0.236018	0.998059	P61803	P61803	Dolichyl-diphosphooligosaccharide--protein glycosyltransferase subunit DAD1	DAD1	1441	>sp|P61803|DAD1_HUMAN Dolichyl-diphosphooligosaccharide--protein glycosyltransferase subunit DAD1 OS=Homo sapiens GN=DAD1 PE=1 SV=3	Color2 [A=255, R=169, G=169, B=169]	1	4					2	2	2	19.5	19.5	19.5	12.497	0	7.0734	77355000	11	22.4686	20.4207	19.717	23.0287	23.5751	18.9966
	0.615805	0.995948	Q9NY12	Q9NY12	H/ACA ribonucleoprotein complex subunit 1	GAR1	3919	>sp|Q9NY12|GAR1_HUMAN H/ACA ribonucleoprotein complex subunit 1 OS=Homo sapiens GN=GAR1 PE=1 SV=1	Color2 [A=255, R=169, G=169, B=169]	1	4					3	3	3	21.7	21.7	21.7	22.348	0	9.2651	76999000	14	22.7029	21.5379	21.4492	22.4376	24.0886	22.1517
	0.49986	0.994577	A6NFI3	A6NFI3	Zinc finger protein 316	ZNF316	26	>sp|A6NFI3|ZN316_HUMAN Zinc finger protein 316 OS=Homo sapiens GN=ZNF316 PE=1 SV=1	Color2 [A=255, R=169, G=169, B=169]	1	4					5	5	5	11.7	11.7	11.7	108.44	0	9.054	18785000	8	20.7942	20.3628	21.3255	20.1816	22.5174	22.7671
	0.902125	0.994237	Q9Y5A6	Q9Y5A6	Zinc finger and SCAN domain-containing protein 21	ZSCAN21	4355	>sp|Q9Y5A6|ZSC21_HUMAN Zinc finger and SCAN domain-containing protein 21 OS=Homo sapiens GN=ZSCAN21 PE=1 SV=2	Color2 [A=255, R=169, G=169, B=169]	1	4					4	3	3	12.9	11	11	53.658	0	6.9917	10677000	6	20.8805	20.1017	19.9583	20.556	22.0343	21.3329
	0.324753	0.991175	Q9ULK2	Q9ULK2	Ataxin-7-like protein 1	ATXN7L1	4168	>sp|Q9ULK2|AT7L1_HUMAN Ataxin-7-like protein 1 OS=Homo sapiens GN=ATXN7L1 PE=1 SV=3	Color2 [A=255, R=169, G=169, B=169]	1	4					8	8	8	19.5	19.5	19.5	91.513	0	18.765	49026000	19	21.1659	21.1159	20.3822	21.8226	24.0336	19.7813
	0.431076	0.986342	Q7Z3B3	Q7Z3B3	KAT8 regulatory NSL complex subunit 1	KANSL1	2505	>sp|Q7Z3B3|KANL1_HUMAN KAT8 regulatory NSL complex subunit 1 OS=Homo sapiens GN=KANSL1 PE=1 SV=2	Color2 [A=255, R=169, G=169, B=169]	1	4					7	7	7	10	10	10	121.02	0	25.376	66003000	15	19.7777	22.7297	22.5083	22.2351	22.6778	23.0618
+	1.85506	0.983725	Q9UEG4	Q9UEG4	Zinc finger protein 629	ZNF629	4048	>sp|Q9UEG4|ZN629_HUMAN Zinc finger protein 629 OS=Homo sapiens GN=ZNF629 PE=1 SV=2	Color2 [A=255, R=169, G=169, B=169]	1	4					14	14	14	20.3	20.3	20.3	96.619	0	18.052	102570000	25	22.4711	22.8711	23.1144	24.0872	23.6748	23.6458
+	1.62159	0.981328	P46977	P46977	Dolichyl-diphosphooligosaccharide--protein glycosyltransferase subunit STT3A	STT3A	1175	>sp|P46977|STT3A_HUMAN Dolichyl-diphosphooligosaccharide--protein glycosyltransferase subunit STT3A OS=Homo sapiens GN=STT3A PE=1 SV=2	Color2 [A=255, R=169, G=169, B=169]	1	4					8	8	7	15.5	15.5	14.5	80.529	0	26.006	58204000	12	21.4379	21.2948	21.3857	22.3815	22.8138	21.8671
	0.484498	0.97814	O75182	O75182	Paired amphipathic helix protein Sin3b	SIN3B	399	>sp|O75182|SIN3B_HUMAN Paired amphipathic helix protein Sin3b OS=Homo sapiens GN=SIN3B PE=1 SV=2	Color2 [A=255, R=169, G=169, B=169]	1	4					8	8	8	11.3	11.3	11.3	133.06	0	10.2	37963000	12	21.2783	20.3572	19.6848	19.9722	22.4649	21.8178
	0.590986	0.976167	P46782	P46782	40S ribosomal protein S5;40S ribosomal protein S5, N-terminally processed	RPS5	1167	>sp|P46782|RS5_HUMAN 40S ribosomal protein S5 OS=Homo sapiens GN=RPS5 PE=1 SV=4	Color2 [A=255, R=169, G=169, B=169]	1	4					9	9	9	46.1	46.1	46.1	22.876	0	94.087	272520000	50	22.8691	23.789	23.2336	23.0806	25.4632	24.2764
	0.847983	0.969333	P62847	P62847	40S ribosomal protein S24	RPS24	1484	>sp|P62847|RS24_HUMAN 40S ribosomal protein S24 OS=Homo sapiens GN=RPS24 PE=1 SV=1	Color2 [A=255, R=169, G=169, B=169]	1	4					4	4	4	29.3	29.3	29.3	15.423	0	17.55	134740000	34	23.3677	23.2362	22.0651	24.2621	24.1151	23.1998
+	1.84123	0.965181	P28715	P28715	DNA repair protein complementing XP-G cells	ERCC5	965	>sp|P28715|ERCC5_HUMAN DNA repair protein complementing XP-G cells OS=Homo sapiens GN=ERCC5 PE=1 SV=3	Color2 [A=255, R=169, G=169, B=169]	1	4					33	33	33	38.6	38.6	38.6	133.11	0	173.25	793060000	144	25.4469	25.611	26.1065	26.5894	26.5397	26.9309
	0.430074	0.962749	Q6ZN17	Q6ZN17	Protein lin-28 homolog B	LIN28B	2438	>sp|Q6ZN17|LN28B_HUMAN Protein lin-28 homolog B OS=Homo sapiens GN=LIN28B PE=1 SV=1	Color2 [A=255, R=169, G=169, B=169]	1	4					3	3	3	16.8	16.8	16.8	27.083	0	10.056	26637000	4	20.7445	19.7722	21.3425	20.6337	23.2594	20.8544
	0.400692	0.962585	Q9UFC0	Q9UFC0	Leucine-rich repeat and WD repeat-containing protein 1	LRWD1	4052	>sp|Q9UFC0|LRWD1_HUMAN Leucine-rich repeat and WD repeat-containing protein 1 OS=Homo sapiens GN=LRWD1 PE=1 SV=2	Color2 [A=255, R=169, G=169, B=169]	1	4					5	5	5	12.5	12.5	12.5	70.86	0	12.815	21523000	14	20.3935	21.5164	19.0467	20.5949	22.7293	20.5202
	0.777213	0.962362	O14929	O14929	Histone acetyltransferase type B catalytic subunit	HAT1	189	>sp|O14929|HAT1_HUMAN Histone acetyltransferase type B catalytic subunit OS=Homo sapiens GN=HAT1 PE=1 SV=1	Color2 [A=255, R=169, G=169, B=169]	1	4					15	15	15	63	63	63	49.512	0	163.17	4274200000	172	27.5906	28.0472	27.6734	27.9044	29.782	28.5118
+	1.75731	0.960618	O60281	O60281	Zinc finger protein 292	ZNF292	327	>sp|O60281|ZN292_HUMAN Zinc finger protein 292 OS=Homo sapiens GN=ZNF292 PE=1 SV=3	Color2 [A=255, R=169, G=169, B=169]	1	4					26	26	26	15.1	15.1	15.1	304.81	0	42.23	205810000	49	23.9318	23.8613	23.9029	25.109	24.3689	25.1
	0.779445	0.957184	Q96P63	Q96P63	Serpin B12	SERPINB12	3259	>sp|Q96P63|SPB12_HUMAN Serpin B12 OS=Homo sapiens GN=SERPINB12 PE=1 SV=1	Color2 [A=255, R=169, G=169, B=169]	1	4					3	3	3	8.9	8.9	8.9	46.276	0	4.3464	16828000	5	20.1411	20.2648	20.6073	22.0392	20.2243	21.6212
	0.860497	0.953474	Q9HCK1	Q9HCK1	DBF4-type zinc finger-containing protein 2	ZDBF2	3754	>sp|Q9HCK1|ZDBF2_HUMAN DBF4-type zinc finger-containing protein 2 OS=Homo sapiens GN=ZDBF2 PE=1 SV=3	Color2 [A=255, R=169, G=169, B=169]	1	4					29	29	29	22.1	22.1	22.1	265.61	0	104.81	372760000	87	23.4621	24.5914	24.5951	25.137	24.5786	25.7935
	0.795441	0.944029	Q9H6Y2	Q9H6Y2	WD repeat-containing protein 55	WDR55	3669	>sp|Q9H6Y2|WDR55_HUMAN WD repeat-containing protein 55 OS=Homo sapiens GN=WDR55 PE=1 SV=2	Color2 [A=255, R=169, G=169, B=169]	1	4					7	7	7	31.9	31.9	31.9	42.07	0	10.934	82999000	13	21.559	22.3728	22.6029	22.4463	23.9682	22.9523
	0.55386	0.937794	P29375	P29375	Lysine-specific demethylase 5A	KDM5A	975	>sp|P29375|KDM5A_HUMAN Lysine-specific demethylase 5A OS=Homo sapiens GN=KDM5A PE=1 SV=3	Color2 [A=255, R=169, G=169, B=169]	1	4					11	11	10	9.6	9.6	8.9	192.09	0	14.435	62777000	20	22.8322	22.6959	20.6261	22.5639	23.3565	23.0471
	1.29462	0.930187	P49585;Q9Y5K3	P49585;Q9Y5K3	Choline-phosphate cytidylyltransferase A;Choline-phosphate cytidylyltransferase B	PCYT1A;PCYT1B	1215	>sp|P49585|PCY1A_HUMAN Choline-phosphate cytidylyltransferase A OS=Homo sapiens GN=PCYT1A PE=1 SV=2;>sp|Q9Y5K3|PCY1B_HUMAN Choline-phosphate cytidylyltransferase B OS=Homo sapiens GN=PCYT1B PE=1 SV=1	Color2 [A=255, R=169, G=169, B=169]	1	4					2	2	2	7.6	7.6	7.6	41.731	0.0031145	1.8164	22492000	4	20.5445	20.5052	20.9525	20.9878	21.8939	21.911
	0.261242	0.929326	O94953	O94953	Lysine-specific demethylase 4B	KDM4B	498	>sp|O94953|KDM4B_HUMAN Lysine-specific demethylase 4B OS=Homo sapiens GN=KDM4B PE=1 SV=4	Color2 [A=255, R=169, G=169, B=169]	1	4					8	8	8	11.8	11.8	11.8	121.9	0	27.131	53945000	34	19.9731	22.8435	21.5776	20.1088	23.7481	23.3254
+	2.11799	0.924815	Q7Z5J4	Q7Z5J4	Retinoic acid-induced protein 1	RAI1	2524	>sp|Q7Z5J4|RAI1_HUMAN Retinoic acid-induced protein 1 OS=Homo sapiens GN=RAI1 PE=1 SV=2	Color2 [A=255, R=169, G=169, B=169]	1	4					47	47	47	44	44	44	203.35	0	216.12	1147500000	260	26.5336	26.3393	26.2071	27.481	26.9681	27.4054
+	1.71411	0.924082	Q5VWG9	Q5VWG9	Transcription initiation factor TFIID subunit 3	TAF3	2271	>sp|Q5VWG9|TAF3_HUMAN Transcription initiation factor TFIID subunit 3 OS=Homo sapiens GN=TAF3 PE=1 SV=1	Color2 [A=255, R=169, G=169, B=169]	1	4					8	8	8	11.5	11.5	11.5	103.58	0	16.005	160030000	40	23.1344	23.2822	23.6472	23.9202	24.5698	24.3461
	0.476327	0.922597	Q9NYW8;Q13401	Q9NYW8	RB-associated KRAB zinc finger protein	RBAK	3938	>sp|Q9NYW8|RBAK_HUMAN RB-associated KRAB zinc finger protein OS=Homo sapiens GN=RBAK PE=1 SV=1	Color2 [A=255, R=169, G=169, B=169]	1	4					5	5	5	12.6	12.6	12.6	82.994	0	29.919	16848000	7	22.0197	20.4162	20.4497	20.7462	23.0081	21.8991
	0.880671	0.920588	Q86X53	Q86X53	Glutamate-rich protein 1	ERICH1	2586	>sp|Q86X53|ERIC1_HUMAN Glutamate-rich protein 1 OS=Homo sapiens GN=ERICH1 PE=1 SV=1	Color2 [A=255, R=169, G=169, B=169]	1	4					2	2	2	7.4	7.4	7.4	48.984	0	10.49	16027000	13	20.8165	20.3511	20.271	21.6848	22.0085	20.5071
	0.474999	0.919818	P78337	P78337	Pituitary homeobox 1	PITX1	1533	>sp|P78337|PITX1_HUMAN Pituitary homeobox 1 OS=Homo sapiens GN=PITX1 PE=1 SV=2	Color2 [A=255, R=169, G=169, B=169]	1	4					4	2	2	19.4	10.5	10.5	34.128	0	14.962	25758000	8	21.1521	20.4434	20.5333	20.6599	23.2378	20.9906
	0.235172	0.9161	O00763	O00763	Acetyl-CoA carboxylase 2;Biotin carboxylase	ACACB	153	>sp|O00763|ACACB_HUMAN Acetyl-CoA carboxylase 2 OS=Homo sapiens GN=ACACB PE=1 SV=3	Color2 [A=255, R=169, G=169, B=169]	1	4					117	101	101	62.6	55.7	55.7	276.54	0	323.31	7080500000	641	29.8081	27.5023	27.2645	30.8682	26.5736	29.8814
	0.525704	0.913172	P36873	P36873	Serine/threonine-protein phosphatase PP1-gamma catalytic subunit	PPP1CC	1071	>sp|P36873|PP1G_HUMAN Serine/threonine-protein phosphatase PP1-gamma catalytic subunit OS=Homo sapiens GN=PPP1CC PE=1 SV=1	Color2 [A=255, R=169, G=169, B=169]	1	4					19	19	6	61.9	61.9	18	36.983	0	196.57	1614000000	123	25.3623	26.5236	26.6075	26.2472	28.3588	26.6269
+	1.90312	0.911821	Q14669	Q14669	E3 ubiquitin-protein ligase TRIP12	TRIP12	1896	>sp|Q14669|TRIPC_HUMAN E3 ubiquitin-protein ligase TRIP12 OS=Homo sapiens GN=TRIP12 PE=1 SV=1	Color2 [A=255, R=169, G=169, B=169]	1	4					41	41	41	31.2	31.2	31.2	220.43	0	174.13	557800000	165	25.6194	25.4944	25.0605	26.5444	26.1169	26.2485
	1.31722	0.90995	Q99856;A6NKF2	Q99856	AT-rich interactive domain-containing protein 3A	ARID3A	3377	>sp|Q99856|ARI3A_HUMAN AT-rich interactive domain-containing protein 3A OS=Homo sapiens GN=ARID3A PE=1 SV=2	Color2 [A=255, R=169, G=169, B=169]	1	4					12	11	11	22.9	20.2	20.2	62.888	0	40.138	145180000	44	23.1011	23.0557	23.337	23.7213	24.6956	23.8068
	1.22955	0.904491	P49711	P49711	Transcriptional repressor CTCF	CTCF	1222	>sp|P49711|CTCF_HUMAN Transcriptional repressor CTCF OS=Homo sapiens GN=CTCF PE=1 SV=1	Color2 [A=255, R=169, G=169, B=169]	1	4					9	9	9	25.2	25.2	25.2	82.785	0	41.071	164700000	38	23.6289	23.1763	23.502	23.757	24.8523	24.4114
	0.254051	0.903716	Q9Y6A9	Q9Y6A9	Signal peptidase complex subunit 1	SPCS1	4391	>sp|Q9Y6A9|SPCS1_HUMAN Signal peptidase complex subunit 1 OS=Homo sapiens GN=SPCS1 PE=1 SV=4	Color2 [A=255, R=169, G=169, B=169]	1	4					2	2	2	31.4	31.4	31.4	11.805	0	6.5389	39193000	7	20.8566	21.0881	20.5756	24.5527	20.3916	20.2872
	0.358709	0.901696	Q9Y5N6	Q9Y5N6	Origin recognition complex subunit 6	ORC6	4366	>sp|Q9Y5N6|ORC6_HUMAN Origin recognition complex subunit 6 OS=Homo sapiens GN=ORC6 PE=1 SV=1	Color2 [A=255, R=169, G=169, B=169]	1	4					2	2	2	19	19	19	28.107	0	12.036	34550000	8	20.4378	22.3327	20.0661	22.0765	23.0643	20.4008
	1.01798	0.899989	Q9UQR0	Q9UQR0	Sex comb on midleg-like protein 2	SCML2	4235	>sp|Q9UQR0|SCML2_HUMAN Sex comb on midleg-like protein 2 OS=Homo sapiens GN=SCML2 PE=1 SV=1	Color2 [A=255, R=169, G=169, B=169]	1	4					21	21	21	46	46	46	77.256	0	107.76	735050000	137	25.5966	25.4154	25.887	25.9677	27.2851	26.3462
	0.645642	0.897959	Q9BQ75	Q9BQ75	Protein CMSS1	CMSS1	3391	>sp|Q9BQ75|CMS1_HUMAN Protein CMSS1 OS=Homo sapiens GN=CMSS1 PE=1 SV=2	Color2 [A=255, R=169, G=169, B=169]	1	4					6	6	6	28	28	28	31.884	0	7.8695	26358000	15	21.7335	21.1491	20.4001	21.0016	22.5249	22.4501
+	1.74585	0.896718	O95239	O95239	Chromosome-associated kinesin KIF4A	KIF4A	520	>sp|O95239|KIF4A_HUMAN Chromosome-associated kinesin KIF4A OS=Homo sapiens GN=KIF4A PE=1 SV=3	Color2 [A=255, R=169, G=169, B=169]	1	4					36	36	24	39.9	39.9	28.2	139.88	0	150.92	885060000	155	26.1466	26.073	25.6286	26.5644	27.1379	26.8361
	0.736773	0.880661	Q96C00;O15209	Q96C00	Zinc finger and BTB domain-containing protein 9	ZBTB9	3101	>sp|Q96C00|ZBTB9_HUMAN Zinc finger and BTB domain-containing protein 9 OS=Homo sapiens GN=ZBTB9 PE=1 SV=1	Color2 [A=255, R=169, G=169, B=169]	1	4					9	9	9	23.9	23.9	23.9	50.602	0	20.956	137000000	31	23.3247	22.9562	22.9533	23.045	24.8943	23.9368
	0.761872	0.878269	P25205	P25205	DNA replication licensing factor MCM3	MCM3	925	>sp|P25205|MCM3_HUMAN DNA replication licensing factor MCM3 OS=Homo sapiens GN=MCM3 PE=1 SV=3	Color2 [A=255, R=169, G=169, B=169]	1	4					25	25	25	43.3	43.3	43.3	90.98	0	96.896	432350000	98	24.7405	25.2732	24.2101	24.9562	26.432	25.4705
	0.488549	0.87565	P35268	P35268	60S ribosomal protein L22	RPL22	1044	>sp|P35268|RL22_HUMAN 60S ribosomal protein L22 OS=Homo sapiens GN=RPL22 PE=1 SV=2	Color2 [A=255, R=169, G=169, B=169]	1	4					4	4	4	50.8	50.8	50.8	14.787	0	23.649	399780000	30	25.2112	23.6444	23.5008	25.3778	25.7067	23.8989
	0.85219	0.871173	Q02241	Q02241	Kinesin-like protein KIF23	KIF23	1604	>sp|Q02241|KIF23_HUMAN Kinesin-like protein KIF23 OS=Homo sapiens GN=KIF23 PE=1 SV=3	Color2 [A=255, R=169, G=169, B=169]	1	4					30	30	30	43.3	43.3	43.3	110.06	0	201.44	1060100000	169	25.3467	26.3981	26.9143	26.9101	27.0629	27.2996
	0.688015	0.870982	P42166	P42166	Lamina-associated polypeptide 2, isoform alpha;Thymopoietin;Thymopentin	TMPO	1119	>sp|P42166|LAP2A_HUMAN Lamina-associated polypeptide 2, isoform alpha OS=Homo sapiens GN=TMPO PE=1 SV=2	Color2 [A=255, R=169, G=169, B=169]	1	4					34	34	24	76.1	76.1	56.6	75.491	0	323.31	11088000000	332	28.5761	30.0109	30.0392	29.8686	30.9562	30.4145
	0.747565	0.870886	P06702	P06702	Protein S100-A9	S100A9	655	>sp|P06702|S10A9_HUMAN Protein S100-A9 OS=Homo sapiens GN=S100A9 PE=1 SV=1	Color2 [A=255, R=169, G=169, B=169]	1	4					4	4	4	43.9	43.9	43.9	13.242	0	18.627	86697000	20	22.6552	22.7505	21.5479	22.9743	22.682	23.9099
	0.250525	0.869991	P06454	P06454	Prothymosin alpha;Prothymosin alpha, N-terminally processed;Thymosin alpha-1	PTMA	652	>sp|P06454|PTMA_HUMAN Prothymosin alpha OS=Homo sapiens GN=PTMA PE=1 SV=2	Color2 [A=255, R=169, G=169, B=169]	1	4					3	3	3	35.1	35.1	35.1	12.203	0	17.617	146060000	15	22.6544	20.9768	20.4096	23.4633	23.3703	19.8173
	0.454529	0.866254	P82970	P82970	High mobility group nucleosome-binding domain-containing protein 5	HMGN5	1548	>sp|P82970|HMGN5_HUMAN High mobility group nucleosome-binding domain-containing protein 5 OS=Homo sapiens GN=HMGN5 PE=1 SV=1	Color2 [A=255, R=169, G=169, B=169]	1	4					2	2	2	10.6	10.6	10.6	31.524	0	6.0901	13762000	7	20.3407	20.3008	20.4447	21.4287	22.5384	19.7179
	0.983925	0.86386	P05165	P05165	Propionyl-CoA carboxylase alpha chain, mitochondrial	PCCA	638	>sp|P05165|PCCA_HUMAN Propionyl-CoA carboxylase alpha chain, mitochondrial OS=Homo sapiens GN=PCCA PE=1 SV=4	Color2 [A=255, R=169, G=169, B=169]	1	4					57	57	57	75.4	75.4	75.4	80.058	0	323.31	173870000000	1247	33.655	32.7511	33.3971	34.3494	33.517	34.5284
	0.60596	0.86089	Q6N043	Q6N043	Zinc finger protein 280D	ZNF280D	2340	>sp|Q6N043|Z280D_HUMAN Zinc finger protein 280D OS=Homo sapiens GN=ZNF280D PE=1 SV=3	Color2 [A=255, R=169, G=169, B=169]	1	4					6	4	4	7.5	4.7	4.7	109.28	0	6.183	56882000	8	20.5944	22.4308	22.5544	22.6884	22.8406	22.6333
	0.355	0.856762	Q8NEF9	Q8NEF9	Serum response factor-binding protein 1	SRFBP1	2814	>sp|Q8NEF9|SRFB1_HUMAN Serum response factor-binding protein 1 OS=Homo sapiens GN=SRFBP1 PE=1 SV=1	Color2 [A=255, R=169, G=169, B=169]	1	4					8	8	8	23.1	23.1	23.1	48.633	0	12.338	83157000	16	21.5199	21.6554	21.5101	20.7809	24.2405	22.2342
	0.234574	0.854283	Q9BSJ6	Q9BSJ6	Protein FAM64A	FAM64A	3424	>sp|Q9BSJ6|FA64A_HUMAN Protein FAM64A OS=Homo sapiens GN=FAM64A PE=1 SV=1	Color2 [A=255, R=169, G=169, B=169]	1	4					2	2	2	15.3	15.3	15.3	27.48	0	14.433	32986000	5	21.0047	19.8168	21.8826	19.1566	23.0063	23.1041
	0.188566	0.853989	P01106;P04198	P01106	Myc proto-oncogene protein	MYC	601	>sp|P01106|MYC_HUMAN Myc proto-oncogene protein OS=Homo sapiens GN=MYC PE=1 SV=1	Color2 [A=255, R=169, G=169, B=169]	1	4					9	9	9	27.3	27.3	27.3	48.804	0	31.206	360450000	29	22.1889	24.6955	22.2718	21.3259	26.6026	23.7896
	0.286977	0.846708	P51965;Q96LR5;Q969T4	P51965;Q96LR5;Q969T4	Ubiquitin-conjugating enzyme E2 E1;Ubiquitin-conjugating enzyme E2 E2;Ubiquitin-conjugating enzyme E2 E3	UBE2E1;UBE2E2;UBE2E3	1290	>sp|P51965|UB2E1_HUMAN Ubiquitin-conjugating enzyme E2 E1 OS=Homo sapiens GN=UBE2E1 PE=1 SV=1;>sp|Q96LR5|UB2E2_HUMAN Ubiquitin-conjugating enzyme E2 E2 OS=Homo sapiens GN=UBE2E2 PE=1 SV=1;>sp|Q969T4|UB2E3_HUMAN Ubiquitin-conjugating enzyme E2 E3 OS=Homo sa	Color2 [A=255, R=169, G=169, B=169]	1	4					5	5	5	45.1	45.1	45.1	21.404	0	5.0425	67595000	14	21.8758	22.0266	19.947	21.7017	24.0096	20.6782
	0.512827	0.84545	P62280	P62280	40S ribosomal protein S11	RPS11	1464	>sp|P62280|RS11_HUMAN 40S ribosomal protein S11 OS=Homo sapiens GN=RPS11 PE=1 SV=3	Color2 [A=255, R=169, G=169, B=169]	1	4					13	13	13	57.6	57.6	57.6	18.431	0	27.097	529100000	51	25.52	23.7385	24.0624	25.8068	25.7055	24.3449
	0.482612	0.843875	Q05D32	Q05D32	CTD small phosphatase-like protein 2	CTDSPL2	1645	>sp|Q05D32|CTSL2_HUMAN CTD small phosphatase-like protein 2 OS=Homo sapiens GN=CTDSPL2 PE=1 SV=2	Color2 [A=255, R=169, G=169, B=169]	1	4					5	5	5	10.1	10.1	10.1	52.998	0	5.0749	18476000	5	22.1551	20.989	20.811	21.1353	23.3155	22.0359
	1.27445	0.841781	Q9UBQ0	Q9UBQ0	Vacuolar protein sorting-associated protein 29	VPS29	4033	>sp|Q9UBQ0|VPS29_HUMAN Vacuolar protein sorting-associated protein 29 OS=Homo sapiens GN=VPS29 PE=1 SV=1	Color2 [A=255, R=169, G=169, B=169]	1	4					4	4	4	32.4	32.4	32.4	20.505	0	5.5439	21536000	7	20.5916	20.8562	19.8539	21.1485	21.2616	21.4169
	0.446788	0.841338	O43361	O43361	Zinc finger protein 749	ZNF749	280	>sp|O43361|ZN749_HUMAN Zinc finger protein 749 OS=Homo sapiens GN=ZNF749 PE=1 SV=2	Color2 [A=255, R=169, G=169, B=169]	1	4					3	2	1	6.6	4.6	1.3	90.363	0.0024266	1.9426	15650000	2	21.1931	20.3714	21.3663	20.3566	22.8353	22.2629
	0.154473	0.84079	P18754	P18754	Regulator of chromosome condensation	RCC1	846	>sp|P18754|RCC1_HUMAN Regulator of chromosome condensation OS=Homo sapiens GN=RCC1 PE=1 SV=1	Color2 [A=255, R=169, G=169, B=169]	1	4					13	13	13	53.4	53.4	53.4	44.969	0	52.915	283410000	40	26.7842	20.3555	21.2003	23.6654	24.0677	23.1293
	0.714204	0.840732	Q8IXQ4	Q8IXQ4	GPALPP motifs-containing protein 1	GPALPP1	2659	>sp|Q8IXQ4|GPAM1_HUMAN GPALPP motifs-containing protein 1 OS=Homo sapiens GN=GPALPP1 PE=1 SV=1	Color2 [A=255, R=169, G=169, B=169]	1	4					7	7	7	23.8	23.8	23.8	38.141	0	11.608	66864000	18	22.038	21.5578	22.1896	21.8645	23.6029	22.8403
	1.28147	0.840387	Q6NW34	Q6NW34	Uncharacterized protein C3orf17	C3orf17	2348	>sp|Q6NW34|NEPRO_HUMAN Nucleolus and neural progenitor protein OS=Homo sapiens GN=NEPRO PE=1 SV=3	Color2 [A=255, R=169, G=169, B=169]	1	4					21	21	21	50.1	50.1	50.1	64.551	0	168.41	478110000	99	24.8678	24.8751	24.1736	25.5806	25.7656	25.0913
	0.636321	0.840034	Q8TDD1	Q8TDD1	ATP-dependent RNA helicase DDX54	DDX54	2890	>sp|Q8TDD1|DDX54_HUMAN ATP-dependent RNA helicase DDX54 OS=Homo sapiens GN=DDX54 PE=1 SV=2	Color2 [A=255, R=169, G=169, B=169]	1	4					10	10	10	19.3	19.3	19.3	98.594	0	24.324	68192000	25	21.9926	20.2624	22.061	22.446	22.1386	22.2515
	0.479062	0.835212	P17676	P17676	CCAAT/enhancer-binding protein beta	CEBPB	828	>sp|P17676|CEBPB_HUMAN CCAAT/enhancer-binding protein beta OS=Homo sapiens GN=CEBPB PE=1 SV=2	Color2 [A=255, R=169, G=169, B=169]	1	4					3	3	3	17.1	17.1	17.1	36.105	0	8.4463	22281000	11	21.376	21.2284	21.4594	20.6817	22.938	22.9498
	0.96637	0.83375	Q9NX58	Q9NX58	Cell growth-regulating nucleolar protein	LYAR	3910	>sp|Q9NX58|LYAR_HUMAN Cell growth-regulating nucleolar protein OS=Homo sapiens GN=LYAR PE=1 SV=2	Color2 [A=255, R=169, G=169, B=169]	1	4					10	10	10	38.3	38.3	38.3	43.614	0	69.289	246720000	45	23.5456	23.8644	23.4878	23.8129	25.1516	24.4345
	1.05084	0.828418	Q9Y6Q3;Q9HCZ1	Q9Y6Q3	Zinc finger protein 37 homolog	ZFP37	4409	>sp|Q9Y6Q3|ZFP37_HUMAN Zinc finger protein 37 homolog OS=Homo sapiens GN=ZFP37 PE=2 SV=3	Color2 [A=255, R=169, G=169, B=169]	1	4					5	4	4	9.4	7.6	7.6	71.209	0	6.0755	16395000	8	20.9247	20.7835	20.9967	21.0398	21.8692	22.2812
	0.699464	0.828347	O94782	O94782	Ubiquitin carboxyl-terminal hydrolase 1	USP1	475	>sp|O94782|UBP1_HUMAN Ubiquitin carboxyl-terminal hydrolase 1 OS=Homo sapiens GN=USP1 PE=1 SV=1	Color2 [A=255, R=169, G=169, B=169]	1	4					17	17	17	30.2	30.2	30.2	88.206	0	98.515	281140000	58	23.9411	24.5267	23.9443	24.3332	25.9608	24.6031
	0.263641	0.825513	Q9H7B2	Q9H7B2	Ribosome production factor 2 homolog	RPF2	3674	>sp|Q9H7B2|RPF2_HUMAN Ribosome production factor 2 homolog OS=Homo sapiens GN=RPF2 PE=1 SV=2	Color2 [A=255, R=169, G=169, B=169]	1	4					6	6	6	31.4	31.4	31.4	35.582	0	8.5798	90084000	11	20.0473	21.8043	22.0806	20.1908	23.9023	22.3156
	0.18256	0.824581	P62857	P62857	40S ribosomal protein S28	RPS28	1487	>sp|P62857|RS28_HUMAN 40S ribosomal protein S28 OS=Homo sapiens GN=RPS28 PE=1 SV=1	Color2 [A=255, R=169, G=169, B=169]	1	4					3	3	3	46.4	46.4	46.4	7.8409	0	4.1339	139180000	10	24.8541	21.1134	21.7956	24.5795	20.8559	24.8015
+	1.79648	0.810415	P78316	P78316	Nucleolar protein 14	NOP14	1530	>sp|P78316|NOP14_HUMAN Nucleolar protein 14 OS=Homo sapiens GN=NOP14 PE=1 SV=3	Color2 [A=255, R=169, G=169, B=169]	1	4					27	27	27	33.3	33.3	33.3	97.667	0	132.9	1301500000	173	26.4538	26.1268	26.2908	27.0322	27.4388	26.8316
	0.577485	0.808399	P62249	P62249	40S ribosomal protein S16	RPS16	1457	>sp|P62249|RS16_HUMAN 40S ribosomal protein S16 OS=Homo sapiens GN=RPS16 PE=1 SV=2	Color2 [A=255, R=169, G=169, B=169]	1	4					7	7	7	39	39	39	16.445	0	10.635	222070000	29	24.282	22.3991	23.1828	24.6035	24.1238	23.5619
	0.303139	0.80626	Q9NR11	Q9NR11	Zinc finger protein 302	ZNF302	3801	>sp|Q9NR11|ZN302_HUMAN Zinc finger protein 302 OS=Homo sapiens GN=ZNF302 PE=1 SV=1	Color2 [A=255, R=169, G=169, B=169]	1	4					3	3	3	7.1	7.1	7.1	54.813	0	12.438	30751000	10	21.2323	21.2369	20.6406	19.9986	23.6835	21.8464
	0.515105	0.803782	Q8N5P1	Q8N5P1	Zinc finger CCCH domain-containing protein 8	ZC3H8	2745	>sp|Q8N5P1|ZC3H8_HUMAN Zinc finger CCCH domain-containing protein 8 OS=Homo sapiens GN=ZC3H8 PE=1 SV=2	Color2 [A=255, R=169, G=169, B=169]	1	4					6	6	6	35.1	35.1	35.1	33.575	0	21.361	33726000	10	20.538	21.6582	21.386	21.0959	23.1227	21.775
	0.463911	0.803662	P35908;CON__Q6NXH9;CON__Q9R0H5	P35908	Keratin, type II cytoskeletal 2 epidermal	KRT2	1063	>sp|P35908|K22E_HUMAN Keratin, type II cytoskeletal 2 epidermal OS=Homo sapiens GN=KRT2 PE=1 SV=2	Color2 [A=255, R=169, G=169, B=169]	1	4					47	47	1	77	77	4.7	65.432	0	323.31	21053000000	514	29.7125	30.6075	30.2215	31.9016	29.6037	31.4471
+	2.44451	0.801402	Q96T23	Q96T23	Remodeling and spacing factor 1	RSF1	3318	>sp|Q96T23|RSF1_HUMAN Remodeling and spacing factor 1 OS=Homo sapiens GN=RSF1 PE=1 SV=2	Color2 [A=255, R=169, G=169, B=169]	1	4					32	32	32	28.3	28.3	28.3	163.82	0	216.78	873010000	184	26.1825	25.8393	25.9979	26.7011	26.7464	26.9765
	1.16993	0.800608	Q9BWN1	Q9BWN1	Proline-rich protein 14	PRR14	3487	>sp|Q9BWN1|PRR14_HUMAN Proline-rich protein 14 OS=Homo sapiens GN=PRR14 PE=1 SV=1	Color2 [A=255, R=169, G=169, B=169]	1	4					3	3	3	13	13	13	64.328	0	11.736	10096000	4	20.9094	21.1841	20.645	21.2294	22.205	21.7059
	0.6853	0.800577	P55081	P55081	Microfibrillar-associated protein 1	MFAP1	1358	>sp|P55081|MFAP1_HUMAN Microfibrillar-associated protein 1 OS=Homo sapiens GN=MFAP1 PE=1 SV=2	Color2 [A=255, R=169, G=169, B=169]	1	4					9	9	9	23.2	23.2	23.2	51.958	0	93.376	483430000	72	24.1825	24.997	25.6434	25.3262	26.3756	25.5227
	0.551592	0.79903	Q92833	Q92833	Protein Jumonji	JARID2	3029	>sp|Q92833|JARD2_HUMAN Protein Jumonji OS=Homo sapiens GN=JARID2 PE=1 SV=2	Color2 [A=255, R=169, G=169, B=169]	1	4					7	7	7	8.7	8.7	8.7	138.73	0	11.189	14681000	13	19.9508	21.1188	21.3514	22.123	22.0332	20.6618
	0.604051	0.798913	Q14978	Q14978	Nucleolar and coiled-body phosphoprotein 1	NOLC1	1929	>sp|Q14978|NOLC1_HUMAN Nucleolar and coiled-body phosphoprotein 1 OS=Homo sapiens GN=NOLC1 PE=1 SV=2	Color2 [A=255, R=169, G=169, B=169]	1	4					15	15	15	22.3	22.3	22.3	73.602	0	91.177	1060200000	81	25.1357	25.8435	26.3526	26.0797	27.528	26.1209
	0.290772	0.797515	P51648;P48448;P30838;P43353	P51648	Fatty aldehyde dehydrogenase	ALDH3A2	1277	>sp|P51648|AL3A2_HUMAN Fatty aldehyde dehydrogenase OS=Homo sapiens GN=ALDH3A2 PE=1 SV=1	Color2 [A=255, R=169, G=169, B=169]	1	4					15	15	15	34.4	34.4	34.4	54.847	0	38.217	528240000	59	24.901	23.95	24.001	24.8994	27.0113	23.3339
	0.478033	0.790385	Q8N6N3	Q8N6N3	UPF0690 protein C1orf52	C1orf52	2754	>sp|Q8N6N3|CA052_HUMAN UPF0690 protein C1orf52 OS=Homo sapiens GN=C1orf52 PE=1 SV=1	Color2 [A=255, R=169, G=169, B=169]	1	4					5	5	5	34.1	34.1	34.1	20.599	0	30.16	174640000	20	22.7849	23.7641	23.106	23.085	25.2808	23.6603
	0.242766	0.785759	Q9Y5J1	Q9Y5J1	U3 small nucleolar RNA-associated protein 18 homolog	UTP18	4361	>sp|Q9Y5J1|UTP18_HUMAN U3 small nucleolar RNA-associated protein 18 homolog OS=Homo sapiens GN=UTP18 PE=1 SV=3	Color2 [A=255, R=169, G=169, B=169]	1	4					12	12	12	37.2	37.2	37.2	62.003	0	54.548	127580000	36	23.6017	22.5346	21.4328	21.7498	25.4657	22.7108
+	1.55986	0.782423	P26358	P26358	DNA (cytosine-5)-methyltransferase 1	DNMT1	938	>sp|P26358|DNMT1_HUMAN DNA (cytosine-5)-methyltransferase 1 OS=Homo sapiens GN=DNMT1 PE=1 SV=2	Color2 [A=255, R=169, G=169, B=169]	1	4					34	34	34	28	28	28	183.16	0	61.975	376000000	94	24.6566	24.9924	24.6529	25.7807	25.7203	25.1481
	1.20109	0.779214	Q5JTH9	Q5JTH9	RRP12-like protein	RRP12	2185	>sp|Q5JTH9|RRP12_HUMAN RRP12-like protein OS=Homo sapiens GN=RRP12 PE=1 SV=2	Color2 [A=255, R=169, G=169, B=169]	1	4					33	33	33	34	34	34	143.7	0	129.79	465790000	105	25.156	24.4917	24.2039	25.1695	25.5531	25.4666
	0.201136	0.779132	P62314	P62314	Small nuclear ribonucleoprotein Sm D1	SNRPD1	1467	>sp|P62314|SMD1_HUMAN Small nuclear ribonucleoprotein Sm D1 OS=Homo sapiens GN=SNRPD1 PE=1 SV=1	Color2 [A=255, R=169, G=169, B=169]	1	4					3	3	3	37.8	37.8	37.8	13.281	0	12.665	180260000	8	24.3079	22.7228	20.7455	23.7517	25.0227	21.3392
	0.333398	0.777787	P67870	P67870	Casein kinase II subunit beta	CSNK2B	1519	>sp|P67870|CSK2B_HUMAN Casein kinase II subunit beta OS=Homo sapiens GN=CSNK2B PE=1 SV=1	Color2 [A=255, R=169, G=169, B=169]	1	4					6	6	6	34	34	34	24.942	0	22.785	213880000	22	22.5637	23.1094	23.4324	22.3144	25.5102	23.6143
	0.724195	0.777084	Q7KZ85	Q7KZ85	Transcription elongation factor SPT6	SUPT6H	2476	>sp|Q7KZ85|SPT6H_HUMAN Transcription elongation factor SPT6 OS=Homo sapiens GN=SUPT6H PE=1 SV=2	Color2 [A=255, R=169, G=169, B=169]	1	4					28	28	28	26.2	26.2	26.2	199.07	0	58.633	262960000	67	23.3723	24.2979	23.8239	24.153	25.4308	24.2415
	0.492421	0.775074	Q9H9Y2	Q9H9Y2	Ribosome production factor 1	RPF1	3716	>sp|Q9H9Y2|RPF1_HUMAN Ribosome production factor 1 OS=Homo sapiens GN=RPF1 PE=1 SV=2	Color2 [A=255, R=169, G=169, B=169]	1	4					4	4	4	16.9	16.9	16.9	40.11	0.00027617	3.6389	18418000	6	20.9341	21.5719	19.5857	21.0091	22.1763	21.2315
	0.655173	0.772527	Q5T7W0	Q5T7W0	Zinc finger protein 618	ZNF618	2225	>sp|Q5T7W0|ZN618_HUMAN Zinc finger protein 618 OS=Homo sapiens GN=ZNF618 PE=1 SV=1	Color2 [A=255, R=169, G=169, B=169]	1	4					10	10	10	19.7	19.7	19.7	104.95	0	20.07	77506000	21	21.6494	23.037	23.0979	22.9267	23.3944	23.7807
	0.465282	0.769748	P42677	P42677	40S ribosomal protein S27	RPS27	1128	>sp|P42677|RS27_HUMAN 40S ribosomal protein S27 OS=Homo sapiens GN=RPS27 PE=1 SV=3	Color2 [A=255, R=169, G=169, B=169]	1	4					3	3	1	38.1	38.1	13.1	9.461	0	11.712	288040000	34	25.1658	23.4302	23.317	25.5006	24.1913	24.5303
	0.288396	0.765643	Q9NPF5	Q9NPF5	DNA methyltransferase 1-associated protein 1	DMAP1	3775	>sp|Q9NPF5|DMAP1_HUMAN DNA methyltransferase 1-associated protein 1 OS=Homo sapiens GN=DMAP1 PE=1 SV=1	Color2 [A=255, R=169, G=169, B=169]	1	4					6	6	6	21.2	21.2	21.2	52.992	0	20.586	60194000	19	20.7415	22.0725	22.1879	20.7192	24.0659	22.5137
	0.552187	0.75997	Q6P1J9	Q6P1J9	Parafibromin	CDC73	2355	>sp|Q6P1J9|CDC73_HUMAN Parafibromin OS=Homo sapiens GN=CDC73 PE=1 SV=1	Color2 [A=255, R=169, G=169, B=169]	1	4					27	27	27	57.1	57.1	57.1	60.576	0	113.35	1321100000	166	25.4381	26.6861	26.6353	26.465	27.9117	26.6628
	0.958216	0.756111	P07992	P07992	DNA excision repair protein ERCC-1	ERCC1	678	>sp|P07992|ERCC1_HUMAN DNA excision repair protein ERCC-1 OS=Homo sapiens GN=ERCC1 PE=1 SV=1	Color2 [A=255, R=169, G=169, B=169]	1	4					3	3	3	14.8	14.8	14.8	32.562	0	47.503	13386000	10	20.3128	20.2649	20.3821	20.981	21.7554	20.4917
	0.244689	0.753828	Q2TAK8	Q2TAK8	PWWP domain-containing protein MUM1	MUM1	2094	>sp|Q2TAK8|MUM1_HUMAN PWWP domain-containing protein MUM1 OS=Homo sapiens GN=MUM1 PE=1 SV=3	Color2 [A=255, R=169, G=169, B=169]	1	4					6	6	6	14.6	14.6	14.6	78.635	0	13.034	21225000	11	19.8914	21.4286	21.5153	19.511	22.9354	22.6505
	0.259824	0.739394	Q13085	Q13085	Acetyl-CoA carboxylase 1;Biotin carboxylase	ACACA	1742	>sp|Q13085|ACACA_HUMAN Acetyl-CoA carboxylase 1 OS=Homo sapiens GN=ACACA PE=1 SV=2	Color2 [A=255, R=169, G=169, B=169]	1	4					171	171	155	81.8	81.8	76	265.55	0	323.31	517410000000	3324	35.9659	34.0275	34.1248	36.7562	33.6185	35.9617
	0.906215	0.738795	Q6UX04	Q6UX04	Peptidyl-prolyl cis-trans isomerase CWC27 homolog	CWC27	2422	>sp|Q6UX04|CWC27_HUMAN Peptidyl-prolyl cis-trans isomerase CWC27 homolog OS=Homo sapiens GN=CWC27 PE=1 SV=1	Color2 [A=255, R=169, G=169, B=169]	1	4					12	12	12	45.8	45.8	45.8	53.846	0	93.822	677850000	95	25.0896	25.5645	25.8028	25.5958	26.616	26.4616
	0.339636	0.737572	O75461	O75461	Transcription factor E2F6	E2F6	422	>sp|O75461|E2F6_HUMAN Transcription factor E2F6 OS=Homo sapiens GN=E2F6 PE=1 SV=1	Color2 [A=255, R=169, G=169, B=169]	1	4					9	9	9	42	42	42	31.844	0	47.523	146160000	27	21.795	23.1391	22.4574	22.5387	24.8122	22.2534
+	2.92026	0.736221	Q9HAW4	Q9HAW4	Claspin	CLSPN	3727	>sp|Q9HAW4|CLSPN_HUMAN Claspin OS=Homo sapiens GN=CLSPN PE=1 SV=3	Color2 [A=255, R=169, G=169, B=169]	1	4					31	31	31	33.4	33.4	33.4	151.09	0	162.34	705360000	130	25.5307	25.6586	25.5241	26.1536	26.4099	26.3586
	1.34651	0.733325	Q8WTT2	Q8WTT2	Nucleolar complex protein 3 homolog	NOC3L	2915	>sp|Q8WTT2|NOC3L_HUMAN Nucleolar complex protein 3 homolog OS=Homo sapiens GN=NOC3L PE=1 SV=1	Color2 [A=255, R=169, G=169, B=169]	1	4					22	22	22	37	37	37	92.547	0	124.24	625760000	76	24.8639	24.3543	25.2323	25.5465	25.5657	25.5382
	0.537643	0.72496	P36578	P36578	60S ribosomal protein L4	RPL4	1069	>sp|P36578|RL4_HUMAN 60S ribosomal protein L4 OS=Homo sapiens GN=RPL4 PE=1 SV=5	Color2 [A=255, R=169, G=169, B=169]	1	4					19	19	19	41.9	41.9	41.9	47.697	0	71.938	1755300000	112	26.5167	25.8854	26.2629	26.9175	27.9412	25.9812
	0.987585	0.72133	O00566	O00566	U3 small nucleolar ribonucleoprotein protein MPP10	MPHOSPH10	147	>sp|O00566|MPP10_HUMAN U3 small nucleolar ribonucleoprotein protein MPP10 OS=Homo sapiens GN=MPHOSPH10 PE=1 SV=2	Color2 [A=255, R=169, G=169, B=169]	1	4					13	13	13	27	27	27	78.863	0	110.76	533540000	54	25.0034	24.538	25.2743	25.1629	26.0753	25.7414
	0.644736	0.72035	Q9H410	Q9H410	Kinetochore-associated protein DSN1 homolog	DSN1	3635	>sp|Q9H410|DSN1_HUMAN Kinetochore-associated protein DSN1 homolog OS=Homo sapiens GN=DSN1 PE=1 SV=2	Color2 [A=255, R=169, G=169, B=169]	1	4					9	9	9	37.1	37.1	37.1	40.067	0	28.92	177330000	30	22.8682	23.5862	23.7303	23.9208	24.9352	23.4898
	0.241873	0.720095	Q5T749	Q5T749	Keratinocyte proline-rich protein	KPRP	2223	>sp|Q5T749|KPRP_HUMAN Keratinocyte proline-rich protein OS=Homo sapiens GN=KPRP PE=1 SV=1	Color2 [A=255, R=169, G=169, B=169]	1	4					12	12	12	31.4	31.4	31.4	64.135	0	23.549	183530000	28	23.3746	23.6072	22.1797	25.7075	21.9422	23.6721
	0.602896	0.710752	P21675;Q8IZX4	P21675;Q8IZX4	Transcription initiation factor TFIID subunit 1;Transcription initiation factor TFIID subunit 1-like	TAF1;TAF1L	884	>sp|P21675|TAF1_HUMAN Transcription initiation factor TFIID subunit 1 OS=Homo sapiens GN=TAF1 PE=1 SV=2;>sp|Q8IZX4|TAF1L_HUMAN Transcription initiation factor TFIID subunit 1-like OS=Homo sapiens GN=TAF1L PE=1 SV=1	Color2 [A=255, R=169, G=169, B=169]	1	4					12	12	12	10.3	10.3	10.3	212.67	0	33.09	75697000	32	22.2956	21.4959	22.5156	23.4029	21.9819	23.0545
	0.144965	0.706847	P61513;A6NKH3	P61513	60S ribosomal protein L37a	RPL37A	1435	>sp|P61513|RL37A_HUMAN 60S ribosomal protein L37a OS=Homo sapiens GN=RPL37A PE=1 SV=2	Color2 [A=255, R=169, G=169, B=169]	1	4					4	4	4	51.1	51.1	51.1	10.275	0	95.963	161520000	20	23.3566	22.2755	22.0176	19.8415	25.7302	24.1985
	0.422128	0.704446	Q8WW12	Q8WW12	PEST proteolytic signal-containing nuclear protein	PCNP	2946	>sp|Q8WW12|PCNP_HUMAN PEST proteolytic signal-containing nuclear protein OS=Homo sapiens GN=PCNP PE=1 SV=2	Color2 [A=255, R=169, G=169, B=169]	1	4					7	7	7	46.6	46.6	46.6	18.925	0	102.11	2356100000	49	25.8234	27.3075	27.5994	26.7107	28.0754	28.0574
	0.761945	0.700475	Q8WXX5	Q8WXX5	DnaJ homolog subfamily C member 9	DNAJC9	2968	>sp|Q8WXX5|DNJC9_HUMAN DnaJ homolog subfamily C member 9 OS=Homo sapiens GN=DNAJC9 PE=1 SV=1	Color2 [A=255, R=169, G=169, B=169]	1	4					6	6	6	35.4	35.4	35.4	29.909	0	16.687	125630000	13	22.511	23.0837	23.2119	23.13	24.342	23.4359
	0.376536	0.699896	Q9Y5J3;Q9UBP5	Q9Y5J3	Hairy/enhancer-of-split related with YRPW motif protein 1	HEY1	4362	>sp|Q9Y5J3|HEY1_HUMAN Hairy/enhancer-of-split related with YRPW motif protein 1 OS=Homo sapiens GN=HEY1 PE=1 SV=1	Color2 [A=255, R=169, G=169, B=169]	1	4					6	6	6	25	25	25	32.612	0	8.5395	24595000	8	21.013	20.542	19.88	20.3977	22.5901	20.5469
	0.783207	0.697771	P11161;Q05215	P11161	E3 SUMO-protein ligase EGR2	EGR2	729	>sp|P11161|EGR2_HUMAN E3 SUMO-protein ligase EGR2 OS=Homo sapiens GN=EGR2 PE=1 SV=3	Color2 [A=255, R=169, G=169, B=169]	1	4					5	4	3	17.9	16	13.7	50.301	0	15.345	91816000	10	22.0222	22.0972	22.9525	22.5782	23.031	23.556
	0.177763	0.694532	O95503	O95503	Chromobox protein homolog 6	CBX6	545	>sp|O95503|CBX6_HUMAN Chromobox protein homolog 6 OS=Homo sapiens GN=CBX6 PE=1 SV=1	Color2 [A=255, R=169, G=169, B=169]	1	4					7	7	7	28.4	28.4	28.4	43.898	0	36.816	105380000	23	21.5051	22.5874	22.6974	20.1726	24.9448	23.7561
	0.435224	0.68546	Q9Y2R4	Q9Y2R4	Probable ATP-dependent RNA helicase DDX52	DDX52	4274	>sp|Q9Y2R4|DDX52_HUMAN Probable ATP-dependent RNA helicase DDX52 OS=Homo sapiens GN=DDX52 PE=1 SV=3	Color2 [A=255, R=169, G=169, B=169]	1	4					26	26	26	58.9	58.9	58.9	67.497	0	275.26	1352900000	143	26.4684	26.3952	25.6483	25.8505	27.9923	26.7255
	0.354176	0.684853	P28347;Q99594;Q15562	P28347	Transcriptional enhancer factor TEF-1	TEAD1	963	>sp|P28347|TEAD1_HUMAN Transcriptional enhancer factor TEF-1 OS=Homo sapiens GN=TEAD1 PE=1 SV=2	Color2 [A=255, R=169, G=169, B=169]	1	4					4	4	3	18.8	18.8	16.2	47.945	0.00028003	3.9304	30379000	10	20.228	21.2867	21.5281	20.6528	23.0228	21.4219
	0.396046	0.684384	P61254;Q9UNX3	P61254;Q9UNX3	60S ribosomal protein L26;60S ribosomal protein L26-like 1	RPL26;RPL26L1	1429	>sp|P61254|RL26_HUMAN 60S ribosomal protein L26 OS=Homo sapiens GN=RPL26 PE=1 SV=1;>sp|Q9UNX3|RL26L_HUMAN 60S ribosomal protein L26-like 1 OS=Homo sapiens GN=RPL26L1 PE=1 SV=1	Color2 [A=255, R=169, G=169, B=169]	1	4					6	6	6	37.9	37.9	37.9	17.258	0	8.5637	196880000	18	23.0621	22.6039	23.8115	23.4517	25.0946	22.9844
	0.340682	0.675706	P04040	P04040	Catalase	CAT	617	>sp|P04040|CATA_HUMAN Catalase OS=Homo sapiens GN=CAT PE=1 SV=3	Color2 [A=255, R=169, G=169, B=169]	1	4					11	11	11	26.9	26.9	26.9	59.755	0	16.461	46934000	17	21.0962	21.7054	21.108	21.9387	23.376	20.622
	0.252239	0.675069	P14854	P14854	Cytochrome c oxidase subunit 6B1	COX6B1	788	>sp|P14854|CX6B1_HUMAN Cytochrome c oxidase subunit 6B1 OS=Homo sapiens GN=COX6B1 PE=1 SV=2	Color2 [A=255, R=169, G=169, B=169]	1	4					2	2	2	34.9	34.9	34.9	10.192	0	10.544	32002000	7	21.9298	21.4511	19.5346	21.8047	22.8933	20.2427
	0.131834	0.673677	P40429;Q6NVV1	P40429;Q6NVV1	60S ribosomal protein L13a;Putative 60S ribosomal protein L13a protein RPL13AP3	RPL13A;RPL13AP3	1097	>sp|P40429|RL13A_HUMAN 60S ribosomal protein L13a OS=Homo sapiens GN=RPL13A PE=1 SV=2;>sp|Q6NVV1|R13P3_HUMAN Putative 60S ribosomal protein L13a protein RPL13AP3 OS=Homo sapiens GN=RPL13AP3 PE=5 SV=1	Color2 [A=255, R=169, G=169, B=169]	1	4					10	10	10	42.9	42.9	42.9	23.577	0	29.802	6559600000	79	30.1738	26.667	25.2728	28.6075	29.7605	25.7666
	0.798164	0.6696	Q17RY0	Q17RY0	Cytoplasmic polyadenylation element-binding protein 4	CPEB4	2079	>sp|Q17RY0|CPEB4_HUMAN Cytoplasmic polyadenylation element-binding protein 4 OS=Homo sapiens GN=CPEB4 PE=1 SV=1	Color2 [A=255, R=169, G=169, B=169]	1	4					3	3	3	5.9	5.9	5.9	80.151	0	7.5684	5889200	4	20.1922	20.6369	20.3035	20.4821	20.9324	21.7269
	0.619719	0.669384	Q6AW86	Q6AW86	Zinc finger protein 324B	ZNF324B	2315	>sp|Q6AW86|Z324B_HUMAN Zinc finger protein 324B OS=Homo sapiens GN=ZNF324B PE=1 SV=1	Color2 [A=255, R=169, G=169, B=169]	1	4					4	4	1	9.9	9.9	1.7	60.601	0	6.6019	21374000	7	21.3477	20.9182	21.3723	21.1792	22.7544	21.7127
	0.784757	0.667579	Q6PJG2	Q6PJG2	ELM2 and SANT domain-containing protein 1	ELMSAN1	2398	>sp|Q6PJG2|EMSA1_HUMAN ELM2 and SANT domain-containing protein 1 OS=Homo sapiens GN=ELMSAN1 PE=1 SV=2	Color2 [A=255, R=169, G=169, B=169]	1	4					16	16	16	25.2	25.2	25.2	114.99	0	54.727	281280000	48	23.7466	24.482	24.8045	24.6393	25.4511	24.9455
	0.161268	0.66654	Q9NVP2	Q9NVP2	Histone chaperone ASF1B	ASF1B	3878	>sp|Q9NVP2|ASF1B_HUMAN Histone chaperone ASF1B OS=Homo sapiens GN=ASF1B PE=1 SV=1	Color2 [A=255, R=169, G=169, B=169]	1	4					4	4	3	35.1	35.1	31.2	22.433	0	27.056	126990000	25	20.5349	23.1922	22.6368	21.667	25.4279	21.2687
	0.425994	0.662977	Q9HBT8;P0CG31	Q9HBT8	Zinc finger protein 286A	ZNF286A	3739	>sp|Q9HBT8|Z286A_HUMAN Zinc finger protein 286A OS=Homo sapiens GN=ZNF286A PE=1 SV=1	Color2 [A=255, R=169, G=169, B=169]	1	4					8	6	6	23.6	19.2	19.2	60.174	0	11.746	24057000	10	21.8685	21.1671	21.5157	20.914	22.8167	22.8095
	0.241396	0.660957	Q9UM00	Q9UM00	Transmembrane and coiled-coil domain-containing protein 1	TMCO1	4183	>sp|Q9UM00|TMCO1_HUMAN Calcium load-activated calcium channel OS=Homo sapiens GN=TMCO1 PE=1 SV=1	Color2 [A=255, R=169, G=169, B=169]	1	4					2	2	2	12.2	12.2	12.2	21.175	0.0019831	2.168	15464000	3	20.6676	20.4866	20.6264	22.3784	22.287	19.098
	0.471642	0.660189	Q68CQ4	Q68CQ4	Digestive organ expansion factor homolog	DIEXF	2299	>sp|Q68CQ4|DIEXF_HUMAN Digestive organ expansion factor homolog OS=Homo sapiens GN=DIEXF PE=1 SV=2	Color2 [A=255, R=169, G=169, B=169]	1	4					4	4	4	6.5	6.5	6.5	87.054	0.00027594	3.6104	13720000	8	20.3192	20.5492	20.1087	20.2344	22.1563	20.567
	0.20411	0.656484	Q8TAU3;Q96SQ5	Q8TAU3;Q96SQ5	Zinc finger protein 417;Zinc finger protein 587	ZNF417;ZNF587	2864	>sp|Q8TAU3|ZN417_HUMAN Zinc finger protein 417 OS=Homo sapiens GN=ZNF417 PE=1 SV=2;>sp|Q96SQ5|ZN587_HUMAN Zinc finger protein 587 OS=Homo sapiens GN=ZNF587 PE=1 SV=1	Color2 [A=255, R=169, G=169, B=169]	1	4					10	10	7	21.6	21.6	16.5	65.733	0	10.728	64221000	11	22.5865	21.7633	20.9963	22.0833	24.5908	20.6416
	0.357324	0.651825	Q14137	Q14137	Ribosome biogenesis protein BOP1	BOP1	1847	>sp|Q14137|BOP1_HUMAN Ribosome biogenesis protein BOP1 OS=Homo sapiens GN=BOP1 PE=1 SV=2	Color2 [A=255, R=169, G=169, B=169]	1	4					17	17	16	40.5	40.5	39.3	83.629	0	86.484	301170000	71	23.1305	24.7819	23.7976	23.5526	25.5922	24.5206
	0.589789	0.646315	P05455	P05455	Lupus La protein	SSB	647	>sp|P05455|LA_HUMAN Lupus La protein OS=Homo sapiens GN=SSB PE=1 SV=2	Color2 [A=255, R=169, G=169, B=169]	1	4					25	25	25	50.5	50.5	50.5	46.836	0	120.7	1733600000	153	26.5325	27.0289	26.846	26.6921	28.3028	27.3515
	0.223138	0.64549	P49247	P49247	Ribose-5-phosphate isomerase	RPIA	1206	>sp|P49247|RPIA_HUMAN Ribose-5-phosphate isomerase OS=Homo sapiens GN=RPIA PE=1 SV=3	Color2 [A=255, R=169, G=169, B=169]	1	4					6	6	6	25.1	25.1	25.1	33.269	0	5.3084	35666000	10	21.5583	20.4983	20.8187	20.9478	23.7232	20.1409
	0.493496	0.645058	Q9UEE9	Q9UEE9	Craniofacial development protein 1	CFDP1	4047	>sp|Q9UEE9|CFDP1_HUMAN Craniofacial development protein 1 OS=Homo sapiens GN=CFDP1 PE=1 SV=1	Color2 [A=255, R=169, G=169, B=169]	1	4					8	8	8	27.1	27.1	27.1	33.592	0	56.978	836490000	66	25.1813	26.0395	26.3518	25.629	27.126	26.7528
	0.637824	0.639606	Q8IYA6	Q8IYA6	Cytoskeleton-associated protein 2-like	CKAP2L	2674	>sp|Q8IYA6|CKP2L_HUMAN Cytoskeleton-associated protein 2-like OS=Homo sapiens GN=CKAP2L PE=1 SV=4	Color2 [A=255, R=169, G=169, B=169]	1	4					9	9	9	19.2	19.2	19.2	83.586	0	21.336	81609000	28	22.2807	22.8193	23.332	22.8073	23.6061	23.9372
	0.273556	0.639538	P01834	P01834	Ig kappa chain C region	IGKC	602	>sp|P01834|IGKC_HUMAN Ig kappa chain C region OS=Homo sapiens GN=IGKC PE=1 SV=1	Color2 [A=255, R=169, G=169, B=169]	1	4					2	2	2	34.9	34.9	34.9	11.609	0.0017413	2.1949	16646000	2	21.4556	21.9572	19.4405	20.9425	21.1743	22.6551
	0.372425	0.638898	Q8N8J6	Q8N8J6	Zinc finger protein 615	ZNF615	2763	>sp|Q8N8J6|ZN615_HUMAN Zinc finger protein 615 OS=Homo sapiens GN=ZNF615 PE=2 SV=2	Color2 [A=255, R=169, G=169, B=169]	1	4					4	4	4	7.1	7.1	7.1	83.738	0	8.9224	8453300	4	21.6902	20.154	20.691	20.8427	22.6002	21.0089
	0.407796	0.633959	Q9H814	Q9H814	Phosphorylated adapter RNA export protein	PHAX	3685	>sp|Q9H814|PHAX_HUMAN Phosphorylated adapter RNA export protein OS=Homo sapiens GN=PHAX PE=1 SV=1	Color2 [A=255, R=169, G=169, B=169]	1	4					13	13	13	42.6	42.6	42.6	44.402	0	36.376	286140000	52	23.4359	24.5351	24.7079	24.3778	25.911	24.2921
+	2.20414	0.633537	P63165	P63165	Small ubiquitin-related modifier 1	SUMO1	1508	>sp|P63165|SUMO1_HUMAN Small ubiquitin-related modifier 1 OS=Homo sapiens GN=SUMO1 PE=1 SV=1	Color2 [A=255, R=169, G=169, B=169]	1	4					6	6	6	51.5	51.5	51.5	11.557	0	34.863	1069800000	47	26.0335	26.3592	26.2017	26.7804	26.9798	26.7348
	0.327527	0.631758	Q86WJ1	Q86WJ1	Chromodomain-helicase-DNA-binding protein 1-like	CHD1L	2580	>sp|Q86WJ1|CHD1L_HUMAN Chromodomain-helicase-DNA-binding protein 1-like OS=Homo sapiens GN=CHD1L PE=1 SV=2	Color2 [A=255, R=169, G=169, B=169]	1	4					10	10	10	18.4	18.4	18.4	100.98	0	24.581	107650000	35	22.5776	23.0943	23.0504	21.9969	24.4584	24.1623
	0.474638	0.631661	Q6P2D0	Q6P2D0	Zinc finger protein 1 homolog	ZFP1	2363	>sp|Q6P2D0|ZFP1_HUMAN Zinc finger protein 1 homolog OS=Homo sapiens GN=ZFP1 PE=1 SV=2	Color2 [A=255, R=169, G=169, B=169]	1	4					8	8	8	22.9	22.9	22.9	47.515	0	31.597	147770000	26	23.1575	23.4133	23.3333	23.9182	24.9314	22.9495
	1.36976	0.63139	Q92576	Q92576	PHD finger protein 3	PHF3	2994	>sp|Q92576|PHF3_HUMAN PHD finger protein 3 OS=Homo sapiens GN=PHF3 PE=1 SV=3	Color2 [A=255, R=169, G=169, B=169]	1	4					65	65	65	44.7	44.7	44.7	229.48	0	323.31	2802800000	402	27.6486	27.6436	27.7019	28.6543	27.9127	28.3214
	0.88623	0.6293	Q8N9T8	Q8N9T8	Protein KRI1 homolog	KRI1	2772	>sp|Q8N9T8|KRI1_HUMAN Protein KRI1 homolog OS=Homo sapiens GN=KRI1 PE=1 SV=3	Color2 [A=255, R=169, G=169, B=169]	1	4					17	17	17	28.4	28.4	28.4	82.597	0	175.14	725700000	105	26.0368	25.0532	25.2475	26.3012	25.8254	26.0988
	0.226641	0.626741	Q9UBU9	Q9UBU9	Nuclear RNA export factor 1	NXF1	4040	>sp|Q9UBU9|NXF1_HUMAN Nuclear RNA export factor 1 OS=Homo sapiens GN=NXF1 PE=1 SV=1	Color2 [A=255, R=169, G=169, B=169]	1	4					23	23	23	47.2	47.2	47.2	70.182	0	133.69	699240000	117	23.7914	25.1547	26.5868	24.3773	26.6899	26.3459
	0.680511	0.623397	O15541;Q8IZP6	O15541	RING finger protein 113A	RNF113A	254	>sp|O15541|R113A_HUMAN RING finger protein 113A OS=Homo sapiens GN=RNF113A PE=1 SV=1	Color2 [A=255, R=169, G=169, B=169]	1	4					8	8	8	24.5	24.5	24.5	38.787	0	21.545	182290000	35	23.1722	23.6223	23.7187	23.6281	24.8753	23.8799
	0.490883	0.62233	Q5VV67	Q5VV67	Peroxisome proliferator-activated receptor gamma coactivator-related protein 1	PPRC1	2268	>sp|Q5VV67|PPRC1_HUMAN Peroxisome proliferator-activated receptor gamma coactivator-related protein 1 OS=Homo sapiens GN=PPRC1 PE=1 SV=1	Color2 [A=255, R=169, G=169, B=169]	1	4					8	8	8	9.2	9.2	9.2	177.54	0	11.145	20574000	11	21.5976	20.896	19.9623	20.9644	21.9478	21.4106
	0.169424	0.621623	Q96B01	Q96B01	RAD51-associated protein 1	RAD51AP1	3086	>sp|Q96B01|R51A1_HUMAN RAD51-associated protein 1 OS=Homo sapiens GN=RAD51AP1 PE=1 SV=1	Color2 [A=255, R=169, G=169, B=169]	1	4					4	4	4	14.8	14.8	14.8	38.457	0	17.879	65887000	12	21.5591	21.8433	21.6349	19.7714	24.5359	22.5949
	0.213315	0.618717	Q9HAZ2	Q9HAZ2	PR domain zinc finger protein 16	PRDM16	3728	>sp|Q9HAZ2|PRD16_HUMAN PR domain zinc finger protein 16 OS=Homo sapiens GN=PRDM16 PE=1 SV=3	Color2 [A=255, R=169, G=169, B=169]	1	4					19	19	14	23.4	23.4	19.2	140.25	0	93.942	275610000	59	22.0684	23.8818	25.5894	23.7597	24.2437	25.3923
	0.297845	0.618505	Q9NRG0	Q9NRG0	Chromatin accessibility complex protein 1	CHRAC1	3814	>sp|Q9NRG0|CHRC1_HUMAN Chromatin accessibility complex protein 1 OS=Homo sapiens GN=CHRAC1 PE=1 SV=1	Color2 [A=255, R=169, G=169, B=169]	1	4					4	4	4	40.5	40.5	40.5	14.71	0	24.463	141100000	27	22.0429	23.2496	23.7543	22.4119	24.732	23.7585
	0.188658	0.614626	Q96RQ3	Q96RQ3	Methylcrotonoyl-CoA carboxylase subunit alpha, mitochondrial	MCCC1	3291	>sp|Q96RQ3|MCCA_HUMAN Methylcrotonoyl-CoA carboxylase subunit alpha, mitochondrial OS=Homo sapiens GN=MCCC1 PE=1 SV=3	Color2 [A=255, R=169, G=169, B=169]	1	4					43	43	42	72.1	72.1	70.5	80.472	0	323.31	102790000000	1086	33.4173	31.556	32.275	34.2533	30.79	34.0488
	0.408564	0.61174	Q9GZS1	Q9GZS1	DNA-directed RNA polymerase I subunit RPA49	POLR1E	3568	>sp|Q9GZS1|RPA49_HUMAN DNA-directed RNA polymerase I subunit RPA49 OS=Homo sapiens GN=POLR1E PE=1 SV=2	Color2 [A=255, R=169, G=169, B=169]	1	4					4	4	4	17.3	17.3	17.3	53.961	0	16.332	27942000	10	20.4857	21.6626	21.5996	20.8489	22.4405	22.2937
	0.304675	0.611045	Q9ULV3	Q9ULV3	Cip1-interacting zinc finger protein	CIZ1	4178	>sp|Q9ULV3|CIZ1_HUMAN Cip1-interacting zinc finger protein OS=Homo sapiens GN=CIZ1 PE=1 SV=2	Color2 [A=255, R=169, G=169, B=169]	1	4					7	7	7	16.5	16.5	16.5	100.04	0	12.32	71828000	15	20.9247	22.2342	22.3742	21.2	23.5057	22.6605
	0.235503	0.60539	Q96N38	Q96N38	Zinc finger protein 714	ZNF714	3245	>sp|Q96N38|ZN714_HUMAN Zinc finger protein 714 OS=Homo sapiens GN=ZNF714 PE=2 SV=3	Color2 [A=255, R=169, G=169, B=169]	1	4					11	9	6	22	18.4	13.4	63.883	0	11.434	31342000	17	21.3098	20.8044	21.0834	19.9739	23.4361	21.6038
	0.575602	0.603271	Q9UI36	Q9UI36	Dachshund homolog 1	DACH1	4094	>sp|Q9UI36|DACH1_HUMAN Dachshund homolog 1 OS=Homo sapiens GN=DACH1 PE=1 SV=3	Color2 [A=255, R=169, G=169, B=169]	1	4					11	11	9	15.9	15.9	12.9	78.675	0	36.209	345710000	51	24.0397	24.7317	24.5406	24.7595	25.864	24.4983
	0.980875	0.600521	Q06730;Q06732;Q3ZCT1	Q06730	Zinc finger protein 33A	ZNF33A	1655	>sp|Q06730|ZN33A_HUMAN Zinc finger protein 33A OS=Homo sapiens GN=ZNF33A PE=1 SV=3	Color2 [A=255, R=169, G=169, B=169]	1	4					13	13	10	26.7	26.7	22.7	94.383	0	22.616	113410000	23	23.6074	23.286	22.8498	23.7185	24.2128	23.6135
	1.39122	0.598365	Q8N201	Q8N201	Integrator complex subunit 1	INTS1	2713	>sp|Q8N201|INT1_HUMAN Integrator complex subunit 1 OS=Homo sapiens GN=INTS1 PE=1 SV=2	Color2 [A=255, R=169, G=169, B=169]	1	4					50	50	50	35.6	35.6	35.6	244.29	0	226.84	1190000000	261	26.5299	26.3556	26.1027	26.8195	27.2384	26.7255
	0.546281	0.596531	P33991	P33991	DNA replication licensing factor MCM4	MCM4	1031	>sp|P33991|MCM4_HUMAN DNA replication licensing factor MCM4 OS=Homo sapiens GN=MCM4 PE=1 SV=5	Color2 [A=255, R=169, G=169, B=169]	1	4					32	32	31	48.3	48.3	47.5	96.557	0	161.58	1135400000	145	26.9157	26.5714	25.6314	26.5362	27.5276	26.8442
	0.360353	0.594028	Q13112	Q13112	Chromatin assembly factor 1 subunit B	CHAF1B	1745	>sp|Q13112|CAF1B_HUMAN Chromatin assembly factor 1 subunit B OS=Homo sapiens GN=CHAF1B PE=1 SV=1	Color2 [A=255, R=169, G=169, B=169]	1	4					8	8	8	25.2	25.2	25.2	61.492	0	45.894	181310000	50	22.5157	23.7965	23.8638	23.1148	24.9419	23.9014
	0.572487	0.592716	Q9BSJ5	Q9BSJ5	Uncharacterized protein C17orf80	C17orf80	3423	>sp|Q9BSJ5|CQ080_HUMAN Uncharacterized protein C17orf80 OS=Homo sapiens GN=C17orf80 PE=2 SV=2	Color2 [A=255, R=169, G=169, B=169]	1	4					4	4	4	8.4	8.4	8.4	67.314	0	6.8015	17620000	6	20.942	20.783	21.1746	20.952	22.4296	21.2961
+	2.93054	0.591958	O60885	O60885	Bromodomain-containing protein 4	BRD4	372	>sp|O60885|BRD4_HUMAN Bromodomain-containing protein 4 OS=Homo sapiens GN=BRD4 PE=1 SV=2	Color2 [A=255, R=169, G=169, B=169]	1	4					16	13	11	13.4	11.9	10.6	152.22	0	39.601	263430000	41	24.2305	24.3984	24.2819	24.8406	24.9989	24.8472
	1.62833	0.59054	Q9BTC0	Q9BTC0	Death-inducer obliterator 1	DIDO1	3434	>sp|Q9BTC0|DIDO1_HUMAN Death-inducer obliterator 1 OS=Homo sapiens GN=DIDO1 PE=1 SV=5	Color2 [A=255, R=169, G=169, B=169]	1	4					62	62	62	47.5	47.5	47.5	243.87	0	253.29	2074400000	385	27.3949	27.0591	27.3839	28.0463	27.631	27.9322
	0.406761	0.590439	P39019	P39019	40S ribosomal protein S19	RPS19	1088	>sp|P39019|RS19_HUMAN 40S ribosomal protein S19 OS=Homo sapiens GN=RPS19 PE=1 SV=2	Color2 [A=255, R=169, G=169, B=169]	1	4					6	6	6	35.2	35.2	35.2	16.06	0	8.2263	140720000	30	22.6842	22.1209	23.6901	22.6517	23.5614	24.0534
	0.266476	0.586316	Q9UFW8	Q9UFW8	CGG triplet repeat-binding protein 1	CGGBP1	4053	>sp|Q9UFW8|CGBP1_HUMAN CGG triplet repeat-binding protein 1 OS=Homo sapiens GN=CGGBP1 PE=1 SV=2	Color2 [A=255, R=169, G=169, B=169]	1	4					2	2	2	13.8	13.8	13.8	18.82	0	4.2876	46774000	5	21.3919	21.4716	21.5511	20.6022	23.6367	21.9346
	0.834705	0.584185	Q14191	Q14191	Werner syndrome ATP-dependent helicase	WRN	1863	>sp|Q14191|WRN_HUMAN Werner syndrome ATP-dependent helicase OS=Homo sapiens GN=WRN PE=1 SV=2	Color2 [A=255, R=169, G=169, B=169]	1	4					31	31	31	32.1	32.1	32.1	162.46	0	95.132	375020000	101	24.4977	25.0213	24.5842	24.7387	25.674	25.443
	1.09627	0.572915	Q53F19	Q53F19	Uncharacterized protein C17orf85	C17orf85	2137	>sp|Q53F19|NCBP3_HUMAN Nuclear cap-binding protein subunit 3 OS=Homo sapiens GN=NCBP3 PE=1 SV=2	Color2 [A=255, R=169, G=169, B=169]	1	4					7	7	7	13.2	13.2	13.2	70.592	0	14.68	165390000	34	23.1605	23.5229	23.9843	24.1286	24.0258	24.2321
	0.637602	0.567049	Q99496	Q99496	E3 ubiquitin-protein ligase RING2	RNF2	3333	>sp|Q99496|RING2_HUMAN E3 ubiquitin-protein ligase RING2 OS=Homo sapiens GN=RNF2 PE=1 SV=1	Color2 [A=255, R=169, G=169, B=169]	1	4					11	11	10	51.2	51.2	47	37.655	0	27.403	294230000	43	24.3309	24.1956	24.7656	24.3691	25.6244	24.9997
	0.430883	0.565586	Q15054	Q15054	DNA polymerase delta subunit 3	POLD3	1960	>sp|Q15054|DPOD3_HUMAN DNA polymerase delta subunit 3 OS=Homo sapiens GN=POLD3 PE=1 SV=2	Color2 [A=255, R=169, G=169, B=169]	1	4					14	14	14	41.2	41.2	41.2	51.4	0	116.15	926830000	101	25.2388	26.1723	26.5448	25.8508	27.2553	26.5465
	0.400165	0.561861	Q9BXY0	Q9BXY0	Protein MAK16 homolog	MAK16	3510	>sp|Q9BXY0|MAK16_HUMAN Protein MAK16 homolog OS=Homo sapiens GN=MAK16 PE=1 SV=2	Color2 [A=255, R=169, G=169, B=169]	1	4					8	8	8	36	36	36	35.368	0	21.908	143930000	26	23.5322	21.9046	22.2158	23.4188	23.4524	22.467
	0.260512	0.561487	P60059	P60059	Protein transport protein Sec61 subunit gamma	SEC61G	1403	>sp|P60059|SC61G_HUMAN Protein transport protein Sec61 subunit gamma OS=Homo sapiens GN=SEC61G PE=1 SV=1	Color2 [A=255, R=169, G=169, B=169]	1	4					2	2	2	36.8	36.8	36.8	7.7412	0	5.5342	34455000	8	21.7154	20.4035	20.6933	21.2904	22.9088	20.2974
	0.295915	0.559682	P49917	P49917	DNA ligase 4	LIG4	1242	>sp|P49917|DNLI4_HUMAN DNA ligase 4 OS=Homo sapiens GN=LIG4 PE=1 SV=2	Color2 [A=255, R=169, G=169, B=169]	1	4					3	3	3	6.6	6.6	6.6	103.97	0	14.498	34731000	12	21.1974	20.1564	22.0845	20.6521	22.2209	22.2443
	0.218051	0.557912	Q9BQ52	Q9BQ52	Zinc phosphodiesterase ELAC protein 2	ELAC2	3389	>sp|Q9BQ52|RNZ2_HUMAN Zinc phosphodiesterase ELAC protein 2 OS=Homo sapiens GN=ELAC2 PE=1 SV=2	Color2 [A=255, R=169, G=169, B=169]	1	4					17	17	17	33.8	33.8	33.8	92.218	0	91.19	519410000	50	23.6279	25.9964	25.142	25.1287	26.8577	24.4536
	0.589554	0.557235	O15397	O15397	Importin-8	IPO8	246	>sp|O15397|IPO8_HUMAN Importin-8 OS=Homo sapiens GN=IPO8 PE=1 SV=2	Color2 [A=255, R=169, G=169, B=169]	1	4					20	19	19	29.3	28.4	28.4	119.94	0	146.38	464980000	118	24.9704	25.8887	24.5945	25.4416	26.0368	25.647
	0.262142	0.555971	Q8N5A5	Q8N5A5	Zinc finger CCCH-type with G patch domain-containing protein	ZGPAT	2739	>sp|Q8N5A5|ZGPAT_HUMAN Zinc finger CCCH-type with G patch domain-containing protein OS=Homo sapiens GN=ZGPAT PE=1 SV=3	Color2 [A=255, R=169, G=169, B=169]	1	4					6	6	6	14.5	14.5	14.5	57.358	0	13.654	27414000	12	20.1297	21.8427	20.058	20.6152	22.4575	20.6256
+	2.32909	0.553577	Q9NVI1	Q9NVI1	Fanconi anemia group I protein	FANCI	3870	>sp|Q9NVI1|FANCI_HUMAN Fanconi anemia group I protein OS=Homo sapiens GN=FANCI PE=1 SV=4	Color2 [A=255, R=169, G=169, B=169]	1	4					52	52	52	54.2	54.2	54.2	149.32	0	253.93	1409500000	287	26.7406	26.8827	26.5843	27.2003	27.3428	27.3253
	0.845657	0.552734	Q14684	Q14684	Ribosomal RNA processing protein 1 homolog B	RRP1B	1904	>sp|Q14684|RRP1B_HUMAN Ribosomal RNA processing protein 1 homolog B OS=Homo sapiens GN=RRP1B PE=1 SV=3	Color2 [A=255, R=169, G=169, B=169]	1	4					29	29	29	54.2	54.2	54.2	84.427	0	146.35	1277000000	195	25.9703	26.0214	26.2201	26.2997	27.2098	26.3604
	0.741478	0.551632	Q92618	Q92618	Zinc finger protein 516	ZNF516	3005	>sp|Q92618|ZN516_HUMAN Zinc finger protein 516 OS=Homo sapiens GN=ZNF516 PE=1 SV=1	Color2 [A=255, R=169, G=169, B=169]	1	4					26	26	25	28.6	28.6	27.9	124.29	0	64.238	466840000	86	24.52	25.0759	25.6882	25.6235	25.5705	25.745
	0.260123	0.549506	Q96BZ8	Q96BZ8	Leukocyte receptor cluster member 1	LENG1	3100	>sp|Q96BZ8|LENG1_HUMAN Leukocyte receptor cluster member 1 OS=Homo sapiens GN=LENG1 PE=1 SV=1	Color2 [A=255, R=169, G=169, B=169]	1	4					3	3	3	26.1	26.1	26.1	30.529	0	15.771	25552000	6	22.2631	20.2122	21.2445	20.9402	22.9434	21.4847
	0.326397	0.549233	P13984	P13984	General transcription factor IIF subunit 2	GTF2F2	776	>sp|P13984|T2FB_HUMAN General transcription factor IIF subunit 2 OS=Homo sapiens GN=GTF2F2 PE=1 SV=2	Color2 [A=255, R=169, G=169, B=169]	1	4					10	10	10	50.2	50.2	50.2	28.38	0	76.826	456470000	46	24.6752	24.9766	24.8721	24.4308	26.7196	25.0212
	0.446276	0.548913	Q6UB99	Q6UB99	Ankyrin repeat domain-containing protein 11	ANKRD11	2413	>sp|Q6UB99|ANR11_HUMAN Ankyrin repeat domain-containing protein 11 OS=Homo sapiens GN=ANKRD11 PE=1 SV=3	Color2 [A=255, R=169, G=169, B=169]	1	4					4	4	4	2.3	2.3	2.3	297.91	0	16.102	23396000	11	21.0154	21.2592	20.6017	22.1953	21.7752	20.5525
	0.454518	0.548684	Q9UGU5	Q9UGU5	HMG domain-containing protein 4	HMGXB4	4062	>sp|Q9UGU5|HMGX4_HUMAN HMG domain-containing protein 4 OS=Homo sapiens GN=HMGXB4 PE=1 SV=2	Color2 [A=255, R=169, G=169, B=169]	1	4					10	10	10	31.3	31.3	31.3	65.711	0	30.565	462060000	56	24.8899	24.8356	25.3777	24.6014	26.057	26.0909
	0.366151	0.547461	Q96S38	Q96S38	Ribosomal protein S6 kinase delta-1	RPS6KC1	3301	>sp|Q96S38|KS6C1_HUMAN Ribosomal protein S6 kinase delta-1 OS=Homo sapiens GN=RPS6KC1 PE=1 SV=2	Color2 [A=255, R=169, G=169, B=169]	1	4					3	3	3	5.2	5.2	5.2	118.68	0	6.1536	6750700	6	21.0871	20.3486	19.023	20.4961	20.5883	21.0168
	0.406546	0.545177	Q9Y484	Q9Y484	WD repeat domain phosphoinositide-interacting protein 4	WDR45	4323	>sp|Q9Y484|WIPI4_HUMAN WD repeat domain phosphoinositide-interacting protein 4 OS=Homo sapiens GN=WDR45 PE=2 SV=1	Color2 [A=255, R=169, G=169, B=169]	1	4					3	3	3	9.7	9.7	9.7	39.867	0.00026462	3.0043	13670000	5	20.4444	20.6744	19.8971	21.3818	21.4256	19.844
	0.275093	0.543364	Q6P280	Q6P280	Zinc finger protein 529	ZNF529	2361	>sp|Q6P280|ZN529_HUMAN Zinc finger protein 529 OS=Homo sapiens GN=ZNF529 PE=2 SV=2	Color2 [A=255, R=169, G=169, B=169]	1	4					7	7	7	15.1	15.1	15.1	65.864	0	16.806	31609000	10	21.0612	21.4122	21.3291	20.5754	23.2696	21.5876
	0.490789	0.537125	Q5D1E8	Q5D1E8	Ribonuclease ZC3H12A	ZC3H12A	2164	>sp|Q5D1E8|ZC12A_HUMAN Endoribonuclease ZC3H12A OS=Homo sapiens GN=ZC3H12A PE=1 SV=1	Color2 [A=255, R=169, G=169, B=169]	1	4					1	1	1	3	3	3	65.698	0.0056193	1.5946	3893800	4	20.7747	19.5766	19.5546	20.03	20.9018	20.5854
	0.0912601	0.536877	P62273	P62273	40S ribosomal protein S29	RPS29	1462	>sp|P62273|RS29_HUMAN 40S ribosomal protein S29 OS=Homo sapiens GN=RPS29 PE=1 SV=2	Color2 [A=255, R=169, G=169, B=169]	1	4					2	2	2	32.1	32.1	32.1	6.6767	0.00027747	3.6915	261240000	15	21.8808	23.7319	24.0659	19.851	26.2814	25.1569
	0.478562	0.536857	Q14320;Q9Y247	Q14320	Protein FAM50A	FAM50A	1877	>sp|Q14320|FA50A_HUMAN Protein FAM50A OS=Homo sapiens GN=FAM50A PE=1 SV=2	Color2 [A=255, R=169, G=169, B=169]	1	4					10	10	10	37.8	37.8	37.8	40.241	0	28.057	616490000	59	25.0454	25.5568	25.6537	25.1966	26.7509	25.9191
	0.267922	0.536276	Q9Y570	Q9Y570	Protein phosphatase methylesterase 1	PPME1	4352	>sp|Q9Y570|PPME1_HUMAN Protein phosphatase methylesterase 1 OS=Homo sapiens GN=PPME1 PE=1 SV=3	Color2 [A=255, R=169, G=169, B=169]	1	4					5	5	5	20.7	20.7	20.7	42.315	0	12.328	40487000	13	21.1898	20.2588	22.4909	21.345	22.7907	21.4127
	0.131542	0.536161	Q9UHK0	Q9UHK0	Nuclear fragile X mental retardation-interacting protein 1	NUFIP1	4080	>sp|Q9UHK0|NUFP1_HUMAN Nuclear fragile X mental retardation-interacting protein 1 OS=Homo sapiens GN=NUFIP1 PE=1 SV=2	Color2 [A=255, R=169, G=169, B=169]	1	4					7	7	7	21.4	21.4	21.4	56.299	0	16.223	68384000	17	21.6749	22.5157	20.0618	20.1737	24.5203	21.167
	0.242877	0.532451	Q8WV22	Q8WV22	Non-structural maintenance of chromosomes element 1 homolog	NSMCE1	2934	>sp|Q8WV22|NSE1_HUMAN Non-structural maintenance of chromosomes element 1 homolog OS=Homo sapiens GN=NSMCE1 PE=1 SV=5	Color2 [A=255, R=169, G=169, B=169]	1	4					2	2	2	13.9	13.9	13.9	30.855	0	27.532	33847000	9	20.9827	21.3735	21.6334	21.5105	23.4687	20.6077
	0.193687	0.532328	P49458	P49458	Signal recognition particle 9 kDa protein	SRP9	1214	>sp|P49458|SRP09_HUMAN Signal recognition particle 9 kDa protein OS=Homo sapiens GN=SRP9 PE=1 SV=2	Color2 [A=255, R=169, G=169, B=169]	1	4					4	4	4	40.7	40.7	40.7	10.112	0	4.8885	80101000	13	23.6202	21.3763	21.4192	24.1698	21.9781	21.8648
	0.795149	0.527576	Q12830	Q12830	Nucleosome-remodeling factor subunit BPTF	BPTF	1711	>sp|Q12830|BPTF_HUMAN Nucleosome-remodeling factor subunit BPTF OS=Homo sapiens GN=BPTF PE=1 SV=3	Color2 [A=255, R=169, G=169, B=169]	1	4					85	85	85	33.9	33.9	33.9	338.26	0	323.31	2934700000	516	28.0556	27.6338	27.7762	28.8272	27.8565	28.3647
	0.226485	0.527183	Q14592	Q14592	Zinc finger protein 460	ZNF460	1892	>sp|Q14592|ZN460_HUMAN Zinc finger protein 460 OS=Homo sapiens GN=ZNF460 PE=1 SV=2	Color2 [A=255, R=169, G=169, B=169]	1	4					4	4	3	8	8	6	63.664	0	5.3023	58204000	10	20.5426	21.2354	21.726	20.0127	22.6392	22.4336
	0.585654	0.524546	O95218	O95218	Zinc finger Ran-binding domain-containing protein 2	ZRANB2	515	>sp|O95218|ZRAB2_HUMAN Zinc finger Ran-binding domain-containing protein 2 OS=Homo sapiens GN=ZRANB2 PE=1 SV=2	Color2 [A=255, R=169, G=169, B=169]	1	4					13	13	13	42.1	42.1	42.1	37.404	0	105.81	592570000	92	25.0048	25.3291	25.6142	25.4894	26.5582	25.4742
	0.499781	0.514963	Q14590	Q14590	Zinc finger protein 235	ZNF235	1891	>sp|Q14590|ZN235_HUMAN Zinc finger protein 235 OS=Homo sapiens GN=ZNF235 PE=2 SV=3	Color2 [A=255, R=169, G=169, B=169]	1	4					3	3	2	4.3	4.3	3.3	83.976	0.00028027	3.9431	9706300	5	20.8409	21.0906	20.7155	20.9807	22.2697	20.9413
	0.734326	0.514768	Q07666	Q07666	KH domain-containing, RNA-binding, signal transduction-associated protein 1	KHDRBS1	1666	>sp|Q07666|KHDR1_HUMAN KH domain-containing, RNA-binding, signal transduction-associated protein 1 OS=Homo sapiens GN=KHDRBS1 PE=1 SV=1	Color2 [A=255, R=169, G=169, B=169]	1	4					5	5	5	21.9	21.9	21.9	48.227	0	19.701	280310000	32	23.819	24.5432	24.3184	24.8467	25.0941	24.2841
	0.144167	0.514567	P62306	P62306	Small nuclear ribonucleoprotein F	SNRPF	1466	>sp|P62306|RUXF_HUMAN Small nuclear ribonucleoprotein F OS=Homo sapiens GN=SNRPF PE=1 SV=1	Color2 [A=255, R=169, G=169, B=169]	1	4					4	4	4	89.5	89.5	89.5	9.7251	0	47.411	91697000	14	21.3311	21.8774	21.3168	20.1751	24.5603	21.3337
	0.24273	0.514074	Q13352	Q13352	Centromere protein R	ITGB3BP	1777	>sp|Q13352|CENPR_HUMAN Centromere protein R OS=Homo sapiens GN=ITGB3BP PE=1 SV=2	Color2 [A=255, R=169, G=169, B=169]	1	4					4	4	4	35.6	35.6	35.6	20.194	0	14.282	16466000	10	19.8894	20.7866	20.8035	20.1805	22.5653	20.276
	0.275186	0.512668	Q9P287	Q9P287	BRCA2 and CDKN1A-interacting protein	BCCIP	3996	>sp|Q9P287|BCCIP_HUMAN BRCA2 and CDKN1A-interacting protein OS=Homo sapiens GN=BCCIP PE=1 SV=1	Color2 [A=255, R=169, G=169, B=169]	1	4					11	11	11	47.1	47.1	47.1	35.979	0	132.17	1013600000	61	25.1919	26.1228	26.3269	25.4151	27.653	26.1115
	0.186725	0.51042	P17098	P17098	Zinc finger protein 8	ZNF8	820	>sp|P17098|ZNF8_HUMAN Zinc finger protein 8 OS=Homo sapiens GN=ZNF8 PE=1 SV=2	Color2 [A=255, R=169, G=169, B=169]	1	4					8	8	8	21.9	21.9	21.9	64.97	0	13.551	35013000	10	21.9371	20.816	21.9807	20.2416	23.5379	22.4856
	1.06944	0.501411	Q5VVJ2	Q5VVJ2	Histone H2A deubiquitinase MYSM1	MYSM1	2269	>sp|Q5VVJ2|MYSM1_HUMAN Histone H2A deubiquitinase MYSM1 OS=Homo sapiens GN=MYSM1 PE=1 SV=1	Color2 [A=255, R=169, G=169, B=169]	1	4					24	24	24	47.5	47.5	47.5	95.031	0	127.33	635930000	138	25.8945	25.5682	25.8057	25.8678	26.3951	26.5098
	0.901013	0.501139	Q6ZRS2	Q6ZRS2	Helicase SRCAP	SRCAP	2445	>sp|Q6ZRS2|SRCAP_HUMAN Helicase SRCAP OS=Homo sapiens GN=SRCAP PE=1 SV=3	Color2 [A=255, R=169, G=169, B=169]	1	4					28	28	28	14.2	14.2	14.2	343.55	0	53.909	394390000	98	25.2187	24.618	25.1318	25.6083	25.1383	25.7254
	0.0990161	0.500407	Q9Y4X4	Q9Y4X4	Krueppel-like factor 12	KLF12	4348	>sp|Q9Y4X4|KLF12_HUMAN Krueppel-like factor 12 OS=Homo sapiens GN=KLF12 PE=1 SV=2	Color2 [A=255, R=169, G=169, B=169]	1	4					6	6	5	22.1	22.1	19.9	44.239	0	16.699	84158000	24	20.031	22.205	23.3009	19.3249	24.3435	23.3699
	0.149807	0.499243	Q9H7T9	Q9H7T9	Aurora kinase A and ninein-interacting protein	AUNIP	3681	>sp|Q9H7T9|AUNIP_HUMAN Aurora kinase A and ninein-interacting protein OS=Homo sapiens GN=AUNIP PE=1 SV=1	Color2 [A=255, R=169, G=169, B=169]	1	4					10	10	10	42.6	42.6	42.6	40.252	0	26.479	108360000	25	21.1384	23.0559	22.9923	21.0248	24.7346	22.9249
	0.858419	0.495206	Q86V15	Q86V15	Zinc finger protein castor homolog 1	CASZ1	2564	>sp|Q86V15|CASZ1_HUMAN Zinc finger protein castor homolog 1 OS=Homo sapiens GN=CASZ1 PE=1 SV=4	Color2 [A=255, R=169, G=169, B=169]	1	4					14	14	14	13.2	13.2	13.2	190.07	0	52.101	200570000	46	24.2383	23.5014	24.1618	24.6206	24.2021	24.5644
	0.140082	0.493872	O00716	O00716	Transcription factor E2F3	E2F3	151	>sp|O00716|E2F3_HUMAN Transcription factor E2F3 OS=Homo sapiens GN=E2F3 PE=1 SV=1	Color2 [A=255, R=169, G=169, B=169]	1	4					5	5	4	19.6	19.6	17.4	49.161	0	13.247	97260000	20	20.7006	23.2397	22.9742	20.8408	24.3117	23.2435
	0.353622	0.490796	P29374	P29374	AT-rich interactive domain-containing protein 4A	ARID4A	974	>sp|P29374|ARI4A_HUMAN AT-rich interactive domain-containing protein 4A OS=Homo sapiens GN=ARID4A PE=1 SV=3	Color2 [A=255, R=169, G=169, B=169]	1	4					19	19	19	25.5	25.5	25.5	142.75	0	56.464	274410000	64	25.1276	24.5592	23.9003	25.4945	24.1096	25.4555
	0.243056	0.488045	P62318	P62318	Small nuclear ribonucleoprotein Sm D3	SNRPD3	1469	>sp|P62318|SMD3_HUMAN Small nuclear ribonucleoprotein Sm D3 OS=Homo sapiens GN=SNRPD3 PE=1 SV=1	Color2 [A=255, R=169, G=169, B=169]	1	4					4	4	4	47.6	47.6	47.6	13.916	0	45.527	318120000	38	23.6671	24.3167	23.5988	23.5094	25.8638	23.6735
	0.543007	0.48682	Q9NXF1	Q9NXF1	Testis-expressed sequence 10 protein	TEX10	3913	>sp|Q9NXF1|TEX10_HUMAN Testis-expressed sequence 10 protein OS=Homo sapiens GN=TEX10 PE=1 SV=2	Color2 [A=255, R=169, G=169, B=169]	1	4					21	21	21	30	30	30	105.67	0	39.955	371930000	51	24.7988	23.6826	24.3369	24.7621	25.1534	24.3633
	0.137493	0.485713	P47985;P0C7P4	P47985;P0C7P4	Cytochrome b-c1 complex subunit Rieske, mitochondrial;Cytochrome b-c1 complex subunit 11;Putative cytochrome b-c1 complex subunit Rieske-like protein 1	UQCRFS1;UQCRFS1P1	1185	>sp|P47985|UCRI_HUMAN Cytochrome b-c1 complex subunit Rieske, mitochondrial OS=Homo sapiens GN=UQCRFS1 PE=1 SV=2;>sp|P0C7P4|UCRIL_HUMAN Putative cytochrome b-c1 complex subunit Rieske-like protein 1 OS=Homo sapiens GN=UQCRFS1P1 PE=5 SV=1	Color2 [A=255, R=169, G=169, B=169]	1	4					5	5	5	21.9	21.9	21.9	29.668	0	7.9458	34373000	9	22.7321	21.0072	20.1145	23.8534	21.0189	20.4387
	1.28074	0.481811	Q9P275	Q9P275	Ubiquitin carboxyl-terminal hydrolase 36	USP36	3994	>sp|Q9P275|UBP36_HUMAN Ubiquitin carboxyl-terminal hydrolase 36 OS=Homo sapiens GN=USP36 PE=1 SV=3	Color2 [A=255, R=169, G=169, B=169]	1	4					37	37	37	43.4	43.4	43.4	122.65	0	140.1	1015800000	164	25.9031	25.7765	25.4695	26.2013	26.4056	25.9877
	0.264208	0.481138	Q8N594	Q8N594	MPN domain-containing protein	MPND	2738	>sp|Q8N594|MPND_HUMAN MPN domain-containing protein OS=Homo sapiens GN=MPND PE=1 SV=1	Color2 [A=255, R=169, G=169, B=169]	1	4					2	2	2	7.2	7.2	7.2	50.661	0.00027655	3.6497	4606200	3	21.6571	19.8863	19.7542	20.3305	21.6539	20.7565
	0.182013	0.480597	P46781	P46781	40S ribosomal protein S9	RPS9	1166	>sp|P46781|RS9_HUMAN 40S ribosomal protein S9 OS=Homo sapiens GN=RPS9 PE=1 SV=3	Color2 [A=255, R=169, G=169, B=169]	1	4					9	9	9	36.1	36.1	36.1	22.591	0	11.648	438700000	35	24.9533	23.5905	23.8847	24.8174	26.1047	22.9482
	0.776129	0.477201	Q86U86	Q86U86	Protein polybromo-1	PBRM1	2553	>sp|Q86U86|PB1_HUMAN Protein polybromo-1 OS=Homo sapiens GN=PBRM1 PE=1 SV=1	Color2 [A=255, R=169, G=169, B=169]	1	4					15	15	15	13.6	13.6	13.6	192.95	0	43.8	149480000	59	23.9631	23.2777	23.6077	23.9032	23.8782	24.4987
+	2.54699	0.475461	Q96SK2	Q96SK2	Transmembrane protein 209	TMEM209	3310	>sp|Q96SK2|TM209_HUMAN Transmembrane protein 209 OS=Homo sapiens GN=TMEM209 PE=1 SV=2	Color2 [A=255, R=169, G=169, B=169]	1	4					2	2	2	7.3	7.3	7.3	62.921	0.00026413	2.9837	16997000	2	19.9896	20.2201	20.0181	20.5629	20.5444	20.5469
	0.786466	0.474673	Q03164	Q03164	Histone-lysine N-methyltransferase 2A;MLL cleavage product N320;MLL cleavage product C180	KMT2A	1617	>sp|Q03164|KMT2A_HUMAN Histone-lysine N-methyltransferase 2A OS=Homo sapiens GN=KMT2A PE=1 SV=5	Color2 [A=255, R=169, G=169, B=169]	1	4					71	71	69	28.3	28.3	27.9	431.76	0	308.63	1373900000	265	26.4378	26.743	27.2639	27.4523	27.0124	27.4041
	0.541266	0.473344	Q6KC79	Q6KC79	Nipped-B-like protein	NIPBL	2335	>sp|Q6KC79|NIPBL_HUMAN Nipped-B-like protein OS=Homo sapiens GN=NIPBL PE=1 SV=2	Color2 [A=255, R=169, G=169, B=169]	1	4					40	40	40	21.7	21.7	21.7	316.05	0	126.91	572950000	156	25.0618	25.6974	25.5553	26.4813	25.3222	25.9312
	0.279459	0.471149	Q96GM8	Q96GM8	Target of EGR1 protein 1	TOE1	3167	>sp|Q96GM8|TOE1_HUMAN Target of EGR1 protein 1 OS=Homo sapiens GN=TOE1 PE=1 SV=1	Color2 [A=255, R=169, G=169, B=169]	1	4					5	5	5	20.6	20.6	20.6	56.547	0	17.97	34184000	15	21.052	21.3053	20.0571	21.4488	22.1497	20.2293
	0.527104	0.461605	P39023;Q92901	P39023	60S ribosomal protein L3	RPL3	1089	>sp|P39023|RL3_HUMAN 60S ribosomal protein L3 OS=Homo sapiens GN=RPL3 PE=1 SV=2	Color2 [A=255, R=169, G=169, B=169]	1	4					16	16	16	41.7	41.7	41.7	46.108	0	57.856	1204700000	99	25.8643	26.0775	26.3689	25.876	27.0681	26.7514
	0.326019	0.460248	Q9H0U9	Q9H0U9	Testis-specific Y-encoded-like protein 1	TSPYL1	3592	>sp|Q9H0U9|TSYL1_HUMAN Testis-specific Y-encoded-like protein 1 OS=Homo sapiens GN=TSPYL1 PE=1 SV=3	Color2 [A=255, R=169, G=169, B=169]	1	4					4	4	4	15.1	15.1	15.1	49.192	0	8.6979	27144000	10	20.4471	19.6808	21.2125	20.6376	21.6493	20.4343
	0.596512	0.458544	Q8IZ41	Q8IZ41	Ras and EF-hand domain-containing protein	RASEF	2689	>sp|Q8IZ41|RASEF_HUMAN Ras and EF-hand domain-containing protein OS=Homo sapiens GN=RASEF PE=1 SV=1	Color2 [A=255, R=169, G=169, B=169]	1	4					2	2	2	4.6	4.6	4.6	82.878	0	5.6864	9312900	9	21.0804	20.8695	20.132	21.4889	21.1321	20.8366
	0.950016	0.455137	P51825	P51825	AF4/FMR2 family member 1	AFF1	1283	>sp|P51825|AFF1_HUMAN AF4/FMR2 family member 1 OS=Homo sapiens GN=AFF1 PE=1 SV=1	Color2 [A=255, R=169, G=169, B=169]	1	4					7	7	7	9.3	9.3	9.3	131.42	0	14.587	69120000	13	22.6386	22.766	22.1973	23.0548	23.1981	22.7144
	0.720404	0.452237	Q9GZR1	Q9GZR1	Sentrin-specific protease 6	SENP6	3565	>sp|Q9GZR1|SENP6_HUMAN Sentrin-specific protease 6 OS=Homo sapiens GN=SENP6 PE=1 SV=2	Color2 [A=255, R=169, G=169, B=169]	1	4					23	23	23	29.4	29.4	29.4	126.14	0	82.893	469600000	83	24.726	25.4963	25.2771	25.2916	25.8801	25.6845
	0.427374	0.444242	P52306	P52306	Rap1 GTPase-GDP dissociation stimulator 1	RAP1GDS1	1298	>sp|P52306|GDS1_HUMAN Rap1 GTPase-GDP dissociation stimulator 1 OS=Homo sapiens GN=RAP1GDS1 PE=1 SV=3	Color2 [A=255, R=169, G=169, B=169]	1	4					2	2	2	5.9	5.9	5.9	66.316	0	4.4706	5624000	4	21.2427	20.4481	19.8953	21.3347	20.6052	20.9789
	0.625544	0.441659	P30291	P30291	Wee1-like protein kinase	WEE1	989	>sp|P30291|WEE1_HUMAN Wee1-like protein kinase OS=Homo sapiens GN=WEE1 PE=1 SV=2	Color2 [A=255, R=169, G=169, B=169]	1	4					15	15	15	30.7	30.7	30.7	71.597	0	49.519	501970000	70	24.8921	25.4021	25.3504	25.1217	26.0213	25.8267
	1.47056	0.440083	P52701	P52701	DNA mismatch repair protein Msh6	MSH6	1306	>sp|P52701|MSH6_HUMAN DNA mismatch repair protein Msh6 OS=Homo sapiens GN=MSH6 PE=1 SV=2	Color2 [A=255, R=169, G=169, B=169]	1	4					44	44	44	45.1	45.1	45.1	152.78	0	230.32	1313200000	245	26.7768	26.7958	26.7193	27.1074	27.0305	27.4742
	0.815913	0.434475	O00267	O00267	Transcription elongation factor SPT5	SUPT5H	125	>sp|O00267|SPT5H_HUMAN Transcription elongation factor SPT5 OS=Homo sapiens GN=SUPT5H PE=1 SV=1	Color2 [A=255, R=169, G=169, B=169]	1	4					8	8	8	11.6	11.6	11.6	121	0	13.33	40934000	13	20.9933	21.5629	21.639	22.0477	21.5731	21.8778
	0.184771	0.429445	P52739	P52739	Zinc finger protein 131	ZNF131	1308	>sp|P52739|ZN131_HUMAN Zinc finger protein 131 OS=Homo sapiens GN=ZNF131 PE=1 SV=2	Color2 [A=255, R=169, G=169, B=169]	1	4					2	2	2	8.3	8.3	8.3	71.421	0	4.4792	21100000	5	21.4273	20.1432	20.6775	20.2856	22.7847	20.466
	0.25408	0.428224	P08708	P08708	40S ribosomal protein S17	RPS17	694	>sp|P08708|RS17_HUMAN 40S ribosomal protein S17 OS=Homo sapiens GN=RPS17 PE=1 SV=2	Color2 [A=255, R=169, G=169, B=169]	1	4					7	7	7	56.3	56.3	56.3	15.55	0	34.727	356540000	54	24.0042	23.9816	24.6681	23.5915	25.7714	24.5757
	1.06741	0.425474	Q9NUA8	Q9NUA8	Zinc finger and BTB domain-containing protein 40	ZBTB40	3847	>sp|Q9NUA8|ZBT40_HUMAN Zinc finger and BTB domain-containing protein 40 OS=Homo sapiens GN=ZBTB40 PE=1 SV=4	Color2 [A=255, R=169, G=169, B=169]	1	4					5	5	5	5.4	5.4	5.4	138.12	0	9.0137	17617000	11	21.3786	20.8426	21.1578	21.3991	21.7516	21.5047
	0.429659	0.424942	Q15050	Q15050	Ribosome biogenesis regulatory protein homolog	RRS1	1958	>sp|Q15050|RRS1_HUMAN Ribosome biogenesis regulatory protein homolog OS=Homo sapiens GN=RRS1 PE=1 SV=2	Color2 [A=255, R=169, G=169, B=169]	1	4					10	10	10	34	34	34	41.193	0	78.927	517690000	57	24.6964	24.4301	24.8774	24.5507	25.8792	24.8488
	0.218655	0.42466	Q15084	Q15084	Protein disulfide-isomerase A6	PDIA6	1967	>sp|Q15084|PDIA6_HUMAN Protein disulfide-isomerase A6 OS=Homo sapiens GN=PDIA6 PE=1 SV=1	Color2 [A=255, R=169, G=169, B=169]	1	4					7	7	7	27.7	27.7	27.7	48.121	0	24.419	98962000	21	23.4282	21.9012	23.3859	23.1512	22.4516	24.3863
	0.207455	0.419654	Q8NCD3	Q8NCD3	Holliday junction recognition protein	HJURP	2791	>sp|Q8NCD3|HJURP_HUMAN Holliday junction recognition protein OS=Homo sapiens GN=HJURP PE=1 SV=2	Color2 [A=255, R=169, G=169, B=169]	1	4					16	16	16	30.3	30.3	30.3	83.538	0	65.669	452950000	59	23.6858	24.4194	25.8057	24.1077	25.5849	25.4772
	0.207901	0.416183	Q6P1X5	Q6P1X5	Transcription initiation factor TFIID subunit 2	TAF2	2360	>sp|Q6P1X5|TAF2_HUMAN Transcription initiation factor TFIID subunit 2 OS=Homo sapiens GN=TAF2 PE=1 SV=3	Color2 [A=255, R=169, G=169, B=169]	1	4					14	14	14	17.1	17.1	17.1	136.97	0	27.321	103940000	22	21.5427	23.9053	23.2545	23.9005	22.7893	23.2613
	0.13736	0.410155	Q13118	Q13118	Krueppel-like factor 10	KLF10	1746	>sp|Q13118|KLF10_HUMAN Krueppel-like factor 10 OS=Homo sapiens GN=KLF10 PE=1 SV=1	Color2 [A=255, R=169, G=169, B=169]	1	4					6	6	6	17.7	17.7	17.7	52.555	0	11.371	37463000	9	20.4205	22.468	20.8053	19.8829	22.9028	22.1385
	0.353534	0.40723	Q9UNS1	Q9UNS1	Protein timeless homolog	TIMELESS	4198	>sp|Q9UNS1|TIM_HUMAN Protein timeless homolog OS=Homo sapiens GN=TIMELESS PE=1 SV=2	Color2 [A=255, R=169, G=169, B=169]	1	4					16	16	16	19.3	19.3	19.3	138.66	0	45.199	168550000	47	22.7403	23.9062	24.1302	24.2935	24.1101	23.5948
	0.0815425	0.407061	Q9BRT9	Q9BRT9	DNA replication complex GINS protein SLD5;DNA replication complex GINS protein SLD5, N-terminally processed	GINS4	3416	>sp|Q9BRT9|SLD5_HUMAN DNA replication complex GINS protein SLD5 OS=Homo sapiens GN=GINS4 PE=1 SV=1	Color2 [A=255, R=169, G=169, B=169]	1	4					6	6	6	41.3	41.3	41.3	26.047	0	18.531	101240000	14	20.6517	22.7838	19.9387	19.8367	24.6126	20.1461
	0.141819	0.406742	P11498	P11498	Pyruvate carboxylase, mitochondrial	PC	740	>sp|P11498|PYC_HUMAN Pyruvate carboxylase, mitochondrial OS=Homo sapiens GN=PC PE=1 SV=2	Color2 [A=255, R=169, G=169, B=169]	1	4					64	64	64	72.8	72.8	72.8	129.63	0	323.31	234800000000	1360	34.7597	33.3208	33.4188	35.6091	32.3993	34.7111
	0.175707	0.406663	P02462;P29400	P02462	Collagen alpha-1(IV) chain;Arresten	COL4A1	605	>sp|P02462|CO4A1_HUMAN Collagen alpha-1(IV) chain OS=Homo sapiens GN=COL4A1 PE=1 SV=3	Color2 [A=255, R=169, G=169, B=169]	1	4					7	7	7	7.5	7.5	7.5	160.61	0	29.947	107580000	20	20.8407	21.9503	20.7552	22.8339	21.8055	20.1269
	0.456208	0.402845	Q15287	Q15287	RNA-binding protein with serine-rich domain 1	RNPS1	1979	>sp|Q15287|RNPS1_HUMAN RNA-binding protein with serine-rich domain 1 OS=Homo sapiens GN=RNPS1 PE=1 SV=1	Color2 [A=255, R=169, G=169, B=169]	1	4					6	6	6	22.6	22.6	22.6	34.208	0	8.9022	108270000	20	22.791	22.4908	23.5185	23.4922	23.6293	22.8874
	0.199525	0.399042	P55769	P55769	NHP2-like protein 1;NHP2-like protein 1, N-terminally processed	NHP2L1	1369	>sp|P55769|NH2L1_HUMAN NHP2-like protein 1 OS=Homo sapiens GN=SNU13 PE=1 SV=3	Color2 [A=255, R=169, G=169, B=169]	1	4					2	2	2	18.8	18.8	18.8	14.173	0	4.6835	18117000	6	21.3408	19.1705	19.341	20.3634	20.9107	19.7753
	0.082659	0.39577	Q8N5C6	Q8N5C6	S1 RNA-binding domain-containing protein 1	SRBD1	2740	>sp|Q8N5C6|SRBD1_HUMAN S1 RNA-binding domain-containing protein 1 OS=Homo sapiens GN=SRBD1 PE=1 SV=2	Color2 [A=255, R=169, G=169, B=169]	1	4					5	5	5	6.9	6.9	6.9	111.77	0	10.165	437980000	20	21.4472	23.6205	23.4757	20.1723	25.0079	24.5505
	0.402181	0.39252	P30085	P30085	UMP-CMP kinase	CMPK1	984	>sp|P30085|KCY_HUMAN UMP-CMP kinase OS=Homo sapiens GN=CMPK1 PE=1 SV=3	Color2 [A=255, R=169, G=169, B=169]	1	4					3	3	3	16.8	16.8	16.8	22.222	0	8.1812	9763800	5	20.3928	20.2107	21.3693	21.4572	20.8323	20.861
	0.114207	0.391303	Q96EU6	Q96EU6	Ribosomal RNA processing protein 36 homolog	RRP36	3140	>sp|Q96EU6|RRP36_HUMAN Ribosomal RNA processing protein 36 homolog OS=Homo sapiens GN=RRP36 PE=1 SV=1	Color2 [A=255, R=169, G=169, B=169]	1	4					6	6	6	31.7	31.7	31.7	29.823	0	12.862	52193000	17	20.3865	22.375	20.7652	21.3351	23.5496	19.816
	0.344207	0.388204	Q8NFH3	Q8NFH3	Nucleoporin Nup43	NUP43	2834	>sp|Q8NFH3|NUP43_HUMAN Nucleoporin Nup43 OS=Homo sapiens GN=NUP43 PE=1 SV=1	Color2 [A=255, R=169, G=169, B=169]	1	4					2	2	2	8.2	8.2	8.2	42.15	0.0028853	1.8617	18757000	5	20.3413	21.5672	20.251	21.2373	20.7247	21.3621
	0.517155	0.386415	O00567	O00567	Nucleolar protein 56	NOP56	148	>sp|O00567|NOP56_HUMAN Nucleolar protein 56 OS=Homo sapiens GN=NOP56 PE=1 SV=4	Color2 [A=255, R=169, G=169, B=169]	1	4					11	11	11	30	30	30	66.049	0	34.932	150190000	44	24.1336	23.2782	23.3473	23.7388	24.326	23.8536
	0.0918013	0.380269	Q9NQB0;P36402;Q9HCS4	Q9NQB0;P36402	Transcription factor 7-like 2;Transcription factor 7	TCF7L2;TCF7	3786	>sp|Q9NQB0|TF7L2_HUMAN Transcription factor 7-like 2 OS=Homo sapiens GN=TCF7L2 PE=1 SV=2;>sp|P36402|TCF7_HUMAN Transcription factor 7 OS=Homo sapiens GN=TCF7 PE=1 SV=3	Color2 [A=255, R=169, G=169, B=169]	1	4					6	6	3	19.1	19.1	13.4	67.918	0	13.711	191360000	16	21.2703	24.3367	24.3888	21.6013	24.8684	24.6669
	0.36096	0.378712	Q6MZP7	Q6MZP7	Protein lin-54 homolog	LIN54	2337	>sp|Q6MZP7|LIN54_HUMAN Protein lin-54 homolog OS=Homo sapiens GN=LIN54 PE=1 SV=3	Color2 [A=255, R=169, G=169, B=169]	1	4					27	27	27	44.1	44.1	44.1	79.493	0	219.81	1631800000	156	26.1405	27.1126	27.3997	26.9058	27.6492	27.2339
	0.132085	0.377582	Q8N5I9	Q8N5I9	Uncharacterized protein C12orf45	C12orf45	2743	>sp|Q8N5I9|CL045_HUMAN Uncharacterized protein C12orf45 OS=Homo sapiens GN=C12orf45 PE=1 SV=2	Color2 [A=255, R=169, G=169, B=169]	1	4					3	3	3	19.5	19.5	19.5	20.123	0	35.933	73077000	11	21.8247	22.0475	22.078	20.9045	24.3965	21.782
	0.374296	0.377069	P49321	P49321	Nuclear autoantigenic sperm protein	NASP	1207	>sp|P49321|NASP_HUMAN Nuclear autoantigenic sperm protein OS=Homo sapiens GN=NASP PE=1 SV=2	Color2 [A=255, R=169, G=169, B=169]	1	4					35	35	35	67.5	67.5	67.5	85.237	0	323.31	5802600000	347	28.0469	29.0912	28.7957	28.5014	29.4874	29.0761
	0.417052	0.376733	Q9Y5R8	Q9Y5R8	Trafficking protein particle complex subunit 1	TRAPPC1	4369	>sp|Q9Y5R8|TPPC1_HUMAN Trafficking protein particle complex subunit 1 OS=Homo sapiens GN=TRAPPC1 PE=1 SV=1	Color2 [A=255, R=169, G=169, B=169]	1	4					2	2	2	17.9	17.9	17.9	16.831	0	6.2921	31478000	3	21.2642	20.3254	21.5889	21.3643	21.5691	21.3754
	1.04629	0.374767	P17480	P17480	Nucleolar transcription factor 1	UBTF	823	>sp|P17480|UBF1_HUMAN Nucleolar transcription factor 1 OS=Homo sapiens GN=UBTF PE=1 SV=1	Color2 [A=255, R=169, G=169, B=169]	1	4					17	17	17	25.7	25.7	25.7	89.405	0	61.107	446330000	72	25.0916	24.9025	25.4144	25.3564	25.5922	25.5843
	0.395584	0.369322	P33316	P33316	Deoxyuridine 5-triphosphate nucleotidohydrolase, mitochondrial	DUT	1028	>sp|P33316|DUT_HUMAN Deoxyuridine 5-triphosphate nucleotidohydrolase, mitochondrial OS=Homo sapiens GN=DUT PE=1 SV=4	Color2 [A=255, R=169, G=169, B=169]	1	4					7	7	7	34.9	34.9	34.9	26.563	0	15.536	143880000	26	23.3549	23.4789	22.938	23.751	24.1767	22.952
	0.538197	0.368467	Q13427	Q13427	Peptidyl-prolyl cis-trans isomerase G	PPIG	1787	>sp|Q13427|PPIG_HUMAN Peptidyl-prolyl cis-trans isomerase G OS=Homo sapiens GN=PPIG PE=1 SV=2	Color2 [A=255, R=169, G=169, B=169]	1	4					3	3	3	4.8	4.8	4.8	88.616	0	5.2666	10531000	10	21.2022	20.4717	21.4318	21.4362	21.5347	21.2402
	0.457404	0.367371	Q14739	Q14739	Lamin-B receptor	LBR	1915	>sp|Q14739|LBR_HUMAN Lamin-B receptor OS=Homo sapiens GN=LBR PE=1 SV=2	Color2 [A=255, R=169, G=169, B=169]	1	4					14	14	14	27.3	27.3	27.3	70.702	0	88.756	2758100000	71	27.5819	27.9394	28.2774	27.7749	28.7425	28.3835
	1.34692	0.36482	Q92766	Q92766	Ras-responsive element-binding protein 1	RREB1	3018	>sp|Q92766|RREB1_HUMAN Ras-responsive element-binding protein 1 OS=Homo sapiens GN=RREB1 PE=1 SV=3	Color2 [A=255, R=169, G=169, B=169]	1	4					42	42	42	42	42	42	181.42	0	226.36	989470000	194	26.4225	26.327	26.2416	26.9055	26.5079	26.6721
	0.441276	0.36415	Q96T37	Q96T37	Putative RNA-binding protein 15	RBM15	3319	>sp|Q96T37|RBM15_HUMAN Putative RNA-binding protein 15 OS=Homo sapiens GN=RBM15 PE=1 SV=2	Color2 [A=255, R=169, G=169, B=169]	1	4					7	7	7	11.2	11.2	11.2	107.19	0	14.227	50138000	17	21.0574	21.6434	22.1467	22.1471	22.1377	21.6551
	0.247084	0.363541	P30260	P30260	Cell division cycle protein 27 homolog	CDC27	988	>sp|P30260|CDC27_HUMAN Cell division cycle protein 27 homolog OS=Homo sapiens GN=CDC27 PE=1 SV=2	Color2 [A=255, R=169, G=169, B=169]	1	4					23	23	23	50.4	50.4	50.4	91.866	0	92.065	702640000	111	25.0031	26.0311	25.9891	25.2492	26.8921	25.9725
	0.165683	0.362724	Q6PJG6	Q6PJG6	BRCA1-associated ATM activator 1	BRAT1	2399	>sp|Q6PJG6|BRAT1_HUMAN BRCA1-associated ATM activator 1 OS=Homo sapiens GN=BRAT1 PE=1 SV=2	Color2 [A=255, R=169, G=169, B=169]	1	4					4	4	4	7.9	7.9	7.9	88.118	0	7.9615	4126500	7	21.4237	20.5264	18.7878	20.4444	21.1651	20.2165
	0.489012	0.351231	Q8WUA4	Q8WUA4	General transcription factor 3C polypeptide 2	GTF3C2	2922	>sp|Q8WUA4|TF3C2_HUMAN General transcription factor 3C polypeptide 2 OS=Homo sapiens GN=GTF3C2 PE=1 SV=2	Color2 [A=255, R=169, G=169, B=169]	1	4					7	7	7	11.7	11.7	11.7	100.68	0	11.934	92201000	36	22.8763	23.1831	22.3631	23.0725	23.5429	22.8608
	0.157291	0.349353	P48729;Q8N752	P48729	Casein kinase I isoform alpha	CSNK1A1	1199	>sp|P48729|KC1A_HUMAN Casein kinase I isoform alpha OS=Homo sapiens GN=CSNK1A1 PE=1 SV=2	Color2 [A=255, R=169, G=169, B=169]	1	4					13	13	13	45.4	45.4	45.4	38.914	0	40.371	830530000	83	24.2105	26.072	25.8746	25.3067	26.8947	25.0038
	0.148888	0.341256	Q8NDW4;Q96I27;Q15973;Q8N8L2;Q96BR6;Q8NDP4;Q9ULM2;C9JN71;Q147U1;Q9BR84;P52737;Q14584;Q96SR6;Q3KP31;Q08ER8;Q7Z3V5;P16415;Q6ZQV5;Q9H7R0;P15621;Q08AG5;Q8N7K0;Q8N8Z8;Q86UE3;Q8NHY6;Q9BY31	Q8NDW4	Zinc finger protein 248	ZNF248	2808	>sp|Q8NDW4|ZN248_HUMAN Zinc finger protein 248 OS=Homo sapiens GN=ZNF248 PE=2 SV=1	Color2 [A=255, R=169, G=169, B=169]	1	4					6	4	4	16.8	13.5	13.5	67.086	0	12.637	39455000	12	19.8792	21.959	21.4995	20.3035	22.0175	22.0405
	0.295589	0.339331	Q6P1K8;Q13888	Q6P1K8;Q13888	General transcription factor IIH subunit 2-like protein;General transcription factor IIH subunit 2	GTF2H2C;GTF2H2	1833	>sp|Q6P1K8|T2H2L_HUMAN General transcription factor IIH subunit 2-like protein OS=Homo sapiens GN=GTF2H2C PE=1 SV=1;>sp|Q13888|TF2H2_HUMAN General transcription factor IIH subunit 2 OS=Homo sapiens GN=GTF2H2 PE=1 SV=1	Color2 [A=255, R=169, G=169, B=169]	1	4					3	3	3	8.1	8.1	8.1	44.452	0	5.3167	14835000	8	20.2999	21.4904	20.5918	21.1518	20.6099	21.6384
	0.132071	0.339003	Q15397	Q15397	Pumilio domain-containing protein KIAA0020	KIAA0020	1995	>sp|Q15397|PUM3_HUMAN Pumilio homolog 3 OS=Homo sapiens GN=PUM3 PE=1 SV=3	Color2 [A=255, R=169, G=169, B=169]	1	4					10	10	10	25.9	25.9	25.9	73.584	0	36.995	59321000	26	22.0825	21.4755	21.327	20.3803	23.5525	21.9692
	0.17338	0.338065	Q9NP66	Q9NP66	High mobility group protein 20A	HMG20A	3770	>sp|Q9NP66|HM20A_HUMAN High mobility group protein 20A OS=Homo sapiens GN=HMG20A PE=1 SV=1	Color2 [A=255, R=169, G=169, B=169]	1	4					2	2	2	10.7	10.7	10.7	40.143	0	5.7095	20465000	12	21.1099	20.4483	21.5486	20.1911	22.4942	21.4357
	0.36683	0.337479	Q9UQR1	Q9UQR1	Zinc finger protein 148	ZNF148	4236	>sp|Q9UQR1|ZN148_HUMAN Zinc finger protein 148 OS=Homo sapiens GN=ZNF148 PE=1 SV=2	Color2 [A=255, R=169, G=169, B=169]	1	4					20	20	20	46.2	46.2	46.2	88.975	0	87.832	695240000	86	25.307	25.7908	26.2395	25.7019	26.6356	26.0122
	0.355545	0.335144	Q13330	Q13330	Metastasis-associated protein MTA1	MTA1	1775	>sp|Q13330|MTA1_HUMAN Metastasis-associated protein MTA1 OS=Homo sapiens GN=MTA1 PE=1 SV=2	Color2 [A=255, R=169, G=169, B=169]	1	4					23	23	19	41	41	34	80.785	0	70.844	920830000	141	25.7226	26.0666	26.4503	25.8775	27.0189	26.3485
	0.127277	0.333955	O75391	O75391	Sperm-associated antigen 7	SPAG7	412	>sp|O75391|SPAG7_HUMAN Sperm-associated antigen 7 OS=Homo sapiens GN=SPAG7 PE=1 SV=2	Color2 [A=255, R=169, G=169, B=169]	1	4					9	9	9	54.6	54.6	54.6	26.034	0	79.634	472840000	60	23.3065	25.0249	25.5831	24.3041	26.3228	24.2895
	0.145853	0.3287	Q8WUA2	Q8WUA2	Peptidyl-prolyl cis-trans isomerase-like 4	PPIL4	2921	>sp|Q8WUA2|PPIL4_HUMAN Peptidyl-prolyl cis-trans isomerase-like 4 OS=Homo sapiens GN=PPIL4 PE=1 SV=1	Color2 [A=255, R=169, G=169, B=169]	1	4					13	13	13	39.6	39.6	39.6	57.224	0	46.912	383610000	61	23.4174	25.2018	25.1591	23.7666	25.7589	25.239
	1.00596	0.3276	Q92547	Q92547	DNA topoisomerase 2-binding protein 1	TOPBP1	2985	>sp|Q92547|TOPB1_HUMAN DNA topoisomerase 2-binding protein 1 OS=Homo sapiens GN=TOPBP1 PE=1 SV=3	Color2 [A=255, R=169, G=169, B=169]	1	4					39	39	39	35.3	35.3	35.3	170.68	0	112.22	580430000	131	25.5312	25.7182	25.4159	26.1322	25.7483	25.7676
	0.276067	0.32608	Q3L8U1	Q3L8U1	Chromodomain-helicase-DNA-binding protein 9	CHD9	2104	>sp|Q3L8U1|CHD9_HUMAN Chromodomain-helicase-DNA-binding protein 9 OS=Homo sapiens GN=CHD9 PE=1 SV=2	Color2 [A=255, R=169, G=169, B=169]	1	4					12	4	4	5.2	2.6	2.6	326.02	0	10.65	21993000	11	21.7974	21.0124	20.1964	21.5388	21.251	21.1946
	0.178125	0.325798	Q6IQ32	Q6IQ32	ADNP homeobox protein 2	ADNP2	2332	>sp|Q6IQ32|ADNP2_HUMAN ADNP homeobox protein 2 OS=Homo sapiens GN=ADNP2 PE=1 SV=1	Color2 [A=255, R=169, G=169, B=169]	1	4					5	5	5	6.3	6.3	6.3	122.83	0	7.8359	22482000	17	21.0407	20.8857	21.206	19.9965	22.1457	21.9675
	0.232545	0.322463	P18621	P18621	60S ribosomal protein L17	RPL17	844	>sp|P18621|RL17_HUMAN 60S ribosomal protein L17 OS=Homo sapiens GN=RPL17 PE=1 SV=3	Color2 [A=255, R=169, G=169, B=169]	1	4					5	5	5	32.1	32.1	32.1	21.397	0	14.305	382960000	32	25.2495	24.0628	24.0742	25.3145	24.9814	24.058
	0.23114	0.320478	Q96BD5	Q96BD5	PHD finger protein 21A	PHF21A	3092	>sp|Q96BD5|PF21A_HUMAN PHD finger protein 21A OS=Homo sapiens GN=PHF21A PE=1 SV=1	Color2 [A=255, R=169, G=169, B=169]	1	4					18	18	18	35	35	35	74.853	0	174.15	697680000	119	24.8058	25.7414	26.2858	25.3354	26.475	25.9841
	0.202906	0.319985	P26373	P26373	60S ribosomal protein L13	RPL13	941	>sp|P26373|RL13_HUMAN 60S ribosomal protein L13 OS=Homo sapiens GN=RPL13 PE=1 SV=4	Color2 [A=255, R=169, G=169, B=169]	1	4					8	8	8	35.1	35.1	35.1	24.261	0	60.32	1044100000	67	26.2961	25.2094	25.8708	26.4361	26.8056	25.0945
	0.0455176	0.319858	P12532;P17540	P12532	Creatine kinase U-type, mitochondrial	CKMT1A	754	>sp|P12532|KCRU_HUMAN Creatine kinase U-type, mitochondrial OS=Homo sapiens GN=CKMT1A PE=1 SV=1	Color2 [A=255, R=169, G=169, B=169]	1	4					11	11	11	42.9	42.9	42.9	47.036	0	49.51	267880000	29	26.0675	20.6932	20.6262	24.7655	23.9377	19.6434
	0.519731	0.319234	Q99549	Q99549	M-phase phosphoprotein 8	MPHOSPH8	3339	>sp|Q99549|MPP8_HUMAN M-phase phosphoprotein 8 OS=Homo sapiens GN=MPHOSPH8 PE=1 SV=2	Color2 [A=255, R=169, G=169, B=169]	1	4					11	11	11	29.1	29.1	29.1	97.181	0	44.757	196160000	44	24.3566	23.7417	24.082	23.9758	24.6175	24.5447
	0.24125	0.318679	Q8TD26	Q8TD26	Chromodomain-helicase-DNA-binding protein 6	CHD6	2887	>sp|Q8TD26|CHD6_HUMAN Chromodomain-helicase-DNA-binding protein 6 OS=Homo sapiens GN=CHD6 PE=1 SV=4	Color2 [A=255, R=169, G=169, B=169]	1	4					25	21	21	15.2	13.8	13.8	305.41	0	48.459	167060000	75	24.4377	23.7712	22.6669	23.8833	23.867	24.0815
	0.38132	0.317966	Q9UHB7	Q9UHB7	AF4/FMR2 family member 4	AFF4	4072	>sp|Q9UHB7|AFF4_HUMAN AF4/FMR2 family member 4 OS=Homo sapiens GN=AFF4 PE=1 SV=1	Color2 [A=255, R=169, G=169, B=169]	1	4					16	16	16	23.3	23.3	23.3	127.46	0	82.953	234450000	70	23.6337	24.1251	24.8131	24.6379	24.3734	24.5145
	0.087116	0.317668	Q96CD2	Q96CD2	Phosphopantothenoylcysteine decarboxylase	PPCDC	3109	>sp|Q96CD2|COAC_HUMAN Phosphopantothenoylcysteine decarboxylase OS=Homo sapiens GN=PPCDC PE=1 SV=2	Color2 [A=255, R=169, G=169, B=169]	1	4					4	4	4	32.8	32.8	32.8	22.395	0	5.402	32255000	10	20.1667	21.6974	22.0321	19.8579	21.184	23.8072
	0.335105	0.315858	Q969H8	Q969H8	Myeloid-derived growth factor	MYDGF	3060	>sp|Q969H8|MYDGF_HUMAN Myeloid-derived growth factor OS=Homo sapiens GN=MYDGF PE=1 SV=1	Color2 [A=255, R=169, G=169, B=169]	1	4					2	2	2	15	15	15	18.795	0.00026226	2.8552	12441000	7	20.8185	19.7436	20.9163	20.9247	20.893	20.6082
	0.21427	0.304633	P17655	P17655	Calpain-2 catalytic subunit	CAPN2	827	>sp|P17655|CAN2_HUMAN Calpain-2 catalytic subunit OS=Homo sapiens GN=CAPN2 PE=1 SV=6	Color2 [A=255, R=169, G=169, B=169]	1	4					3	3	3	11	11	11	79.994	0	10.618	11219000	3	20.6091	19.656	21.4297	20.8958	20.5008	21.2121
	0.0761884	0.302572	P31151	P31151	Protein S100-A7	S100A7	999	>sp|P31151|S10A7_HUMAN Protein S100-A7 OS=Homo sapiens GN=S100A7 PE=1 SV=4	Color2 [A=255, R=169, G=169, B=169]	1	4					4	4	2	53.5	53.5	30.7	11.471	0	11.803	72512000	15	22.1677	22.8127	19.7116	23.3712	22.3296	19.899
	0.22983	0.302499	Q6NTE8	Q6NTE8	UPF0544 protein C5orf45	C5orf45	2344	>sp|Q6NTE8|CE045_HUMAN UPF0544 protein C5orf45 OS=Homo sapiens GN=C5orf45 PE=2 SV=2	Color2 [A=255, R=169, G=169, B=169]	1	4					3	3	3	15.5	15.5	15.5	37.743	0	10.755	22589000	15	21.5251	20.8297	21.6641	20.7578	22.1928	21.9759
	0.244431	0.301278	Q9H8G1	Q9H8G1	Zinc finger protein 430	ZNF430	3689	>sp|Q9H8G1|ZN430_HUMAN Zinc finger protein 430 OS=Homo sapiens GN=ZNF430 PE=1 SV=3	Color2 [A=255, R=169, G=169, B=169]	1	4					8	5	4	21.1	12.6	10.7	66.318	0	8.276	19099000	10	21.5719	20.8273	21.1373	20.7014	22.211	21.5279
	0.114754	0.300146	P63220	P63220	40S ribosomal protein S21	RPS21	1512	>sp|P63220|RS21_HUMAN 40S ribosomal protein S21 OS=Homo sapiens GN=RPS21 PE=1 SV=1	Color2 [A=255, R=169, G=169, B=169]	1	4					5	5	5	62.7	62.7	62.7	9.1113	0	31.186	635940000	43	23.7721	25.5974	25.9724	24.1252	26.3322	25.7849
	0.130847	0.295322	Q9Y314	Q9Y314	Nitric oxide synthase-interacting protein	NOSIP	4288	>sp|Q9Y314|NOSIP_HUMAN Nitric oxide synthase-interacting protein OS=Homo sapiens GN=NOSIP PE=1 SV=1	Color2 [A=255, R=169, G=169, B=169]	1	4					8	8	8	42.5	42.5	42.5	33.172	0	57.157	345170000	45	24.2081	24.6503	24.3506	23.4772	26.2554	24.3623
	0.228692	0.294881	Q9BWU0	Q9BWU0	Kanadaptin	SLC4A1AP	3491	>sp|Q9BWU0|NADAP_HUMAN Kanadaptin OS=Homo sapiens GN=SLC4A1AP PE=1 SV=1	Color2 [A=255, R=169, G=169, B=169]	1	4					19	19	19	36.9	36.9	36.9	88.813	0	111.2	399140000	80	24.2296	25.356	24.7765	24.5326	25.8274	24.8866
	0.205083	0.292681	Q5FWF5	Q5FWF5	N-acetyltransferase ESCO1	ESCO1	2167	>sp|Q5FWF5|ESCO1_HUMAN N-acetyltransferase ESCO1 OS=Homo sapiens GN=ESCO1 PE=1 SV=3	Color2 [A=255, R=169, G=169, B=169]	1	4					10	10	10	16.5	16.5	16.5	94.982	0	13.941	25430000	13	21.7005	21.0621	21.6527	20.9139	22.6825	21.6968
	0.216915	0.292534	Q9H0G5	Q9H0G5	Nuclear speckle splicing regulatory protein 1	NSRP1	3584	>sp|Q9H0G5|NSRP1_HUMAN Nuclear speckle splicing regulatory protein 1 OS=Homo sapiens GN=NSRP1 PE=1 SV=1	Color2 [A=255, R=169, G=169, B=169]	1	4					13	13	13	24.7	24.7	24.7	66.389	0	50.982	463520000	75	24.4391	25.4819	25.4044	24.687	26.0833	25.4328
	0.230053	0.288968	Q9NZQ3	Q9NZQ3	NCK-interacting protein with SH3 domain	NCKIPSD	3960	>sp|Q9NZQ3|SPN90_HUMAN NCK-interacting protein with SH3 domain OS=Homo sapiens GN=NCKIPSD PE=1 SV=1	Color2 [A=255, R=169, G=169, B=169]	1	4					5	5	5	9.3	9.3	9.3	78.959	0.00028225	4.0394	6277500	6	20.4663	21.3418	19.8232	20.5023	20.7446	21.2513
	0.118148	0.28759	Q9BWF2	Q9BWF2	E3 ubiquitin-protein ligase TRAIP	TRAIP	3481	>sp|Q9BWF2|TRAIP_HUMAN E3 ubiquitin-protein ligase TRAIP OS=Homo sapiens GN=TRAIP PE=1 SV=1	Color2 [A=255, R=169, G=169, B=169]	1	4					3	3	3	10.4	10.4	10.4	53.294	0	16.631	20828000	11	21.0979	20.621	19.9926	20.6631	22.3771	19.5342
	0.133901	0.273861	Q16594	Q16594	Transcription initiation factor TFIID subunit 9	TAF9	2062	>sp|Q16594|TAF9_HUMAN Transcription initiation factor TFIID subunit 9 OS=Homo sapiens GN=TAF9 PE=1 SV=1	Color2 [A=255, R=169, G=169, B=169]	1	4					17	17	11	66.7	66.7	48.5	28.974	0	114.46	1801500000	135	25.6493	26.8703	27.248	26.1569	28.0107	26.4216
	0.232485	0.273247	Q96DY7	Q96DY7	Mdm2-binding protein	MTBP	3127	>sp|Q96DY7|MTBP_HUMAN Mdm2-binding protein OS=Homo sapiens GN=MTBP PE=1 SV=1	Color2 [A=255, R=169, G=169, B=169]	1	4					12	12	12	27.5	27.5	27.5	102.19	0	52.748	176880000	45	23.4241	24.1157	23.7638	23.3479	24.7857	23.9897
	0.0758866	0.267996	P56134	P56134	ATP synthase subunit f, mitochondrial	ATP5J2	1374	>sp|P56134|ATPK_HUMAN ATP synthase subunit f, mitochondrial OS=Homo sapiens GN=ATP5J2 PE=1 SV=3	Color2 [A=255, R=169, G=169, B=169]	1	4					3	3	3	39.4	39.4	39.4	10.918	0	7.0263	108040000	19	24.0277	20.9542	21.6533	23.4191	23.1798	20.8404
	0.198167	0.267005	Q96PV7	Q96PV7	Protein FAM193B	FAM193B	3266	>sp|Q96PV7|F193B_HUMAN Protein FAM193B OS=Homo sapiens GN=FAM193B PE=1 SV=3	Color2 [A=255, R=169, G=169, B=169]	1	4					2	2	2	3.3	3.3	3.3	96.542	0	6.7191	6641500	5	20.1225	21.0996	20.7789	20.7827	21.7451	20.2744
	0.146664	0.264184	O43660	O43660	Pleiotropic regulator 1	PLRG1	296	>sp|O43660|PLRG1_HUMAN Pleiotropic regulator 1 OS=Homo sapiens GN=PLRG1 PE=1 SV=1	Color2 [A=255, R=169, G=169, B=169]	1	4					25	25	25	64.2	64.2	64.2	57.193	0	177.62	1771200000	173	25.8132	27.0605	27.1407	26.2543	27.9425	26.6102
	1.11095	0.263644	Q5VZL5	Q5VZL5	Zinc finger MYM-type protein 4	ZMYM4	2281	>sp|Q5VZL5|ZMYM4_HUMAN Zinc finger MYM-type protein 4 OS=Homo sapiens GN=ZMYM4 PE=1 SV=1	Color2 [A=255, R=169, G=169, B=169]	1	4					51	51	50	44.9	44.9	44.3	172.79	0	272.28	1912000000	294	27.3228	27.3442	27.2709	27.674	27.3577	27.697
	0.243924	0.263075	Q14839	Q14839	Chromodomain-helicase-DNA-binding protein 4	CHD4	1922	>sp|Q14839|CHD4_HUMAN Chromodomain-helicase-DNA-binding protein 4 OS=Homo sapiens GN=CHD4 PE=1 SV=2	Color2 [A=255, R=169, G=169, B=169]	1	4					45	45	34	33.7	33.7	26.7	218	0	190.08	1065700000	200	26.838	26.1241	26.1599	27.3001	26.0756	26.5356
	0.290747	0.262985	Q15155;P69849;Q5JPE7	Q15155;P69849;Q5JPE7	Nodal modulator 1;Nodal modulator 3;Nodal modulator 2	NOMO1;NOMO3;NOMO2	1527	>sp|Q15155|NOMO1_HUMAN Nodal modulator 1 OS=Homo sapiens GN=NOMO1 PE=1 SV=5;>sp|P69849|NOMO3_HUMAN Nodal modulator 3 OS=Homo sapiens GN=NOMO3 PE=3 SV=2;>sp|Q5JPE7|NOMO2_HUMAN Nodal modulator 2 OS=Homo sapiens GN=NOMO2 PE=1 SV=1	Color2 [A=255, R=169, G=169, B=169]	1	4					2	2	2	2.7	2.7	2.7	134.32	0.00027465	3.5557	6827400	5	20.7468	20.4317	20.4647	21.2606	20.117	21.0546
	0.151181	0.261437	Q9NW13	Q9NW13	RNA-binding protein 28	RBM28	3887	>sp|Q9NW13|RBM28_HUMAN RNA-binding protein 28 OS=Homo sapiens GN=RBM28 PE=1 SV=3	Color2 [A=255, R=169, G=169, B=169]	1	4					26	26	26	37.9	37.9	37.9	85.737	0	144.23	627360000	124	26.2879	24.8363	24.3153	24.9951	25.8894	25.3394
	0.0547348	0.260014	Q9NZ01	Q9NZ01	Very-long-chain enoyl-CoA reductase	TECR	3941	>sp|Q9NZ01|TECR_HUMAN Very-long-chain enoyl-CoA reductase OS=Homo sapiens GN=TECR PE=1 SV=1	Color2 [A=255, R=169, G=169, B=169]	1	4					7	7	7	24.4	24.4	24.4	36.034	0	15.047	136820000	20	24.1019	21.8649	21.685	25.2751	22.8759	20.2808
	0.149269	0.258114	Q86VQ1	Q86VQ1	Glucocorticoid-induced transcript 1 protein	GLCCI1	2573	>sp|Q86VQ1|GLCI1_HUMAN Glucocorticoid-induced transcript 1 protein OS=Homo sapiens GN=GLCCI1 PE=1 SV=1	Color2 [A=255, R=169, G=169, B=169]	1	4					3	3	3	7.7	7.7	7.7	58.023	0.0012974	2.687	8597900	3	20.7041	20.9222	20.3914	19.8077	21.0148	21.9696
	0.0578365	0.254847	Q99633	Q99633	Pre-mRNA-splicing factor 18	PRPF18	3355	>sp|Q99633|PRP18_HUMAN Pre-mRNA-splicing factor 18 OS=Homo sapiens GN=PRPF18 PE=1 SV=1	Color2 [A=255, R=169, G=169, B=169]	1	4					6	6	6	34.5	34.5	34.5	39.859	0	28.57	71055000	12	20.1911	22.8231	22.7837	21.4054	24.6363	20.5208
	0.123976	0.252928	Q14566	Q14566	DNA replication licensing factor MCM6	MCM6	1887	>sp|Q14566|MCM6_HUMAN DNA replication licensing factor MCM6 OS=Homo sapiens GN=MCM6 PE=1 SV=1	Color2 [A=255, R=169, G=169, B=169]	1	4					8	8	8	13.9	13.9	13.9	92.888	0	9.541	39650000	12	20.1168	22.5907	21.7257	21.3869	21.9749	21.8302
	0.204037	0.252746	Q69YN4	Q69YN4	Protein virilizer homolog	KIAA1429	2312	>sp|Q69YN4|VIR_HUMAN Protein virilizer homolog OS=Homo sapiens GN=KIAA1429 PE=1 SV=2	Color2 [A=255, R=169, G=169, B=169]	1	4					33	33	33	24.8	24.8	24.8	202.02	0	132.85	796120000	126	24.8015	25.4901	25.5041	24.7155	26.1238	25.7146
	0.0868256	0.249937	Q96AT1	Q96AT1	Uncharacterized protein KIAA1143	KIAA1143	3081	>sp|Q96AT1|K1143_HUMAN Uncharacterized protein KIAA1143 OS=Homo sapiens GN=KIAA1143 PE=1 SV=2	Color2 [A=255, R=169, G=169, B=169]	1	4					5	5	5	35.1	35.1	35.1	17.465	0	16.609	52497000	14	22.6443	21.0169	21.2275	21.342	23.6084	20.6881
	0.116566	0.245407	Q8TAT5	Q8TAT5	Endonuclease 8-like 3	NEIL3	2862	>sp|Q8TAT5|NEIL3_HUMAN Endonuclease 8-like 3 OS=Homo sapiens GN=NEIL3 PE=1 SV=3	Color2 [A=255, R=169, G=169, B=169]	1	4					6	6	6	13.2	13.2	13.2	67.768	0	9.5523	31679000	11	20.4624	21.5215	21.572	20.8882	22.772	20.6319
	0.180457	0.244683	Q96PU8	Q96PU8	Protein quaking	QKI	3264	>sp|Q96PU8|QKI_HUMAN Protein quaking OS=Homo sapiens GN=QKI PE=1 SV=1	Color2 [A=255, R=169, G=169, B=169]	1	4					2	2	2	10	10	10	37.67	0.00026567	3.0677	9553300	5	19.5407	21.2593	20.4458	20.7656	20.8327	20.3816
	0.147634	0.243769	Q92994	Q92994	Transcription factor IIIB 90 kDa subunit	BRF1	3048	>sp|Q92994|TF3B_HUMAN Transcription factor IIIB 90 kDa subunit OS=Homo sapiens GN=BRF1 PE=1 SV=1	Color2 [A=255, R=169, G=169, B=169]	1	4					5	5	5	12.6	12.6	12.6	73.839	0	12.559	21828000	8	22.2343	21.1263	20.7345	21.2192	22.4467	21.1605
	0.0879577	0.242507	Q9P031	Q9P031	Thyroid transcription factor 1-associated protein 26	CCDC59	3968	>sp|Q9P031|TAP26_HUMAN Thyroid transcription factor 1-associated protein 26 OS=Homo sapiens GN=CCDC59 PE=1 SV=2	Color2 [A=255, R=169, G=169, B=169]	1	4					6	6	6	24.1	24.1	24.1	28.669	0	13.132	42905000	13	23.1524	22.0196	20.0806	21.2769	22.6353	22.068
	0.115141	0.241138	P50914	P50914	60S ribosomal protein L14	RPL14	1259	>sp|P50914|RL14_HUMAN 60S ribosomal protein L14 OS=Homo sapiens GN=RPL14 PE=1 SV=4	Color2 [A=255, R=169, G=169, B=169]	1	4					4	4	4	20.9	20.9	20.9	23.432	0	16.782	635630000	45	23.9459	25.3876	25.4883	24.0652	25.9779	25.5022
	0.131458	0.240938	Q16186	Q16186	Proteasomal ubiquitin receptor ADRM1	ADRM1	2047	>sp|Q16186|ADRM1_HUMAN Proteasomal ubiquitin receptor ADRM1 OS=Homo sapiens GN=ADRM1 PE=1 SV=2	Color2 [A=255, R=169, G=169, B=169]	1	4					3	3	3	13	13	13	42.153	0	6.6969	8602400	4	21.3127	21.7141	20.253	22.2623	20.4863	21.2541
	0.0667691	0.239248	Q9NZJ0	Q9NZJ0	Denticleless protein homolog	DTL	3953	>sp|Q9NZJ0|DTL_HUMAN Denticleless protein homolog OS=Homo sapiens GN=DTL PE=1 SV=3	Color2 [A=255, R=169, G=169, B=169]	1	4					8	8	8	16.2	16.2	16.2	79.467	0	14.55	81608000	16	21.1225	23.0989	22.8783	20.4842	24.0349	23.2984
	0.118255	0.237553	Q92917	Q92917	G patch domain and KOW motifs-containing protein	GPKOW	3039	>sp|Q92917|GPKOW_HUMAN G patch domain and KOW motifs-containing protein OS=Homo sapiens GN=GPKOW PE=1 SV=2	Color2 [A=255, R=169, G=169, B=169]	1	4					26	26	26	65.8	65.8	65.8	52.228	0	249.02	2825800000	204	26.5503	27.8324	28.2203	27.0208	28.794	27.5007
	0.0531381	0.232489	P54105	P54105	Methylosome subunit pICln	CLNS1A	1334	>sp|P54105|ICLN_HUMAN Methylosome subunit pICln OS=Homo sapiens GN=CLNS1A PE=1 SV=1	Color2 [A=255, R=169, G=169, B=169]	1	4					4	4	4	37.1	37.1	37.1	26.215	0	14.612	45971000	10	23.4409	21.2759	19.7399	23.7895	21.0478	20.3167
	0.0875664	0.230114	O94761	O94761	ATP-dependent DNA helicase Q4	RECQL4	471	>sp|O94761|RECQ4_HUMAN ATP-dependent DNA helicase Q4 OS=Homo sapiens GN=RECQL4 PE=1 SV=1	Color2 [A=255, R=169, G=169, B=169]	1	4					11	11	11	15.5	15.5	15.5	133.08	0	22.708	72107000	18	21.0627	22.6423	22.6261	20.8105	23.2919	22.919
	0.0943547	0.228569	Q9GZL7	Q9GZL7	Ribosome biogenesis protein WDR12	WDR12	3561	>sp|Q9GZL7|WDR12_HUMAN Ribosome biogenesis protein WDR12 OS=Homo sapiens GN=WDR12 PE=1 SV=2	Color2 [A=255, R=169, G=169, B=169]	1	4					6	6	6	25.5	25.5	25.5	47.707	0	21.088	46222000	13	21.3576	21.9374	20.6072	20.147	22.8276	21.6133
	0.295951	0.22275	Q08495	Q08495	Dematin	DMTN	1678	>sp|Q08495|DEMA_HUMAN Dematin OS=Homo sapiens GN=DMTN PE=1 SV=3	Color2 [A=255, R=169, G=169, B=169]	1	4					3	3	3	11.1	11.1	11.1	45.514	0	4.1828	9030900	6	20.646	20.6205	21.1886	20.5885	21.1164	21.4184
	0.0502814	0.217377	Q86XK3	Q86XK3	Swi5-dependent recombination DNA repair protein 1 homolog	SFR1	2591	>sp|Q86XK3|SFR1_HUMAN Swi5-dependent recombination DNA repair protein 1 homolog OS=Homo sapiens GN=SFR1 PE=1 SV=2	Color2 [A=255, R=169, G=169, B=169]	1	4					8	8	8	53.1	53.1	53.1	28.261	0	34.323	152510000	18	22.0228	23.5855	22.7697	20.3843	25.2343	23.4116
	0.122893	0.2147	P12757	P12757	Ski-like protein	SKIL	756	>sp|P12757|SKIL_HUMAN Ski-like protein OS=Homo sapiens GN=SKIL PE=1 SV=2	Color2 [A=255, R=169, G=169, B=169]	1	4					2	2	2	4.1	4.1	4.1	76.975	0	4.1669	12828000	4	19.5248	20.0069	21.2118	20.731	19.6852	20.9714
	0.0969106	0.214092	P10243	P10243	Myb-related protein A	MYBL1	718	>sp|P10243|MYBA_HUMAN Myb-related protein A OS=Homo sapiens GN=MYBL1 PE=1 SV=2	Color2 [A=255, R=169, G=169, B=169]	1	4					4	3	3	10.5	9.2	9.2	85.886	0	4.3285	29397000	7	21.6597	20.4482	21.9805	20.3047	22.3092	22.1167
	0.253339	0.212251	Q9ULU4	Q9ULU4	Protein kinase C-binding protein 1	ZMYND8	4177	>sp|Q9ULU4|PKCB1_HUMAN Protein kinase C-binding protein 1 OS=Homo sapiens GN=ZMYND8 PE=1 SV=2	Color2 [A=255, R=169, G=169, B=169]	1	4					25	25	25	29	29	29	131.69	0	102.61	560300000	123	25.0379	25.628	25.9382	25.5861	25.506	26.1486
	0.0930486	0.207987	O00311	O00311	Cell division cycle 7-related protein kinase	CDC7	132	>sp|O00311|CDC7_HUMAN Cell division cycle 7-related protein kinase OS=Homo sapiens GN=CDC7 PE=1 SV=1	Color2 [A=255, R=169, G=169, B=169]	1	4					12	12	12	29.3	29.3	29.3	63.887	0	28.361	233590000	52	23.1455	24.4638	24.3321	22.948	25.2853	24.3321
	0.30264	0.20474	Q13206	Q13206	Probable ATP-dependent RNA helicase DDX10	DDX10	1764	>sp|Q13206|DDX10_HUMAN Probable ATP-dependent RNA helicase DDX10 OS=Homo sapiens GN=DDX10 PE=1 SV=2	Color2 [A=255, R=169, G=169, B=169]	1	4					27	27	27	41.8	41.8	41.8	100.89	0	90.499	360600000	100	24.836	24.7077	24.1297	24.997	24.8558	24.4348
	0.110487	0.20376	Q16204	Q16204	Coiled-coil domain-containing protein 6	CCDC6	2048	>sp|Q16204|CCDC6_HUMAN Coiled-coil domain-containing protein 6 OS=Homo sapiens GN=CCDC6 PE=1 SV=2	Color2 [A=255, R=169, G=169, B=169]	1	4					6	6	6	16.5	16.5	16.5	53.29	0	41.447	20292000	6	21.4005	20.216	19.7563	20.6945	19.86	21.4297
	0.302233	0.201247	Q14061	Q14061	Cytochrome c oxidase copper chaperone	COX17	1841	>sp|Q14061|COX17_HUMAN Cytochrome c oxidase copper chaperone OS=Homo sapiens GN=COX17 PE=1 SV=2	Color2 [A=255, R=169, G=169, B=169]	1	4					2	2	2	46	46	46	6.9151	0	5.179	8674500	6	20.6077	20.8962	20.4589	21.3205	20.7145	20.5315
	0.113963	0.200186	Q9Y221	Q9Y221	60S ribosome subunit biogenesis protein NIP7 homolog	NIP7	4238	>sp|Q9Y221|NIP7_HUMAN 60S ribosome subunit biogenesis protein NIP7 homolog OS=Homo sapiens GN=NIP7 PE=1 SV=1	Color2 [A=255, R=169, G=169, B=169]	1	4					2	2	2	22.2	22.2	22.2	20.462	0	5.3159	17179000	4	20.9402	21.1656	20.6497	22.2049	20.0585	21.0926
	0.155181	0.199704	Q9UDR5	Q9UDR5	Alpha-aminoadipic semialdehyde synthase, mitochondrial;Lysine ketoglutarate reductase;Saccharopine dehydrogenase	AASS	4045	>sp|Q9UDR5|AASS_HUMAN Alpha-aminoadipic semialdehyde synthase, mitochondrial OS=Homo sapiens GN=AASS PE=1 SV=1	Color2 [A=255, R=169, G=169, B=169]	1	4					2	2	2	4	4	4	102.13	0	7.0545	23411000	3	20.2152	20.7469	20.1275	21.4422	20.1782	20.0683
	0.344042	0.199385	Q7Z6K5	Q7Z6K5	Arpin	ARPIN	2534	>sp|Q7Z6K5|ARPIN_HUMAN Arpin OS=Homo sapiens GN=ARPIN PE=1 SV=1	Color2 [A=255, R=169, G=169, B=169]	1	4					2	2	2	10.2	10.2	10.2	24.943	0.0015252	2.4417	16173000	2	20.3257	19.9196	20.3032	20.7187	20.0247	20.4033
	0.115605	0.19704	Q96HI0	Q96HI0	Sentrin-specific protease 5	SENP5	3180	>sp|Q96HI0|SENP5_HUMAN Sentrin-specific protease 5 OS=Homo sapiens GN=SENP5 PE=1 SV=3	Color2 [A=255, R=169, G=169, B=169]	1	4					11	11	11	21.7	21.7	21.7	86.692	0	50.699	92705000	30	21.8653	22.474	22.491	21.3749	23.3667	22.6799
	0.0432096	0.1929	P63162;P14678	P63162;P14678	Small nuclear ribonucleoprotein-associated protein N;Small nuclear ribonucleoprotein-associated proteins B and B	SNRPN;SNRPB	787	>sp|P63162|RSMN_HUMAN Small nuclear ribonucleoprotein-associated protein N OS=Homo sapiens GN=SNRPN PE=1 SV=1;>sp|P14678|RSMB_HUMAN Small nuclear ribonucleoprotein-associated proteins B and B OS=Homo sapiens GN=SNRPB PE=1 SV=2	Color2 [A=255, R=169, G=169, B=169]	1	4					6	6	6	21.7	21.7	21.7	24.614	0	16.857	175570000	32	21.4306	23.1915	22.3675	20.0757	25.0452	22.4474
	0.137347	0.189075	Q9P2D1	Q9P2D1	Chromodomain-helicase-DNA-binding protein 7	CHD7	4001	>sp|Q9P2D1|CHD7_HUMAN Chromodomain-helicase-DNA-binding protein 7 OS=Homo sapiens GN=CHD7 PE=1 SV=3	Color2 [A=255, R=169, G=169, B=169]	1	4					37	31	30	17.9	15.9	15.6	335.92	0	67.158	397170000	100	25.8218	24.684	24.3506	25.6272	24.8386	24.9578
	0.0823044	0.189057	Q16527	Q16527	Cysteine and glycine-rich protein 2	CSRP2	2052	>sp|Q16527|CSRP2_HUMAN Cysteine and glycine-rich protein 2 OS=Homo sapiens GN=CSRP2 PE=1 SV=3	Color2 [A=255, R=169, G=169, B=169]	1	4					4	4	4	29	29	29	20.954	0	7.5679	35312000	10	20.6905	20.3939	22.5141	20.7498	22.3036	21.1124
	0.126101	0.188981	Q8NDX5	Q8NDX5	Polyhomeotic-like protein 3	PHC3	2809	>sp|Q8NDX5|PHC3_HUMAN Polyhomeotic-like protein 3 OS=Homo sapiens GN=PHC3 PE=1 SV=1	Color2 [A=255, R=169, G=169, B=169]	1	4					6	6	5	11.3	11.3	10	106.16	0	42.349	229810000	47	23.564	24.0129	25.0272	23.741	24.5537	24.8762
	0.199516	0.187234	Q562E7	Q562E7	WD repeat-containing protein 81	WDR81	2151	>sp|Q562E7|WDR81_HUMAN WD repeat-containing protein 81 OS=Homo sapiens GN=WDR81 PE=1 SV=2	Color2 [A=255, R=169, G=169, B=169]	1	4					3	3	3	2.9	2.9	2.9	211.69	0.0002702	3.2827	10520000	3	21.0621	21.6177	20.4052	21.0676	21.207	21.3721
	0.125756	0.18459	Q08378	Q08378	Golgin subfamily A member 3	GOLGA3	1676	>sp|Q08378|GOGA3_HUMAN Golgin subfamily A member 3 OS=Homo sapiens GN=GOLGA3 PE=1 SV=2	Color2 [A=255, R=169, G=169, B=169]	1	4					9	9	9	9.5	9.5	9.5	167.35	0	7.6518	27660000	9	21.1438	21.4561	21.2766	20.4606	21.7243	22.2454
	0.11451	0.184423	Q9P035	Q9P035	Very-long-chain (3R)-3-hydroxyacyl-CoA dehydratase 3	HACD3	3970	>sp|Q9P035|HACD3_HUMAN Very-long-chain (3R)-3-hydroxyacyl-CoA dehydratase 3 OS=Homo sapiens GN=HACD3 PE=1 SV=2	Color2 [A=255, R=169, G=169, B=169]	1	4					8	8	8	30.9	30.9	30.9	43.159	0	24.6	197390000	26	24.323	23.3843	23.1554	24.0306	24.4704	22.915
	0.0391257	0.184114	Q9Y6W5	Q9Y6W5	Wiskott-Aldrich syndrome protein family member 2	WASF2	4414	>sp|Q9Y6W5|WASF2_HUMAN Wiskott-Aldrich syndrome protein family member 2 OS=Homo sapiens GN=WASF2 PE=1 SV=3	Color2 [A=255, R=169, G=169, B=169]	1	4					4	4	4	13.9	13.9	13.9	54.283	0	8.0105	74984000	8	19.3749	21.6639	23.0212	23.7724	19.6973	21.1427
	0.0698428	0.182812	P37108	P37108	Signal recognition particle 14 kDa protein	SRP14	1073	>sp|P37108|SRP14_HUMAN Signal recognition particle 14 kDa protein OS=Homo sapiens GN=SRP14 PE=1 SV=2	Color2 [A=255, R=169, G=169, B=169]	1	4					5	5	5	33.8	33.8	33.8	14.57	0	27.151	343970000	20	25.4359	22.6223	23.3465	23.9361	24.623	23.3941
	0.0982283	0.182662	Q99729	Q99729	Heterogeneous nuclear ribonucleoprotein A/B	HNRNPAB	3367	>sp|Q99729|ROAA_HUMAN Heterogeneous nuclear ribonucleoprotein A/B OS=Homo sapiens GN=HNRNPAB PE=1 SV=2	Color2 [A=255, R=169, G=169, B=169]	1	4					5	5	5	20.2	20.2	20.2	36.224	0	7.4739	46137000	10	22.0756	21.1164	20.8966	22.16	22.0483	20.4283
	0.0932275	0.181641	P27797	P27797	Calreticulin	CALR	954	>sp|P27797|CALR_HUMAN Calreticulin OS=Homo sapiens GN=CALR PE=1 SV=1	Color2 [A=255, R=169, G=169, B=169]	1	4					3	3	3	17.7	17.7	17.7	48.141	0.0098398	1.3492	8114200	3	19.8401	22.1002	20.5657	21.2941	20.6308	21.126
	0.205873	0.18143	O00541	O00541	Pescadillo homolog	PES1	145	>sp|O00541|PESC_HUMAN Pescadillo homolog OS=Homo sapiens GN=PES1 PE=1 SV=1	Color2 [A=255, R=169, G=169, B=169]	1	4					19	19	19	44.6	44.6	44.6	68.002	0	59.96	508160000	87	25.429	24.8587	24.6426	25.0506	25.6295	24.7945
	0.125071	0.180386	Q6PCB5	Q6PCB5	Round spermatid basic protein 1-like protein	RSBN1L	2382	>sp|Q6PCB5|RSBNL_HUMAN Round spermatid basic protein 1-like protein OS=Homo sapiens GN=RSBN1L PE=1 SV=2	Color2 [A=255, R=169, G=169, B=169]	1	4					14	14	13	25.2	25.2	24.3	94.868	0	56.308	370700000	62	23.9097	25.1625	25.058	24.2277	25.3751	25.0684
	0.0583217	0.179248	Q9UJW7	Q9UJW7	Zinc finger protein 229	ZNF229	4119	>sp|Q9UJW7|ZN229_HUMAN Zinc finger protein 229 OS=Homo sapiens GN=ZNF229 PE=2 SV=3	Color2 [A=255, R=169, G=169, B=169]	1	4					3	2	2	4	2.9	2.9	93.706	0.00027255	3.3963	57676000	9	19.9213	22.2614	21.3892	20.5688	20.5403	23.0006
	0.454991	0.179108	Q14527	Q14527	Helicase-like transcription factor	HLTF	1883	>sp|Q14527|HLTF_HUMAN Helicase-like transcription factor OS=Homo sapiens GN=HLTF PE=1 SV=2	Color2 [A=255, R=169, G=169, B=169]	1	4					23	23	23	32.6	32.6	32.6	113.93	0	117.02	576670000	113	25.5621	25.7584	25.3441	25.6806	25.9639	25.5574
	0.305344	0.174882	Q9UBT6	Q9UBT6	DNA polymerase kappa	POLK	4036	>sp|Q9UBT6|POLK_HUMAN DNA polymerase kappa OS=Homo sapiens GN=POLK PE=1 SV=1	Color2 [A=255, R=169, G=169, B=169]	1	4					19	19	19	33.8	33.8	33.8	98.808	0	55.26	301140000	58	24.3677	24.8795	24.5168	24.5612	25.1155	24.612
	0.107011	0.174308	Q96G25	Q96G25	Mediator of RNA polymerase II transcription subunit 8	MED8	3156	>sp|Q96G25|MED8_HUMAN Mediator of RNA polymerase II transcription subunit 8 OS=Homo sapiens GN=MED8 PE=1 SV=2	Color2 [A=255, R=169, G=169, B=169]	1	4					2	2	2	14.6	14.6	14.6	29.08	0	9.3636	12518000	10	19.6949	21.5099	20.149	20.9487	20.7218	20.2063
	0.0787544	0.16551	Q9BU76	Q9BU76	Multiple myeloma tumor-associated protein 2	MMTAG2	3448	>sp|Q9BU76|MMTA2_HUMAN Multiple myeloma tumor-associated protein 2 OS=Homo sapiens GN=MMTAG2 PE=1 SV=1	Color2 [A=255, R=169, G=169, B=169]	1	4					9	9	9	38.8	38.8	38.8	29.411	0	16.707	204630000	39	22.976	23.8006	24.1334	22.9893	25.1007	23.3166
	0.127033	0.163165	Q13705	Q13705	Activin receptor type-2B	ACVR2B	1824	>sp|Q13705|AVR2B_HUMAN Activin receptor type-2B OS=Homo sapiens GN=ACVR2B PE=1 SV=3	Color2 [A=255, R=169, G=169, B=169]	1	4					4	4	4	9	9	9	57.723	0.0019827	2.1625	26535000	5	22.0611	20.7422	20.586	21.3705	21.3164	21.1919
	0.0881511	0.162776	Q14690	Q14690	Protein RRP5 homolog	PDCD11	1908	>sp|Q14690|RRP5_HUMAN Protein RRP5 homolog OS=Homo sapiens GN=PDCD11 PE=1 SV=3	Color2 [A=255, R=169, G=169, B=169]	1	4					63	63	63	46.4	46.4	46.4	208.7	0	204.17	1418100000	257	27.0882	26.4376	24.8921	26.4509	26.1758	26.2795
	0.268123	0.162729	Q63HK5;Q9NRE2	Q63HK5	Teashirt homolog 3	TSHZ3	2286	>sp|Q63HK5|TSH3_HUMAN Teashirt homolog 3 OS=Homo sapiens GN=TSHZ3 PE=1 SV=2	Color2 [A=255, R=169, G=169, B=169]	1	4					21	21	17	29.9	29.9	23.7	118.56	0	81.357	339070000	88	24.6269	24.8752	24.7155	24.4454	25.0623	25.1982
	0.0686441	0.16254	P62888	P62888	60S ribosomal protein L30	RPL30	1492	>sp|P62888|RL30_HUMAN 60S ribosomal protein L30 OS=Homo sapiens GN=RPL30 PE=1 SV=2	Color2 [A=255, R=169, G=169, B=169]	1	4					3	3	3	34.8	34.8	34.8	12.784	0	8.9582	137580000	29	24.6889	22.2808	22.7112	24.115	22.9335	23.1201
	0.0498409	0.161936	Q8IXZ2	Q8IXZ2	Zinc finger CCCH domain-containing protein 3	ZC3H3	2664	>sp|Q8IXZ2|ZC3H3_HUMAN Zinc finger CCCH domain-containing protein 3 OS=Homo sapiens GN=ZC3H3 PE=1 SV=3	Color2 [A=255, R=169, G=169, B=169]	1	4					7	7	7	11.7	11.7	11.7	101.94	0	17.138	15289000	12	21.4014	19.5794	21.461	20.9745	22.5852	19.3679
	0.0532627	0.161086	O75554	O75554	WW domain-binding protein 4	WBP4	432	>sp|O75554|WBP4_HUMAN WW domain-binding protein 4 OS=Homo sapiens GN=WBP4 PE=1 SV=1	Color2 [A=255, R=169, G=169, B=169]	1	4					4	4	4	25.3	25.3	25.3	42.506	0	15.702	32081000	5	20.8412	19.8774	21.6913	19.3137	22.4121	21.1674
	0.0497701	0.160191	P62304	P62304	Small nuclear ribonucleoprotein E	SNRPE	1465	>sp|P62304|RUXE_HUMAN Small nuclear ribonucleoprotein E OS=Homo sapiens GN=SNRPE PE=1 SV=1	Color2 [A=255, R=169, G=169, B=169]	1	4					4	4	4	65.2	65.2	65.2	10.803	0	22.231	151950000	25	22.2508	23.1718	21.1836	21.1611	24.2235	21.7021
	0.66724	0.1536	Q12789	Q12789	General transcription factor 3C polypeptide 1	GTF3C1	1703	>sp|Q12789|TF3C1_HUMAN General transcription factor 3C polypeptide 1 OS=Homo sapiens GN=GTF3C1 PE=1 SV=4	Color2 [A=255, R=169, G=169, B=169]	1	4					84	84	84	50.7	50.7	50.7	238.87	0	323.31	3571200000	493	28.171	28.2225	28.0876	28.4921	28.2902	28.1596
	0.149193	0.153497	Q9NQ55	Q9NQ55	Suppressor of SWI4 1 homolog	PPAN	3783	>sp|Q9NQ55|SSF1_HUMAN Suppressor of SWI4 1 homolog OS=Homo sapiens GN=PPAN PE=2 SV=1	Color2 [A=255, R=169, G=169, B=169]	1	4					10	10	10	34.9	34.9	34.9	53.193	0	34.417	275600000	66	25.0254	23.9734	24.1738	24.4745	24.9329	24.2257
	0.0821811	0.152917	Q14103	Q14103	Heterogeneous nuclear ribonucleoprotein D0	HNRNPD	1843	>sp|Q14103|HNRPD_HUMAN Heterogeneous nuclear ribonucleoprotein D0 OS=Homo sapiens GN=HNRNPD PE=1 SV=1	Color2 [A=255, R=169, G=169, B=169]	1	4					6	5	5	22	19.7	19.7	38.434	0	39.342	285530000	31	23.3291	24.2206	24.5199	23.1404	25.0257	24.3623
	0.234562	0.152823	Q15269	Q15269	Periodic tryptophan protein 2 homolog	PWP2	1977	>sp|Q15269|PWP2_HUMAN Periodic tryptophan protein 2 homolog OS=Homo sapiens GN=PWP2 PE=2 SV=2	Color2 [A=255, R=169, G=169, B=169]	1	4					15	15	15	25.1	25.1	25.1	102.45	0	68.897	367680000	82	24.3562	25.1215	24.9425	25.0046	24.7503	25.1236
	0.0789385	0.151086	Q9H0W5	Q9H0W5	Coiled-coil domain-containing protein 8	CCDC8	3593	>sp|Q9H0W5|CCDC8_HUMAN Coiled-coil domain-containing protein 8 OS=Homo sapiens GN=CCDC8 PE=1 SV=2	Color2 [A=255, R=169, G=169, B=169]	1	4					15	15	15	40.1	40.1	40.1	59.374	0	72.182	296260000	83	24.2816	24.6139	23.8155	24.8015	25.2191	23.1436
	0.0793991	0.150194	O75691	O75691	Small subunit processome component 20 homolog	UTP20	446	>sp|O75691|UTP20_HUMAN Small subunit processome component 20 homolog OS=Homo sapiens GN=UTP20 PE=1 SV=3	Color2 [A=255, R=169, G=169, B=169]	1	4					8	8	8	4.7	4.7	4.7	318.38	0	16.905	35279000	16	22.1229	20.662	20.2557	20.4654	21.44	21.5857
	0.0566153	0.149677	Q8WYA6	Q8WYA6	Beta-catenin-like protein 1	CTNNBL1	2971	>sp|Q8WYA6|CTBL1_HUMAN Beta-catenin-like protein 1 OS=Homo sapiens GN=CTNNBL1 PE=1 SV=1	Color2 [A=255, R=169, G=169, B=169]	1	4					4	4	4	9.8	9.8	9.8	65.173	0	13.938	15367000	6	21.3949	19.0118	19.9597	19.6597	21.4622	19.6935
	0.132433	0.14681	Q9C0E8	Q9C0E8	Protein lunapark	LNP	3556	>sp|Q9C0E8|LNP_HUMAN Protein lunapark OS=Homo sapiens GN=LNP PE=1 SV=2	Color2 [A=255, R=169, G=169, B=169]	1	4					4	4	4	17.1	17.1	17.1	47.739	0	6.4955	21803000	3	20.9361	19.6755	20.0124	20.2827	20.1271	20.6545
	0.0981899	0.143191	Q02086	Q02086	Transcription factor Sp2	SP2	1601	>sp|Q02086|SP2_HUMAN Transcription factor Sp2 OS=Homo sapiens GN=SP2 PE=1 SV=3	Color2 [A=255, R=169, G=169, B=169]	1	4					9	9	9	31.5	31.5	31.5	64.899	0	69.62	413330000	59	24.6673	25.0019	25.2169	24.412	26.07	24.8337
	0.0767967	0.142564	Q9BYC9	Q9BYC9	39S ribosomal protein L20, mitochondrial	MRPL20	3516	>sp|Q9BYC9|RM20_HUMAN 39S ribosomal protein L20, mitochondrial OS=Homo sapiens GN=MRPL20 PE=1 SV=1	Color2 [A=255, R=169, G=169, B=169]	1	4					3	3	3	21.5	21.5	21.5	17.442	0	6.6699	19554000	6	22.0823	20.4307	20.3383	21.7199	20.6298	20.9292
	0.313521	0.137467	Q9H501	Q9H501	ESF1 homolog	ESF1	3653	>sp|Q9H501|ESF1_HUMAN ESF1 homolog OS=Homo sapiens GN=ESF1 PE=1 SV=1	Color2 [A=255, R=169, G=169, B=169]	1	4					29	29	29	34.7	34.7	34.7	98.795	0	106.99	914450000	135	26.3621	25.8143	26.1159	26.3913	26.2091	26.1044
	0.0599687	0.137459	Q8N543	Q8N543	Prolyl 3-hydroxylase OGFOD1	OGFOD1	2734	>sp|Q8N543|OGFD1_HUMAN Prolyl 3-hydroxylase OGFOD1 OS=Homo sapiens GN=OGFOD1 PE=1 SV=1	Color2 [A=255, R=169, G=169, B=169]	1	4					4	4	4	10.7	10.7	10.7	63.245	0	6.8274	28754000	12	20.1141	21.7519	21.7512	20.2012	22.0599	21.7685
	0.414506	0.136602	Q6PD62	Q6PD62	RNA polymerase-associated protein CTR9 homolog	CTR9	2384	>sp|Q6PD62|CTR9_HUMAN RNA polymerase-associated protein CTR9 homolog OS=Homo sapiens GN=CTR9 PE=1 SV=1	Color2 [A=255, R=169, G=169, B=169]	1	4					12	12	12	15.5	15.5	15.5	133.5	0	35.665	138550000	27	23.4984	23.3813	23.2547	23.6584	23.2737	23.612
	0.0898716	0.136577	O95625	O95625	Zinc finger and BTB domain-containing protein 11	ZBTB11	551	>sp|O95625|ZBT11_HUMAN Zinc finger and BTB domain-containing protein 11 OS=Homo sapiens GN=ZBTB11 PE=1 SV=2	Color2 [A=255, R=169, G=169, B=169]	1	4					22	22	22	28	28	28	119.38	0	48.757	390800000	71	24.5017	25.107	24.7679	24.1149	25.873	24.7985
	0.0455776	0.134834	Q13526	Q13526	Peptidyl-prolyl cis-trans isomerase NIMA-interacting 1	PIN1	1801	>sp|Q13526|PIN1_HUMAN Peptidyl-prolyl cis-trans isomerase NIMA-interacting 1 OS=Homo sapiens GN=PIN1 PE=1 SV=1	Color2 [A=255, R=169, G=169, B=169]	1	4					3	3	3	30.7	30.7	30.7	18.243	0	4.9405	24557000	4	21.0308	20.5952	19.6459	22.3228	20.1595	19.1942
	0.111113	0.127254	P62263	P62263	40S ribosomal protein S14	RPS14	1459	>sp|P62263|RS14_HUMAN 40S ribosomal protein S14 OS=Homo sapiens GN=RPS14 PE=1 SV=3	Color2 [A=255, R=169, G=169, B=169]	1	4					5	5	5	36.4	36.4	36.4	16.273	0	12.379	265640000	32	24.5906	23.8878	23.7519	24.385	24.6508	23.5762
	0.0509924	0.126933	Q96B23	Q96B23	Uncharacterized protein C18orf25	C18orf25	3087	>sp|Q96B23|CR025_HUMAN Uncharacterized protein C18orf25 OS=Homo sapiens GN=C18orf25 PE=1 SV=2	Color2 [A=255, R=169, G=169, B=169]	1	4					4	4	4	18.9	18.9	18.9	43.324	0	90.13	24136000	8	21.6508	22.6192	20.7108	20.6847	22.9492	21.7277
	0.0478601	0.125942	Q9Y294	Q9Y294	Histone chaperone ASF1A	ASF1A	4250	>sp|Q9Y294|ASF1A_HUMAN Histone chaperone ASF1A OS=Homo sapiens GN=ASF1A PE=1 SV=1	Color2 [A=255, R=169, G=169, B=169]	1	4					3	2	2	25	21.1	21.1	22.968	0	22.289	14212000	6	19.6116	21.5826	20.9208	19.6753	22.065	20.7525
	0.0935169	0.125905	Q5VV17	Q5VV17	OTU domain-containing protein 1	OTUD1	2264	>sp|Q5VV17|OTUD1_HUMAN OTU domain-containing protein 1 OS=Homo sapiens GN=OTUD1 PE=1 SV=1	Color2 [A=255, R=169, G=169, B=169]	1	4					2	2	2	8.5	8.5	8.5	51.063	0	7.663	12783000	7	21.3032	21.314	20.0248	21.3148	21.1212	20.5836
	0.0931473	0.124754	Q86YP4	Q86YP4	Transcriptional repressor p66-alpha	GATAD2A	2611	>sp|Q86YP4|P66A_HUMAN Transcriptional repressor p66-alpha OS=Homo sapiens GN=GATAD2A PE=1 SV=1	Color2 [A=255, R=169, G=169, B=169]	1	4					24	24	22	49.4	49.4	46.1	68.062	0	92.958	883550000	127	25.6353	25.9947	26.114	25.6719	26.9456	25.5008
	0.0379788	0.120035	Q9NVN8	Q9NVN8	Guanine nucleotide-binding protein-like 3-like protein	GNL3L	3876	>sp|Q9NVN8|GNL3L_HUMAN Guanine nucleotide-binding protein-like 3-like protein OS=Homo sapiens GN=GNL3L PE=1 SV=1	Color2 [A=255, R=169, G=169, B=169]	1	4					15	15	15	39	39	39	65.572	0	51.152	337060000	44	23.4359	24.3063	24.8681	22.8569	26.2039	23.9096
	0.127841	0.118673	Q13098	Q13098	COP9 signalosome complex subunit 1	GPS1	1743	>sp|Q13098|CSN1_HUMAN COP9 signalosome complex subunit 1 OS=Homo sapiens GN=GPS1 PE=1 SV=4	Color2 [A=255, R=169, G=169, B=169]	1	4					3	3	3	7.9	7.9	7.9	55.536	0.0012994	2.698	15237000	6	20.5486	20.3182	20.4368	21.0762	20.6513	19.932
	0.0874155	0.116286	Q03112	Q03112	MDS1 and EVI1 complex locus protein EVI1	MECOM	1616	>sp|Q03112|EVI1_HUMAN MDS1 and EVI1 complex locus protein EVI1 OS=Homo sapiens GN=MECOM PE=1 SV=2	Color2 [A=255, R=169, G=169, B=169]	1	4					16	11	11	23.8	18.6	18.6	118.27	0	39.153	133390000	34	22.5781	23.7879	23.5034	22.9227	23.9547	23.3408
	0.0508669	0.114579	Q9UJA5	Q9UJA5	tRNA (adenine(58)-N(1))-methyltransferase non-catalytic subunit TRM6	TRMT6	4109	>sp|Q9UJA5|TRM6_HUMAN tRNA (adenine(58)-N(1))-methyltransferase non-catalytic subunit TRM6 OS=Homo sapiens GN=TRMT6 PE=1 SV=1	Color2 [A=255, R=169, G=169, B=169]	1	4					7	7	7	25.8	25.8	25.8	55.799	0	24.25	76930000	28	22.0294	22.5836	22.8405	21.2584	23.7959	22.7429
	0.0270142	0.112581	Q9H4L4	Q9H4L4	Sentrin-specific protease 3	SENP3	3647	>sp|Q9H4L4|SENP3_HUMAN Sentrin-specific protease 3 OS=Homo sapiens GN=SENP3 PE=1 SV=2	Color2 [A=255, R=169, G=169, B=169]	1	4					11	11	11	29.1	29.1	29.1	65.009	0	81.629	189560000	41	21.4363	22.7853	22.9566	19.9657	24.3532	23.1971
	0.0512447	0.110587	Q5T1V6	Q5T1V6	Probable ATP-dependent RNA helicase DDX59	DDX59	2210	>sp|Q5T1V6|DDX59_HUMAN Probable ATP-dependent RNA helicase DDX59 OS=Homo sapiens GN=DDX59 PE=1 SV=1	Color2 [A=255, R=169, G=169, B=169]	1	4					3	3	3	7.8	7.8	7.8	68.809	0.0017628	2.3124	8923400	5	20.4103	21.6549	20.5928	21.0693	19.8671	22.0533
	0.0964192	0.108931	Q96DF8	Q96DF8	Protein DGCR14	DGCR14	3121	>sp|Q96DF8|DGC14_HUMAN Protein DGCR14 OS=Homo sapiens GN=DGCR14 PE=1 SV=1	Color2 [A=255, R=169, G=169, B=169]	1	4					17	17	17	56.9	56.9	56.9	52.567	0	98.217	418200000	69	24.6688	25.0509	25.2094	24.6766	25.8261	24.7531
	0.0540666	0.10516	P04080	P04080	Cystatin-B	CSTB	620	>sp|P04080|CYTB_HUMAN Cystatin-B OS=Homo sapiens GN=CSTB PE=1 SV=2	Color2 [A=255, R=169, G=169, B=169]	1	4					4	4	4	70.4	70.4	70.4	11.139	0	13.907	252260000	25	25.1351	23.9522	24.4948	24.3155	23.8307	25.7513
	0.0519573	0.101528	P07741	P07741	Adenine phosphoribosyltransferase	APRT	672	>sp|P07741|APT_HUMAN Adenine phosphoribosyltransferase OS=Homo sapiens GN=APRT PE=1 SV=2	Color2 [A=255, R=169, G=169, B=169]	1	4					2	2	2	11.7	11.7	11.7	19.608	0.0078468	1.4362	15680000	5	21.2205	21.3837	19.7931	20.7519	21.7319	20.218
	0.0477395	0.100848	P62829	P62829	60S ribosomal protein L23	RPL23	1482	>sp|P62829|RL23_HUMAN 60S ribosomal protein L23 OS=Homo sapiens GN=RPL23 PE=1 SV=1	Color2 [A=255, R=169, G=169, B=169]	1	4					5	5	5	43.6	43.6	43.6	14.865	0	10.251	250700000	34	25.2546	23.1286	23.5621	24.5518	24.2274	23.4686
	0.115211	0.0975151	Q96RL1	Q96RL1	BRCA1-A complex subunit RAP80	UIMC1	3288	>sp|Q96RL1|UIMC1_HUMAN BRCA1-A complex subunit RAP80 OS=Homo sapiens GN=UIMC1 PE=1 SV=2	Color2 [A=255, R=169, G=169, B=169]	1	4					18	18	18	47.6	47.6	47.6	79.727	0	133.64	305720000	69	24.9434	24.6044	24.6837	24.461	25.4106	24.6525
	0.109875	0.0932992	Q8IWI9;Q05707	Q8IWI9	MAX gene-associated protein	MGA	2637	>sp|Q8IWI9|MGAP_HUMAN MAX gene-associated protein OS=Homo sapiens GN=MGA PE=1 SV=3	Color2 [A=255, R=169, G=169, B=169]	1	4					79	79	79	38.4	38.4	38.4	331.83	0	323.31	2582000000	427	27.9366	27.7527	27.4348	28.3126	27.3955	27.6958
	0.14028	0.0920493	Q5H9F3	Q5H9F3	BCL-6 corepressor-like protein 1	BCORL1	2169	>sp|Q5H9F3|BCORL_HUMAN BCL-6 corepressor-like protein 1 OS=Homo sapiens GN=BCORL1 PE=1 SV=1	Color2 [A=255, R=169, G=169, B=169]	1	4					31	31	31	28.1	28.1	28.1	182.52	0	99.639	621970000	154	25.4906	25.7994	25.9776	25.8511	25.5053	26.1873
	0.0367669	0.0909735	Q86X95	Q86X95	Corepressor interacting with RBPJ 1	CIR1	2587	>sp|Q86X95|CIR1_HUMAN Corepressor interacting with RBPJ 1 OS=Homo sapiens GN=CIR1 PE=1 SV=1	Color2 [A=255, R=169, G=169, B=169]	1	4					4	4	4	12.9	12.9	12.9	52.313	0	23.542	70335000	22	23.0732	20.4596	22.5818	21.7383	22.58	22.0692
	0.0397414	0.0885315	Q96LW4	Q96LW4	DNA-directed primase/polymerase protein	PRIMPOL	3231	>sp|Q96LW4|PRIPO_HUMAN DNA-directed primase/polymerase protein OS=Homo sapiens GN=PRIMPOL PE=1 SV=2	Color2 [A=255, R=169, G=169, B=169]	1	4					2	2	2	9.3	9.3	9.3	64.383	0	5.2233	19693000	10	21.1347	22.1789	21.2847	20.376	22.7319	21.7558
	0.0502659	0.0844014	Q8IU81	Q8IU81	Interferon regulatory factor 2-binding protein 1	IRF2BP1	2616	>sp|Q8IU81|I2BP1_HUMAN Interferon regulatory factor 2-binding protein 1 OS=Homo sapiens GN=IRF2BP1 PE=1 SV=1	Color2 [A=255, R=169, G=169, B=169]	1	4					6	6	6	17.1	17.1	17.1	61.687	0	12.048	19768000	8	21.4952	20.9404	20.3266	21.2295	20.1068	21.679
	0.0585615	0.0840098	Q96SI9	Q96SI9	Spermatid perinuclear RNA-binding protein	STRBP	3309	>sp|Q96SI9|STRBP_HUMAN Spermatid perinuclear RNA-binding protein OS=Homo sapiens GN=STRBP PE=1 SV=1	Color2 [A=255, R=169, G=169, B=169]	1	4					16	12	12	30.5	25.4	25.4	73.652	0	48.27	403400000	46	24.2648	25.3302	25.0478	25.1407	25.5188	24.2353
	0.039865	0.0803064	Q6NUQ4	Q6NUQ4	Transmembrane protein 214	TMEM214	2347	>sp|Q6NUQ4|TM214_HUMAN Transmembrane protein 214 OS=Homo sapiens GN=TMEM214 PE=1 SV=2	Color2 [A=255, R=169, G=169, B=169]	1	4					4	4	4	8.4	8.4	8.4	77.15	0	7.5906	12797000	5	20.7783	19.616	21.7179	20.665	21.3802	20.3079
	0.0681448	0.0786114	Q9NP64	Q9NP64	Nucleolar protein of 40 kDa	ZCCHC17	3769	>sp|Q9NP64|NO40_HUMAN Nucleolar protein of 40 kDa OS=Homo sapiens GN=ZCCHC17 PE=1 SV=1	Color2 [A=255, R=169, G=169, B=169]	1	4					4	4	4	20.7	20.7	20.7	27.569	0	10.244	44193000	16	20.9592	21.8887	21.8418	21.1169	21.9811	21.8275
	0.040227	0.0753307	Q9BTD8	Q9BTD8	RNA-binding protein 42	RBM42	3436	>sp|Q9BTD8|RBM42_HUMAN RNA-binding protein 42 OS=Homo sapiens GN=RBM42 PE=1 SV=1	Color2 [A=255, R=169, G=169, B=169]	1	4					7	7	7	27.5	27.5	27.5	50.413	0	43.664	188260000	40	23.4447	23.7722	23.6971	23.1186	24.9708	23.0506
	0.025651	0.0702051	Q14166	Q14166	Tubulin--tyrosine ligase-like protein 12	TTLL12	1858	>sp|Q14166|TTL12_HUMAN Tubulin--tyrosine ligase-like protein 12 OS=Homo sapiens GN=TTLL12 PE=1 SV=2	Color2 [A=255, R=169, G=169, B=169]	1	4					6	6	6	18.6	18.6	18.6	74.403	0	15.354	33083000	7	19.61	20.2849	22.3939	20.1884	21.4744	20.8367
	0.0122881	0.0676244	O60508	O60508	Pre-mRNA-processing factor 17	CDC40	344	>sp|O60508|PRP17_HUMAN Pre-mRNA-processing factor 17 OS=Homo sapiens GN=CDC40 PE=1 SV=1	Color2 [A=255, R=169, G=169, B=169]	1	4					11	11	11	30.9	30.9	30.9	65.521	0	30.614	162410000	28	21.0008	23.8179	23.6722	19.938	25.2852	23.4705
	0.0616037	0.0663274	P07910;P0DMR1;O60812;B7ZW38;B2RXH8	P07910;P0DMR1;O60812;B7ZW38;B2RXH8	Heterogeneous nuclear ribonucleoproteins C1/C2;Heterogeneous nuclear ribonucleoprotein C-like 4;Heterogeneous nuclear ribonucleoprotein C-like 1;Heterogeneous nuclear ribonucleoprotein C-like 3;Heterogeneous nuclear ribonucleoprotein C-like 2	HNRNPC;HNRNPCL4;HNRNPCL1;HNRNPCL3;HNRNPCL2	675	>sp|P07910|HNRPC_HUMAN Heterogeneous nuclear ribonucleoproteins C1/C2 OS=Homo sapiens GN=HNRNPC PE=1 SV=4;>sp|P0DMR1|HNRC4_HUMAN Heterogeneous nuclear ribonucleoprotein C-like 4 OS=Homo sapiens GN=HNRNPCL4 PE=3 SV=1;>sp|O60812|HNRC1_HUMAN Heterogeneous nuc	Color2 [A=255, R=169, G=169, B=169]	1	4					11	11	11	36.6	36.6	36.6	33.67	0	77.318	1929400000	100	26.7416	26.7623	27.101	26.5217	27.6415	26.6407
	0.0145677	0.0663122	P23193;Q15560	P23193	Transcription elongation factor A protein 1	TCEA1	901	>sp|P23193|TCEA1_HUMAN Transcription elongation factor A protein 1 OS=Homo sapiens GN=TCEA1 PE=1 SV=2	Color2 [A=255, R=169, G=169, B=169]	1	4					9	9	9	40.5	40.5	40.5	33.969	0	21.121	106700000	31	21.1998	23.0141	23.3983	19.9693	24.4005	23.4413
	0.0344187	0.058274	P98082	P98082	Disabled homolog 2	DAB2	1562	>sp|P98082|DAB2_HUMAN Disabled homolog 2 OS=Homo sapiens GN=DAB2 PE=1 SV=3	Color2 [A=255, R=169, G=169, B=169]	1	4					2	2	2	3	3	3	82.447	0	4.7197	12632000	4	21.4274	19.8743	21.1086	20.2191	21.165	21.201
	0.0414479	0.0578429	Q86T24	Q86T24	Transcriptional regulator Kaiso	ZBTB33	2544	>sp|Q86T24|KAISO_HUMAN Transcriptional regulator Kaiso OS=Homo sapiens GN=ZBTB33 PE=1 SV=2	Color2 [A=255, R=169, G=169, B=169]	1	4					20	20	20	36.6	36.6	36.6	74.484	0	130.48	1203900000	149	26.2284	26.7808	26.4607	25.8038	27.3501	26.4895
	0.0251419	0.0578397	P67809;Q9Y2T7	P67809	Nuclease-sensitive element-binding protein 1	YBX1	1518	>sp|P67809|YBOX1_HUMAN Nuclease-sensitive element-binding protein 1 OS=Homo sapiens GN=YBX1 PE=1 SV=3	Color2 [A=255, R=169, G=169, B=169]	1	4					7	7	5	38.3	38.3	28.4	35.924	0	43.914	56698000	29	23.0913	21.6262	21.4098	21.8321	23.1775	21.2913
	0.082563	0.0545324	Q5C9Z4	Q5C9Z4	Nucleolar MIF4G domain-containing protein 1	NOM1	2162	>sp|Q5C9Z4|NOM1_HUMAN Nucleolar MIF4G domain-containing protein 1 OS=Homo sapiens GN=NOM1 PE=1 SV=1	Color2 [A=255, R=169, G=169, B=169]	1	4					5	5	5	9.3	9.3	9.3	96.256	0	7.4639	23505000	7	21.0703	20.8818	20.704	20.7505	21.3559	20.7133
	0.0462282	0.0507094	Q9BX63	Q9BX63	Fanconi anemia group J protein	BRIP1	3493	>sp|Q9BX63|FANCJ_HUMAN Fanconi anemia group J protein OS=Homo sapiens GN=BRIP1 PE=1 SV=1	Color2 [A=255, R=169, G=169, B=169]	1	4					41	41	41	45.2	45.2	45.2	140.88	0	168.69	993800000	199	25.8349	26.8884	26.2008	25.9823	26.7201	26.3739
	0.02237	0.0474148	Q8N3X6	Q8N3X6	Ligand-dependent nuclear receptor corepressor-like protein	LCORL	2726	>sp|Q8N3X6|LCORL_HUMAN Ligand-dependent nuclear receptor corepressor-like protein OS=Homo sapiens GN=LCORL PE=1 SV=4	Color2 [A=255, R=169, G=169, B=169]	1	4					9	9	9	25.1	25.1	25.1	66.963	0	23.186	45995000	21	21.5639	22.2297	22.1558	20.7233	22.98	22.3884
	0.140422	0.0457586	Q99590	Q99590	Protein SCAF11	SCAF11	3346	>sp|Q99590|SCAFB_HUMAN Protein SCAF11 OS=Homo sapiens GN=SCAF11 PE=1 SV=2	Color2 [A=255, R=169, G=169, B=169]	1	4					21	21	21	17.4	17.4	17.4	164.65	0	80.703	378410000	90	25.0196	24.8442	25.066	24.8979	24.9491	25.2201
	0.0175211	0.0453237	Q15785	Q15785	Mitochondrial import receptor subunit TOM34	TOMM34	2036	>sp|Q15785|TOM34_HUMAN Mitochondrial import receptor subunit TOM34 OS=Homo sapiens GN=TOMM34 PE=1 SV=2	Color2 [A=255, R=169, G=169, B=169]	1	4					3	3	3	17.2	17.2	17.2	34.559	0	7.4833	15201000	5	20.959	19.3329	22.054	21.481	20.6403	20.3606
	0.019569	0.0447718	P62333	P62333	26S protease regulatory subunit 10B	PSMC6	1470	>sp|P62333|PRS10_HUMAN 26S protease regulatory subunit 10B OS=Homo sapiens GN=PSMC6 PE=1 SV=1	Color2 [A=255, R=169, G=169, B=169]	1	4					3	3	3	15.4	15.4	15.4	44.172	0	11.236	18543000	7	19.8369	20.1873	22.1833	21.1008	20.3732	20.8678
	0.0202224	0.0441125	Q99583	Q99583	Max-binding protein MNT	MNT	3345	>sp|Q99583|MNT_HUMAN Max-binding protein MNT OS=Homo sapiens GN=MNT PE=1 SV=1	Color2 [A=255, R=169, G=169, B=169]	1	4					3	3	3	5.5	5.5	5.5	62.299	0	7.7114	30090000	13	21.1086	21.5215	21.2486	19.9262	22.2593	21.8255
	0.0466766	0.0378895	Q14865	Q14865	AT-rich interactive domain-containing protein 5B	ARID5B	1924	>sp|Q14865|ARI5B_HUMAN AT-rich interactive domain-containing protein 5B OS=Homo sapiens GN=ARID5B PE=1 SV=3	Color2 [A=255, R=169, G=169, B=169]	1	4					12	12	12	16.3	16.3	16.3	132.37	0	59.504	150620000	50	23.3063	23.4326	24.0767	23.3584	23.7862	23.7848
	0.0193702	0.036581	Q99661	Q99661	Kinesin-like protein KIF2C	KIF2C	3357	>sp|Q99661|KIF2C_HUMAN Kinesin-like protein KIF2C OS=Homo sapiens GN=KIF2C PE=1 SV=2	Color2 [A=255, R=169, G=169, B=169]	1	4					20	20	20	44.1	44.1	44.1	81.312	0	112.4	569500000	85	24.6498	25.2114	26.5742	25.0567	25.9639	25.5246
	0.0501903	0.030454	Q9HAU5	Q9HAU5	Regulator of nonsense transcripts 2	UPF2	3724	>sp|Q9HAU5|RENT2_HUMAN Regulator of nonsense transcripts 2 OS=Homo sapiens GN=UPF2 PE=1 SV=1	Color2 [A=255, R=169, G=169, B=169]	1	4					4	4	4	5.4	5.4	5.4	147.81	0	4.5995	13438000	7	21.1224	21.2691	21.7807	21.3332	21.3947	21.5357
	0.0255053	0.0279223	Q86WB0	Q86WB0	Nuclear-interacting partner of ALK	ZC3HC1	2579	>sp|Q86WB0|NIPA_HUMAN Nuclear-interacting partner of ALK OS=Homo sapiens GN=ZC3HC1 PE=1 SV=1	Color2 [A=255, R=169, G=169, B=169]	1	4					5	5	5	12.7	12.7	12.7	55.261	0	8.1599	19919000	10	21.9149	21.1923	21.438	21.993	20.9766	21.6593
	0.0369428	0.0263462	Q7Z3K3	Q7Z3K3	Pogo transposable element with ZNF domain	POGZ	2508	>sp|Q7Z3K3|POGZ_HUMAN Pogo transposable element with ZNF domain OS=Homo sapiens GN=POGZ PE=1 SV=2	Color2 [A=255, R=169, G=169, B=169]	1	4					34	34	34	35.6	35.6	35.6	155.34	0	156.66	860210000	180	26.4326	26.0392	26.4974	26.5452	25.9599	26.5431
	0.0206699	0.0209859	Q68E01	Q68E01	Integrator complex subunit 3	INTS3	2308	>sp|Q68E01|INT3_HUMAN Integrator complex subunit 3 OS=Homo sapiens GN=INTS3 PE=1 SV=1	Color2 [A=255, R=169, G=169, B=169]	1	4					4	4	4	9.3	9.3	9.3	118.07	0	8.9851	42529000	13	22.5562	22.6262	21.7324	22.403	22.5905	21.9843
	0.00554125	0.0190633	Q7Z309	Q7Z309	Protein FAM122B	FAM122B	2502	>sp|Q7Z309|F122B_HUMAN Protein FAM122B OS=Homo sapiens GN=FAM122B PE=1 SV=2	Color2 [A=255, R=169, G=169, B=169]	1	4					3	3	3	15.8	15.8	15.8	26.928	0	4.7645	47453000	13	20.3235	20.3103	22.8064	21.6365	19.6723	22.1885
	0.0139622	0.0143445	Q9Y4B4	Q9Y4B4	Helicase ARIP4	RAD54L2	4327	>sp|Q9Y4B4|ARIP4_HUMAN Helicase ARIP4 OS=Homo sapiens GN=RAD54L2 PE=1 SV=4	Color2 [A=255, R=169, G=169, B=169]	1	4					4	4	4	4.3	4.3	4.3	162.77	0	13.5	32351000	21	21.1847	21.6573	22.0022	21.1824	22.0215	21.6834
	0.00530365	0.013415	Q6P2C8	Q6P2C8	Mediator of RNA polymerase II transcription subunit 27	MED27	2362	>sp|Q6P2C8|MED27_HUMAN Mediator of RNA polymerase II transcription subunit 27 OS=Homo sapiens GN=MED27 PE=1 SV=1	Color2 [A=255, R=169, G=169, B=169]	1	4					6	6	6	29.9	29.9	29.9	35.431	0	12.736	237610000	23	23.2994	24.7866	23.6326	22.9916	25.2814	23.4857
	0.00297863	0.0121524	P56545;Q13363	P56545	C-terminal-binding protein 2	CTBP2	1382	>sp|P56545|CTBP2_HUMAN C-terminal-binding protein 2 OS=Homo sapiens GN=CTBP2 PE=1 SV=1	Color2 [A=255, R=169, G=169, B=169]	1	4					10	10	10	28.8	28.8	28.8	48.944	0	50.676	246840000	44	20.906	24.1497	24.6594	22.2428	24.4083	23.1004
	0.00953175	0.00944773	Q9Y2X3	Q9Y2X3	Nucleolar protein 58	NOP58	4281	>sp|Q9Y2X3|NOP58_HUMAN Nucleolar protein 58 OS=Homo sapiens GN=NOP58 PE=1 SV=1	Color2 [A=255, R=169, G=169, B=169]	1	4					16	16	16	44.8	44.8	44.8	59.578	0	47.561	391950000	80	24.4349	24.7838	25.4309	24.7061	25.1808	24.791
	0.00398185	0.0087719	Q9UBB4	Q9UBB4	Ataxin-10	ATXN10	4019	>sp|Q9UBB4|ATX10_HUMAN Ataxin-10 OS=Homo sapiens GN=ATXN10 PE=1 SV=1	Color2 [A=255, R=169, G=169, B=169]	1	4					2	2	2	8.8	8.8	8.8	53.488	0	5.1561	7736700	2	20.3229	20.8741	21.2285	21.637	19.4873	21.3275
	0.00197405	0.006965	P32780	P32780	General transcription factor IIH subunit 1	GTF2H1	1023	>sp|P32780|TF2H1_HUMAN General transcription factor IIH subunit 1 OS=Homo sapiens GN=GTF2H1 PE=1 SV=1	Color2 [A=255, R=169, G=169, B=169]	1	4					8	8	8	23.7	23.7	23.7	62.031	0	25.646	63764000	23	21.0307	22.5149	22.6626	22.5941	23.5393	20.0957
	0.00122901	-0.00231234	Q76L83	Q76L83	Putative Polycomb group protein ASXL2	ASXL2	2475	>sp|Q76L83|ASXL2_HUMAN Putative Polycomb group protein ASXL2 OS=Homo sapiens GN=ASXL2 PE=1 SV=1	Color2 [A=255, R=169, G=169, B=169]	1	4					19	19	19	24.5	24.5	24.5	153.82	0	43.098	258840000	63	23.4072	24.9293	24.6737	23.5512	24.7996	24.6525
	0.00422751	-0.00274849	O60231	O60231	Putative pre-mRNA-splicing factor ATP-dependent RNA helicase DHX16	DHX16	321	>sp|O60231|DHX16_HUMAN Putative pre-mRNA-splicing factor ATP-dependent RNA helicase DHX16 OS=Homo sapiens GN=DHX16 PE=1 SV=2	Color2 [A=255, R=169, G=169, B=169]	1	4					10	9	9	15.4	14.5	14.5	119.26	0	23.007	132010000	30	23.7529	23.3399	23.5382	23.1899	23.7438	23.6891
	0.00109963	-0.00524648	Q9BY42	Q9BY42	Protein RTF2 homolog	RTFDC1	3511	>sp|Q9BY42|RTF2_HUMAN Protein RTF2 homolog OS=Homo sapiens GN=RTFDC1 PE=1 SV=3	Color2 [A=255, R=169, G=169, B=169]	1	4					5	5	5	24.8	24.8	24.8	33.886	0	18.961	61524000	11	20.8815	22.0598	21.3566	21.0993	24.2051	18.9777
	0.00576567	-0.00626246	Q9HCU5	Q9HCU5	Prolactin regulatory element-binding protein	PREB	3761	>sp|Q9HCU5|PREB_HUMAN Prolactin regulatory element-binding protein OS=Homo sapiens GN=PREB PE=1 SV=2	Color2 [A=255, R=169, G=169, B=169]	1	4					2	2	2	8.6	8.6	8.6	45.468	0	5.6166	5825900	4	20.8281	20.0953	20.2399	19.8697	20.8202	20.4546
	0.0037064	-0.00920741	Q15776	Q15776	Zinc finger protein with KRAB and SCAN domains 8	ZKSCAN8	2035	>sp|Q15776|ZKSC8_HUMAN Zinc finger protein with KRAB and SCAN domains 8 OS=Homo sapiens GN=ZKSCAN8 PE=1 SV=2	Color2 [A=255, R=169, G=169, B=169]	1	4					5	4	4	12.5	9.9	9.9	65.815	0	5.9214	11902000	6	21.7511	21.1259	20.1429	21.0856	22.1013	19.8054
	0.0100942	-0.0107803	Q92922	Q92922	SWI/SNF complex subunit SMARCC1	SMARCC1	3040	>sp|Q92922|SMRC1_HUMAN SWI/SNF complex subunit SMARCC1 OS=Homo sapiens GN=SMARCC1 PE=1 SV=3	Color2 [A=255, R=169, G=169, B=169]	1	4					15	15	12	24.2	24.2	21	122.87	0	50.908	321590000	53	24.4034	25.0348	24.7675	24.3103	25.3088	24.5543
	0.00695187	-0.017547	Q9UER7	Q9UER7	Death domain-associated protein 6	DAXX	4049	>sp|Q9UER7|DAXX_HUMAN Death domain-associated protein 6 OS=Homo sapiens GN=DAXX PE=1 SV=2	Color2 [A=255, R=169, G=169, B=169]	1	4					2	2	2	7.2	7.2	7.2	81.372	0.0035774	1.7743	29130000	6	21.2916	21.8253	21.0042	21.304	22.755	20.0095
	0.0967359	-0.017765	P78347;Q86UP8;Q6EKJ0	P78347	General transcription factor II-I	GTF2I	1537	>sp|P78347|GTF2I_HUMAN General transcription factor II-I OS=Homo sapiens GN=GTF2I PE=1 SV=2	Color2 [A=255, R=169, G=169, B=169]	1	4					41	41	41	52	52	52	112.42	0	238.54	3438100000	286	28.3636	28.1381	28.2502	28.2217	28.2508	28.2261
	0.0162106	-0.0198828	Q92733	Q92733	Proline-rich protein PRCC	PRCC	3015	>sp|Q92733|PRCC_HUMAN Proline-rich protein PRCC OS=Homo sapiens GN=PRCC PE=1 SV=1	Color2 [A=255, R=169, G=169, B=169]	1	4					10	10	10	33.4	33.4	33.4	52.417	0	116.04	709130000	78	25.1143	26.0965	26.0227	25.4013	26.231	25.5416
	0.0100854	-0.0203489	Q96A33	Q96A33	Coiled-coil domain-containing protein 47	CCDC47	3070	>sp|Q96A33|CCD47_HUMAN Coiled-coil domain-containing protein 47 OS=Homo sapiens GN=CCDC47 PE=1 SV=1	Color2 [A=255, R=169, G=169, B=169]	1	4					3	3	3	11.8	11.8	11.8	55.873	0	9.7154	36065000	8	20.2071	22.1583	22.208	21.6765	21.3854	21.4505
	0.0288767	-0.0203654	Q9NV70	Q9NV70	Exocyst complex component 1	EXOC1	3861	>sp|Q9NV70|EXOC1_HUMAN Exocyst complex component 1 OS=Homo sapiens GN=EXOC1 PE=1 SV=4	Color2 [A=255, R=169, G=169, B=169]	1	4					2	2	2	2.9	2.9	2.9	101.98	0.0015456	2.5828	8508200	3	20.5765	21.0862	21.0154	21.1409	20.5424	20.9337
	0.0292697	-0.0224107	Q9Y2U8	Q9Y2U8	Inner nuclear membrane protein Man1	LEMD3	4276	>sp|Q9Y2U8|MAN1_HUMAN Inner nuclear membrane protein Man1 OS=Homo sapiens GN=LEMD3 PE=1 SV=2	Color2 [A=255, R=169, G=169, B=169]	1	4					32	32	32	51.2	51.2	51.2	99.996	0	165.81	918510000	159	26.3028	26.4687	26.5815	26.2073	26.9167	26.1617
	0.0107021	-0.0229836	O75398	O75398	Deformed epidermal autoregulatory factor 1 homolog	DEAF1	414	>sp|O75398|DEAF1_HUMAN Deformed epidermal autoregulatory factor 1 homolog OS=Homo sapiens GN=DEAF1 PE=1 SV=1	Color2 [A=255, R=169, G=169, B=169]	1	4					2	2	2	5	5	5	59.327	0.00027941	3.871	25872000	5	20.2727	21.8077	21.8647	21.9885	21.5133	20.3743
	0.0383222	-0.0237878	Q8N1G0	Q8N1G0	Zinc finger protein 687	ZNF687	2709	>sp|Q8N1G0|ZN687_HUMAN Zinc finger protein 687 OS=Homo sapiens GN=ZNF687 PE=1 SV=1	Color2 [A=255, R=169, G=169, B=169]	1	4					30	30	30	41.2	41.2	41.2	129.53	0	121.8	683920000	194	25.5646	25.8325	26.2325	25.7247	25.8279	26.0056
	0.0128426	-0.0249736	P53992	P53992	Protein transport protein Sec24C	SEC24C	1331	>sp|P53992|SC24C_HUMAN Protein transport protein Sec24C OS=Homo sapiens GN=SEC24C PE=1 SV=3	Color2 [A=255, R=169, G=169, B=169]	1	4					2	2	2	3	3	3	118.32	0	4.4389	6934300	4	21.0237	19.9759	19.8953	20.9446	20.6481	19.2273
	0.0273626	-0.0271632	Q9Y4E5	Q9Y4E5	Zinc finger protein 451	ZNF451	4334	>sp|Q9Y4E5|ZN451_HUMAN E3 SUMO-protein ligase ZNF451 OS=Homo sapiens GN=ZNF451 PE=1 SV=2	Color2 [A=255, R=169, G=169, B=169]	1	4					23	23	23	25.3	25.3	25.3	121.48	0	71.668	319000000	80	24.3776	24.9179	25.1198	25.02	24.2803	25.0334
	0.0695909	-0.028101	Q9UGU0	Q9UGU0	Transcription factor 20	TCF20	4061	>sp|Q9UGU0|TCF20_HUMAN Transcription factor 20 OS=Homo sapiens GN=TCF20 PE=1 SV=3	Color2 [A=255, R=169, G=169, B=169]	1	4					49	49	49	44.5	44.5	44.5	211.77	0	229.16	1145000000	243	26.6134	26.57	26.7877	26.7095	26.3846	26.7928
	0.0158319	-0.0320759	O60942	O60942	mRNA-capping enzyme;Polynucleotide 5-triphosphatase;mRNA guanylyltransferase	RNGTT	376	>sp|O60942|MCE1_HUMAN mRNA-capping enzyme OS=Homo sapiens GN=RNGTT PE=1 SV=1	Color2 [A=255, R=169, G=169, B=169]	1	4					3	3	3	9.7	9.7	9.7	68.556	0	6.7272	21417000	3	20.931	19.8783	21.7949	20.2798	20.6665	21.5616
	0.0122105	-0.0323213	P31949	P31949	Protein S100-A11;Protein S100-A11, N-terminally processed	S100A11	1017	>sp|P31949|S10AB_HUMAN Protein S100-A11 OS=Homo sapiens GN=S100A11 PE=1 SV=2	Color2 [A=255, R=169, G=169, B=169]	1	4					3	3	3	34.3	34.3	34.3	11.74	0	7.5113	19903000	10	20.5752	19.3122	21.8436	20.8949	21.143	19.5961
	0.0227507	-0.033481	O75937	O75937	DnaJ homolog subfamily C member 8	DNAJC8	463	>sp|O75937|DNJC8_HUMAN DnaJ homolog subfamily C member 8 OS=Homo sapiens GN=DNAJC8 PE=1 SV=2	Color2 [A=255, R=169, G=169, B=169]	1	4					11	11	11	49	49	49	29.841	0	131.33	363890000	69	24.5127	25.0153	25.1271	24.1071	25.6733	24.7743
	0.0516643	-0.0337626	Q9BXF3	Q9BXF3	Cat eye syndrome critical region protein 2	CECR2	3497	>sp|Q9BXF3|CECR2_HUMAN Cat eye syndrome critical region protein 2 OS=Homo sapiens GN=CECR2 PE=1 SV=2	Color2 [A=255, R=169, G=169, B=169]	1	4					3	3	3	3.6	3.6	3.6	164.21	0	6.0267	15209000	15	21.5767	21.0761	21.2542	21.2129	21.0053	21.5876
	0.0408179	-0.0343253	O94905	O94905	Erlin-2	ERLIN2	492	>sp|O94905|ERLN2_HUMAN Erlin-2 OS=Homo sapiens GN=ERLIN2 PE=1 SV=1	Color2 [A=255, R=169, G=169, B=169]	1	4					4	4	3	17.1	17.1	13.6	37.839	0	8.6296	25981000	10	21.8003	20.9578	21.1003	21.3038	21.0253	21.4264
	0.0347347	-0.0345777	P37275;O60315	P37275	Zinc finger E-box-binding homeobox 1	ZEB1	1076	>sp|P37275|ZEB1_HUMAN Zinc finger E-box-binding homeobox 1 OS=Homo sapiens GN=ZEB1 PE=1 SV=2	Color2 [A=255, R=169, G=169, B=169]	1	4					8	8	8	10.4	10.4	10.4	124.07	0	20.637	36936000	20	21.7519	21.3681	21.8919	22.2263	21.269	21.4129
	0.0123021	-0.0355129	P05412	P05412	Transcription factor AP-1	JUN	645	>sp|P05412|JUN_HUMAN Transcription factor AP-1 OS=Homo sapiens GN=JUN PE=1 SV=2	Color2 [A=255, R=169, G=169, B=169]	1	4					9	9	8	52	52	49.5	35.675	0	177.94	1014200000	81	25.1181	26.271	26.5243	24.5407	27.4731	25.7929
	0.0144077	-0.043499	Q8N1I0	Q8N1I0	Dedicator of cytokinesis protein 4	DOCK4	2712	>sp|Q8N1I0|DOCK4_HUMAN Dedicator of cytokinesis protein 4 OS=Homo sapiens GN=DOCK4 PE=1 SV=3	Color2 [A=255, R=169, G=169, B=169]	1	4					6	6	6	6.3	6.3	6.3	225.2	0	12.36	24095000	12	20.155	22.5545	22.6252	22.4708	20.584	22.1493
	0.0712327	-0.0453669	Q03701	Q03701	CCAAT/enhancer-binding protein zeta	CEBPZ	1621	>sp|Q03701|CEBPZ_HUMAN CCAAT/enhancer-binding protein zeta OS=Homo sapiens GN=CEBPZ PE=1 SV=3	Color2 [A=255, R=169, G=169, B=169]	1	4					41	41	41	47.6	47.6	47.6	120.97	0	209.1	822410000	167	25.8285	25.5032	25.522	25.2132	25.89	25.6144
	0.0429913	-0.0469875	Q4G0J3	Q4G0J3	La-related protein 7	LARP7	2122	>sp|Q4G0J3|LARP7_HUMAN La-related protein 7 OS=Homo sapiens GN=LARP7 PE=1 SV=1	Color2 [A=255, R=169, G=169, B=169]	1	4					14	14	14	33.3	33.3	33.3	66.898	0	30.152	166270000	38	24.2367	23.1848	23.5826	23.5091	24.0308	23.3232
	0.0643745	-0.0484009	O95456	O95456	Proteasome assembly chaperone 1	PSMG1	541	>sp|O95456|PSMG1_HUMAN Proteasome assembly chaperone 1 OS=Homo sapiens GN=PSMG1 PE=1 SV=1	Color2 [A=255, R=169, G=169, B=169]	1	4					2	2	2	9	9	9	32.854	0	5.8791	24491000	13	21.6331	21.5307	20.9295	21.5945	21.2293	21.1244
	0.0507473	-0.0491562	P01100	P01100	Proto-oncogene c-Fos	FOS	600	>sp|P01100|FOS_HUMAN Proto-oncogene c-Fos OS=Homo sapiens GN=FOS PE=1 SV=1	Color2 [A=255, R=169, G=169, B=169]	1	4					2	2	2	7.6	7.6	7.6	40.695	0	6.8527	13647000	4	20.4222	20.5213	20.9825	20.2256	21.1529	20.4001
	0.0509266	-0.0515219	Q53GS9	Q53GS9	U4/U6.U5 tri-snRNP-associated protein 2	USP39	2142	>sp|Q53GS9|SNUT2_HUMAN U4/U6.U5 tri-snRNP-associated protein 2 OS=Homo sapiens GN=USP39 PE=1 SV=2	Color2 [A=255, R=169, G=169, B=169]	1	4					10	10	10	29.9	29.9	29.9	65.38	0	17.809	114040000	23	23.8752	22.9678	22.8489	23.1289	23.4176	22.9908
	0.0298964	-0.0525773	Q9NYL2	Q9NYL2	Mitogen-activated protein kinase kinase kinase MLT	ZAK	3932	>sp|Q9NYL2|MLTK_HUMAN Mitogen-activated protein kinase kinase kinase MLT OS=Homo sapiens GN=ZAK PE=1 SV=3	Color2 [A=255, R=169, G=169, B=169]	1	4					3	3	3	5.2	5.2	5.2	91.154	0	5.2699	16101000	5	19.9695	20.5108	21.7947	21.031	20.8474	20.2388
	0.039366	-0.052845	Q13151	Q13151	Heterogeneous nuclear ribonucleoprotein A0	HNRNPA0	1754	>sp|Q13151|ROA0_HUMAN Heterogeneous nuclear ribonucleoprotein A0 OS=Homo sapiens GN=HNRNPA0 PE=1 SV=1	Color2 [A=255, R=169, G=169, B=169]	1	4					7	7	7	39	39	39	30.84	0	83.966	937070000	71	25.9838	25.8308	25.9002	25.3728	26.7595	25.424
	0.103195	-0.058829	Q9UNX4	Q9UNX4	WD repeat-containing protein 3	WDR3	4200	>sp|Q9UNX4|WDR3_HUMAN WD repeat-containing protein 3 OS=Homo sapiens GN=WDR3 PE=1 SV=1	Color2 [A=255, R=169, G=169, B=169]	1	4					29	29	29	49.1	49.1	49.1	106.1	0	101.37	553010000	147	25.7237	25.3605	25.2759	25.1223	25.6491	25.4123
	0.0133008	-0.0592505	Q9Y2Q9	Q9Y2Q9	28S ribosomal protein S28, mitochondrial	MRPS28	4273	>sp|Q9Y2Q9|RT28_HUMAN 28S ribosomal protein S28, mitochondrial OS=Homo sapiens GN=MRPS28 PE=1 SV=1	Color2 [A=255, R=169, G=169, B=169]	1	4					4	4	4	28.9	28.9	28.9	20.843	0	48.973	262800000	27	21.0658	25.0877	24.5588	22.2455	24.8721	23.4171
	0.0458353	-0.0599009	P14859;Q9UKI9;P09086	P14859	POU domain, class 2, transcription factor 1	POU2F1	789	>sp|P14859|PO2F1_HUMAN POU domain, class 2, transcription factor 1 OS=Homo sapiens GN=POU2F1 PE=1 SV=2	Color2 [A=255, R=169, G=169, B=169]	1	4					4	4	4	10.2	10.2	10.2	76.471	0	13.498	30762000	10	21.3225	21.6194	22.3054	21.0321	22.1627	21.8729
	0.0309397	-0.0616271	P09651;Q32P51	P09651;Q32P51	Heterogeneous nuclear ribonucleoprotein A1;Heterogeneous nuclear ribonucleoprotein A1, N-terminally processed;Heterogeneous nuclear ribonucleoprotein A1-like 2	HNRNPA1;HNRNPA1L2	703	>sp|P09651|ROA1_HUMAN Heterogeneous nuclear ribonucleoprotein A1 OS=Homo sapiens GN=HNRNPA1 PE=1 SV=5;>sp|Q32P51|RA1L2_HUMAN Heterogeneous nuclear ribonucleoprotein A1-like 2 OS=Homo sapiens GN=HNRNPA1L2 PE=2 SV=2	Color2 [A=255, R=169, G=169, B=169]	1	4					15	15	15	43	43	43	38.746	0	217.39	3281500000	149	26.7773	27.8684	27.9989	26.5766	28.4704	27.4128
	0.0263124	-0.0620569	Q9Y620	Q9Y620	DNA repair and recombination protein RAD54B	RAD54B	4382	>sp|Q9Y620|RA54B_HUMAN DNA repair and recombination protein RAD54B OS=Homo sapiens GN=RAD54B PE=1 SV=1	Color2 [A=255, R=169, G=169, B=169]	1	4					8	8	8	15.3	15.3	15.3	102.97	0	19.69	77339000	22	22.3117	23.2777	22.0011	21.5699	23.8268	22.0076
	0.0395746	-0.0623741	Q96RU2	Q96RU2	Ubiquitin carboxyl-terminal hydrolase 28	USP28	3295	>sp|Q96RU2|UBP28_HUMAN Ubiquitin carboxyl-terminal hydrolase 28 OS=Homo sapiens GN=USP28 PE=1 SV=1	Color2 [A=255, R=169, G=169, B=169]	1	4					4	4	4	5.5	5.5	5.5	122.49	0	9.7493	17494000	6	20.1192	21.4412	21.0142	21.4664	20.1993	20.7218
	0.0257762	-0.0662212	Q52LR7	Q52LR7	Enhancer of polycomb homolog 2	EPC2	2132	>sp|Q52LR7|EPC2_HUMAN Enhancer of polycomb homolog 2 OS=Homo sapiens GN=EPC2 PE=1 SV=2	Color2 [A=255, R=169, G=169, B=169]	1	4					5	5	5	7.1	7.1	7.1	91.094	0	6.6529	19580000	9	20.9897	20.6924	21.1192	19.3344	22.2761	20.9922
	0.05238	-0.0766538	Q01581	Q01581	Hydroxymethylglutaryl-CoA synthase, cytoplasmic	HMGCS1	1589	>sp|Q01581|HMCS1_HUMAN Hydroxymethylglutaryl-CoA synthase, cytoplasmic OS=Homo sapiens GN=HMGCS1 PE=1 SV=2	Color2 [A=255, R=169, G=169, B=169]	1	4					2	2	2	6.7	6.7	6.7	57.293	0	12.569	13447000	5	20.945	21.1401	20.9041	21.5799	19.9432	21.2362
	0.0206368	-0.0772514	Q149N8	Q149N8	E3 ubiquitin-protein ligase SHPRH	SHPRH	1933	>sp|Q149N8|SHPRH_HUMAN E3 ubiquitin-protein ligase SHPRH OS=Homo sapiens GN=SHPRH PE=1 SV=2	Color2 [A=255, R=169, G=169, B=169]	1	4					11	11	11	11.6	11.6	11.6	193.08	0	26.757	50968000	20	21.5949	22.7876	22	19.7633	23.8088	22.5786
	0.0189495	-0.0773506	Q14938;Q12857	Q14938	Nuclear factor 1 X-type	NFIX	1926	>sp|Q14938|NFIX_HUMAN Nuclear factor 1 X-type OS=Homo sapiens GN=NFIX PE=1 SV=2	Color2 [A=255, R=169, G=169, B=169]	1	4					5	5	4	17.7	17.7	15.5	55.098	0	23.408	67017000	14	21.7879	22.6565	22.9528	19.7721	23.8737	23.5193
	0.0403017	-0.0774422	Q8IWU2	Q8IWU2	Serine/threonine-protein kinase LMTK2	LMTK2	2642	>sp|Q8IWU2|LMTK2_HUMAN Serine/threonine-protein kinase LMTK2 OS=Homo sapiens GN=LMTK2 PE=1 SV=2	Color2 [A=255, R=169, G=169, B=169]	1	4					3	3	3	3	3	3	164.9	0	7.0261	12133000	4	21.0471	19.9656	21.6591	20.6056	20.2004	21.6334
	0.0521138	-0.0777912	Q9H4L7	Q9H4L7	SWI/SNF-related matrix-associated actin-dependent regulator of chromatin subfamily A containing DEAD/H box 1	SMARCAD1	3649	>sp|Q9H4L7|SMRCD_HUMAN SWI/SNF-related matrix-associated actin-dependent regulator of chromatin subfamily A containing DEAD/H box 1 OS=Homo sapiens GN=SMARCAD1 PE=1 SV=2	Color2 [A=255, R=169, G=169, B=169]	1	4					18	18	18	27.7	27.7	27.7	117.4	0	100.9	488540000	105	26.257	25.3985	24.5709	25.0454	25.6119	25.3358
	0.0341942	-0.0783062	O94888	O94888	UBX domain-containing protein 7	UBXN7	490	>sp|O94888|UBXN7_HUMAN UBX domain-containing protein 7 OS=Homo sapiens GN=UBXN7 PE=1 SV=2	Color2 [A=255, R=169, G=169, B=169]	1	4					6	6	6	19	19	19	54.862	0	14.501	59353000	19	21.0818	21.8805	22.8171	20.7046	22.6692	22.1706
	0.0173557	-0.0788352	Q13247;Q08170	Q13247;Q08170	Serine/arginine-rich splicing factor 6;Serine/arginine-rich splicing factor 4	SRSF6;SRSF4	1768	>sp|Q13247|SRSF6_HUMAN Serine/arginine-rich splicing factor 6 OS=Homo sapiens GN=SRSF6 PE=1 SV=2;>sp|Q08170|SRSF4_HUMAN Serine/arginine-rich splicing factor 4 OS=Homo sapiens GN=SRSF4 PE=1 SV=2	Color2 [A=255, R=169, G=169, B=169]	1	4					3	3	2	8.4	8.4	5.8	39.586	0.0029035	1.8962	160370000	6	21.1387	21.4212	23.9789	20.7062	21.0895	24.5066
	0.0444743	-0.0845731	P08579	P08579	U2 small nuclear ribonucleoprotein B	SNRPB2	690	>sp|P08579|RU2B_HUMAN U2 small nuclear ribonucleoprotein B OS=Homo sapiens GN=SNRPB2 PE=1 SV=1	Color2 [A=255, R=169, G=169, B=169]	1	4					3	3	2	20	20	16.4	25.486	0	9.4012	75356000	12	20.7959	22.2714	21.888	20.6606	22.2704	21.7706
	0.085251	-0.0925744	Q92541	Q92541	RNA polymerase-associated protein RTF1 homolog	RTF1	2982	>sp|Q92541|RTF1_HUMAN RNA polymerase-associated protein RTF1 homolog OS=Homo sapiens GN=RTF1 PE=1 SV=4	Color2 [A=255, R=169, G=169, B=169]	1	4					13	13	13	20.1	20.1	20.1	80.313	0	86.217	394050000	89	24.4839	25.1077	25.4086	24.3646	25.2114	25.1465
	0.0408663	-0.0931447	Q9HCG8	Q9HCG8	Pre-mRNA-splicing factor CWC22 homolog	CWC22	3748	>sp|Q9HCG8|CWC22_HUMAN Pre-mRNA-splicing factor CWC22 homolog OS=Homo sapiens GN=CWC22 PE=1 SV=3	Color2 [A=255, R=169, G=169, B=169]	1	4					11	11	11	17.6	17.6	17.6	105.47	0	30.557	60265000	17	21.988	22.058	22.1291	22.6846	22.7935	20.4176
	0.108253	-0.0980968	Q5HYI8	Q5HYI8	Rab-like protein 3	RABL3	2175	>sp|Q5HYI8|RABL3_HUMAN Rab-like protein 3 OS=Homo sapiens GN=RABL3 PE=1 SV=1	Color2 [A=255, R=169, G=169, B=169]	1	4					2	2	2	22.5	22.5	22.5	26.422	0.00027412	3.4965	7278600	5	21.2549	20.303	20.5702	20.5475	20.9215	20.3648
	0.0455313	-0.0988255	Q9BUI4	Q9BUI4	DNA-directed RNA polymerase III subunit RPC3	POLR3C	3450	>sp|Q9BUI4|RPC3_HUMAN DNA-directed RNA polymerase III subunit RPC3 OS=Homo sapiens GN=POLR3C PE=1 SV=1	Color2 [A=255, R=169, G=169, B=169]	1	4					13	13	13	39.1	39.1	39.1	60.611	0	87.813	263930000	54	23.7906	24.5636	24.4964	23.0655	25.4714	24.0173
	0.026112	-0.100271	O15063	O15063	Uncharacterized protein KIAA0355	KIAA0355	212	>sp|O15063|K0355_HUMAN Uncharacterized protein KIAA0355 OS=Homo sapiens GN=KIAA0355 PE=1 SV=2	Color2 [A=255, R=169, G=169, B=169]	1	4					4	4	4	5.3	5.3	5.3	116.02	0	20.062	62457000	9	22.412	22.4212	20.4515	20.8543	20.2775	23.8521
	0.0474073	-0.101607	Q9H147	Q9H147	Deoxynucleotidyltransferase terminal-interacting protein 1	DNTTIP1	3596	>sp|Q9H147|TDIF1_HUMAN Deoxynucleotidyltransferase terminal-interacting protein 1 OS=Homo sapiens GN=DNTTIP1 PE=1 SV=2	Color2 [A=255, R=169, G=169, B=169]	1	4					4	4	4	23.7	23.7	23.7	37.013	0	14.84	25487000	10	20.7979	21.683	21.1632	20.3373	22.4844	20.5177
	0.0613414	-0.101737	O75132	O75132	Zinc finger BED domain-containing protein 4	ZBED4	385	>sp|O75132|ZBED4_HUMAN Zinc finger BED domain-containing protein 4 OS=Homo sapiens GN=ZBED4 PE=1 SV=2	Color2 [A=255, R=169, G=169, B=169]	1	4					3	3	3	4.4	4.4	4.4	130.32	0	12.933	9632700	5	20.4115	20.8548	20.1811	19.561	21.4009	20.1803
	0.038519	-0.103569	P00367;P49448	P00367	Glutamate dehydrogenase 1, mitochondrial	GLUD1	588	>sp|P00367|DHE3_HUMAN Glutamate dehydrogenase 1, mitochondrial OS=Homo sapiens GN=GLUD1 PE=1 SV=2	Color2 [A=255, R=169, G=169, B=169]	1	4					4	4	4	11.8	11.8	11.8	61.397	0	6.9191	24135000	8	22.2855	19.4045	20.0102	20.7683	20.6603	19.9608
	0.144704	-0.103776	Q13428	Q13428	Treacle protein	TCOF1	1788	>sp|Q13428|TCOF_HUMAN Treacle protein OS=Homo sapiens GN=TCOF1 PE=1 SV=3	Color2 [A=255, R=169, G=169, B=169]	1	4					44	44	44	33.9	33.9	33.9	152.1	0	323.31	5988100000	343	28.4484	28.9125	29.2058	28.4543	28.9233	28.8778
	0.105509	-0.107607	Q96A72	Q96A72	Protein mago nashi homolog 2	MAGOHB	3074	>sp|Q96A72|MGN2_HUMAN Protein mago nashi homolog 2 OS=Homo sapiens GN=MAGOHB PE=1 SV=1	Color2 [A=255, R=169, G=169, B=169]	1	4					6	6	1	48	48	6.1	17.276	0	18.823	253370000	45	24.5239	24.0673	24.1018	23.5916	24.7481	24.0304
	0.0317905	-0.111719	Q9Y237	Q9Y237	Peptidyl-prolyl cis-trans isomerase NIMA-interacting 4	PIN4	4242	>sp|Q9Y237|PIN4_HUMAN Peptidyl-prolyl cis-trans isomerase NIMA-interacting 4 OS=Homo sapiens GN=PIN4 PE=1 SV=1	Color2 [A=255, R=169, G=169, B=169]	1	4					3	3	3	40.5	40.5	40.5	13.81	0	13.461	70039000	17	20.9622	22.6611	22.5329	20.7252	24.0343	21.0615
	0.063844	-0.116272	O00505	O00505	Importin subunit alpha-4	KPNA3	143	>sp|O00505|IMA4_HUMAN Importin subunit alpha-4 OS=Homo sapiens GN=KPNA3 PE=1 SV=2	Color2 [A=255, R=169, G=169, B=169]	1	4					3	3	3	9	9	9	57.81	0.00028121	3.9986	21987000	7	20.9004	21.5573	20.4618	20.5384	21.9237	20.1086
	0.121705	-0.116638	P10244;P10242	P10244	Myb-related protein B	MYBL2	719	>sp|P10244|MYBB_HUMAN Myb-related protein B OS=Homo sapiens GN=MYBL2 PE=1 SV=1	Color2 [A=255, R=169, G=169, B=169]	1	4					26	26	25	53.3	53.3	51.9	78.763	0	122.37	1655400000	170	26.7959	27.1144	27.5234	26.4726	27.2512	27.3599
	0.17776	-0.119675	Q9BRD0	Q9BRD0	BUD13 homolog	BUD13	3404	>sp|Q9BRD0|BUD13_HUMAN BUD13 homolog OS=Homo sapiens GN=BUD13 PE=1 SV=1	Color2 [A=255, R=169, G=169, B=169]	1	4					10	10	10	20.4	20.4	20.4	70.52	0	25.075	173740000	41	24.0063	23.5703	24.3574	23.629	23.938	24.008
	0.101059	-0.119745	Q14746	Q14746	Conserved oligomeric Golgi complex subunit 2	COG2	1916	>sp|Q14746|COG2_HUMAN Conserved oligomeric Golgi complex subunit 2 OS=Homo sapiens GN=COG2 PE=1 SV=1	Color2 [A=255, R=169, G=169, B=169]	1	4					3	3	3	9.6	9.6	9.6	83.207	0	6.9821	10985000	7	20.8026	21.1032	20.4853	21.1708	19.9155	20.9456
	0.0398016	-0.120274	Q9BST9	Q9BST9	Rhotekin	RTKN	3427	>sp|Q9BST9|RTKN_HUMAN Rhotekin OS=Homo sapiens GN=RTKN PE=1 SV=2	Color2 [A=255, R=169, G=169, B=169]	1	4					3	3	3	12.4	12.4	12.4	62.667	0	10.5	20842000	9	20.9551	22.4271	19.1483	21.5105	20.3853	20.2739
	0.0485917	-0.122487	Q86UE8	Q86UE8	Serine/threonine-protein kinase tousled-like 2	TLK2	2555	>sp|Q86UE8|TLK2_HUMAN Serine/threonine-protein kinase tousled-like 2 OS=Homo sapiens GN=TLK2 PE=1 SV=2	Color2 [A=255, R=169, G=169, B=169]	1	4					4	4	3	7.6	7.6	6.1	87.66	0	8.5361	43608000	11	20.7272	20.3739	22.0774	19.8586	22.2247	20.7277
	0.278954	-0.124032	Q7KZI7	Q7KZI7	Serine/threonine-protein kinase MARK2	MARK2	2478	>sp|Q7KZI7|MARK2_HUMAN Serine/threonine-protein kinase MARK2 OS=Homo sapiens GN=MARK2 PE=1 SV=2	Color2 [A=255, R=169, G=169, B=169]	1	4					4	4	4	9.4	9.4	9.4	87.91	0.00027693	3.6687	12046000	9	20.7747	20.9973	21.0657	20.928	20.5152	21.0225
	0.0792087	-0.124131	Q8IVW6	Q8IVW6	AT-rich interactive domain-containing protein 3B	ARID3B	2629	>sp|Q8IVW6|ARI3B_HUMAN AT-rich interactive domain-containing protein 3B OS=Homo sapiens GN=ARID3B PE=1 SV=2	Color2 [A=255, R=169, G=169, B=169]	1	4					16	16	15	41	41	38.1	60.636	0	65.43	430820000	79	24.6947	24.9415	25.775	24.1904	25.7214	25.1271
	0.0858359	-0.125305	Q9Y4E6	Q9Y4E6	WD repeat-containing protein 7	WDR7	4335	>sp|Q9Y4E6|WDR7_HUMAN WD repeat-containing protein 7 OS=Homo sapiens GN=WDR7 PE=1 SV=2	Color2 [A=255, R=169, G=169, B=169]	1	4					4	4	4	4	4	4	163.81	0	4.1841	13182000	5	20.4686	20.8176	21.3176	20.9649	21.3964	19.8666
	0.0664683	-0.12683	Q99717;Q15797;P84022;Q15796;O15198	Q99717;Q15797	Mothers against decapentaplegic homolog 5;Mothers against decapentaplegic homolog 1	SMAD5;SMAD1	3364	>sp|Q99717|SMAD5_HUMAN Mothers against decapentaplegic homolog 5 OS=Homo sapiens GN=SMAD5 PE=1 SV=1;>sp|Q15797|SMAD1_HUMAN Mothers against decapentaplegic homolog 1 OS=Homo sapiens GN=SMAD1 PE=1 SV=1	Color2 [A=255, R=169, G=169, B=169]	1	4					5	5	5	18.9	18.9	18.9	52.258	0	11.249	30095000	11	21.0579	21.6343	21.6201	20.2139	22.4225	21.2954
	0.0662167	-0.127497	P55209	P55209	Nucleosome assembly protein 1-like 1	NAP1L1	1363	>sp|P55209|NP1L1_HUMAN Nucleosome assembly protein 1-like 1 OS=Homo sapiens GN=NAP1L1 PE=1 SV=1	Color2 [A=255, R=169, G=169, B=169]	1	4					13	13	12	45	45	42.5	45.374	0	88.389	921140000	61	25.1034	26.3326	26.2365	25.6131	26.7696	24.9073
	0.0260387	-0.128045	Q9Y6X8	Q9Y6X8	Zinc fingers and homeoboxes protein 2	ZHX2	4417	>sp|Q9Y6X8|ZHX2_HUMAN Zinc fingers and homeoboxes protein 2 OS=Homo sapiens GN=ZHX2 PE=1 SV=1	Color2 [A=255, R=169, G=169, B=169]	1	4					12	12	11	19.7	19.7	18.6	92.306	0	15.073	78346000	23	19.5826	23.3342	23.3286	19.8076	23.1285	22.9251
	0.109931	-0.128407	Q9UQ84	Q9UQ84	Exonuclease 1	EXO1	4230	>sp|Q9UQ84|EXO1_HUMAN Exonuclease 1 OS=Homo sapiens GN=EXO1 PE=1 SV=2	Color2 [A=255, R=169, G=169, B=169]	1	4					11	11	11	20.6	20.6	20.6	94.102	0	34.973	180620000	51	23.8832	24.1431	23.9464	23.3819	24.6893	23.5162
	0.0271145	-0.128566	Q9NZM5	Q9NZM5	Glioma tumor suppressor candidate region gene 2 protein	GLTSCR2	3957	>sp|Q9NZM5|GSCR2_HUMAN Glioma tumor suppressor candidate region gene 2 protein OS=Homo sapiens GN=GLTSCR2 PE=1 SV=2	Color2 [A=255, R=169, G=169, B=169]	1	4					7	7	7	22.8	22.8	22.8	54.389	0	45.581	142840000	24	22.7131	23.0389	22.4056	19.4522	24.4858	23.8339
	0.0420341	-0.12868	P78345	P78345	Ribonuclease P protein subunit p38	RPP38	1535	>sp|P78345|RPP38_HUMAN Ribonuclease P protein subunit p38 OS=Homo sapiens GN=RPP38 PE=1 SV=2	Color2 [A=255, R=169, G=169, B=169]	1	4					6	6	6	27.9	27.9	27.9	31.834	0	24.854	30066000	11	21.1875	20.8731	21.4772	20.484	23.0458	19.622
	0.395007	-0.13028	P39880	P39880	Homeobox protein cut-like 1	CUX1	1093	>sp|P39880|CUX1_HUMAN Homeobox protein cut-like 1 OS=Homo sapiens GN=CUX1 PE=1 SV=3	Color2 [A=255, R=169, G=169, B=169]	1	4					56	56	27	48	48	28.5	164.19	0	323.31	1861200000	319	27.3535	27.3306	27.5165	27.4287	27.0201	27.361
	0.12601	-0.130521	Q9BZZ5	Q9BZZ5	Apoptosis inhibitor 5	API5	3541	>sp|Q9BZZ5|API5_HUMAN Apoptosis inhibitor 5 OS=Homo sapiens GN=API5 PE=1 SV=3	Color2 [A=255, R=169, G=169, B=169]	1	4					10	10	10	27.9	27.9	27.9	59.004	0	109.51	259520000	55	24.542	24.2195	24.217	23.6108	24.8627	24.1135
	0.0395098	-0.13249	Q9H040	Q9H040	SprT-like domain-containing protein Spartan	SPRTN	3575	>sp|Q9H040|SPRTN_HUMAN SprT-like domain-containing protein Spartan OS=Homo sapiens GN=SPRTN PE=1 SV=2	Color2 [A=255, R=169, G=169, B=169]	1	4					8	8	8	21.1	21.1	21.1	55.133	0	14.606	67597000	16	21.2019	22.5049	22.3256	19.8496	23.4492	22.336
	0.113708	-0.133051	Q9NVX0	Q9NVX0	HAUS augmin-like complex subunit 2	HAUS2	3883	>sp|Q9NVX0|HAUS2_HUMAN HAUS augmin-like complex subunit 2 OS=Homo sapiens GN=HAUS2 PE=1 SV=1	Color2 [A=255, R=169, G=169, B=169]	1	4					3	3	3	16.6	16.6	16.6	26.933	0	9.7965	14959000	8	21.2072	21.4357	20.8721	20.2725	21.5639	21.2794
	0.0312356	-0.135872	Q92560	Q92560	Ubiquitin carboxyl-terminal hydrolase BAP1	BAP1	2987	>sp|Q92560|BAP1_HUMAN Ubiquitin carboxyl-terminal hydrolase BAP1 OS=Homo sapiens GN=BAP1 PE=1 SV=2	Color2 [A=255, R=169, G=169, B=169]	1	4					10	10	10	22.1	22.1	22.1	80.361	0	38.533	105200000	31	20.1756	23.3527	23.5541	20.5104	23.8881	22.2764
	0.0640264	-0.139215	Q9Y6X9	Q9Y6X9	MORC family CW-type zinc finger protein 2	MORC2	4418	>sp|Q9Y6X9|MORC2_HUMAN MORC family CW-type zinc finger protein 2 OS=Homo sapiens GN=MORC2 PE=1 SV=2	Color2 [A=255, R=169, G=169, B=169]	1	4					5	5	5	7.8	7.8	7.8	117.82	0	12.476	59694000	11	21.715	22.2316	22.3169	20.4843	22.634	22.7276
	0.0343907	-0.141736	Q9GZN8	Q9GZN8	UPF0687 protein C20orf27	C20orf27	3563	>sp|Q9GZN8|CT027_HUMAN UPF0687 protein C20orf27 OS=Homo sapiens GN=C20orf27 PE=1 SV=3	Color2 [A=255, R=169, G=169, B=169]	1	4					6	6	6	54.6	54.6	54.6	19.291	0	20.776	135280000	25	20.3323	23.9211	23.9778	21.6003	23.9448	22.2609
	0.119846	-0.142248	O94776	O94776	Metastasis-associated protein MTA2	MTA2	474	>sp|O94776|MTA2_HUMAN Metastasis-associated protein MTA2 OS=Homo sapiens GN=MTA2 PE=1 SV=1	Color2 [A=255, R=169, G=169, B=169]	1	4					22	20	19	40.7	37.3	36.2	75.022	0	62.427	561720000	88	25.0478	25.6469	25.7793	25.1621	26.0619	24.8232
	0.118543	-0.148242	Q5T200	Q5T200	Zinc finger CCCH domain-containing protein 13	ZC3H13	2211	>sp|Q5T200|ZC3HD_HUMAN Zinc finger CCCH domain-containing protein 13 OS=Homo sapiens GN=ZC3H13 PE=1 SV=1	Color2 [A=255, R=169, G=169, B=169]	1	4					5	5	5	4.7	4.7	4.7	196.63	0	28.92	25200000	13	21.2899	19.8413	20.6732	20.5248	20.7174	20.1174
	0.0590431	-0.149806	Q99829	Q99829	Copine-1	CPNE1	3374	>sp|Q99829|CPNE1_HUMAN Copine-1 OS=Homo sapiens GN=CPNE1 PE=1 SV=1	Color2 [A=255, R=169, G=169, B=169]	1	4					1	1	1	3.7	3.7	3.7	59.058	0	4.4497	9813600	2	20.6605	21.1208	20.3384	21.0199	21.7394	18.9109
	0.0400046	-0.151637	Q96CP2	Q96CP2	FLYWCH family member 2	FLYWCH2	3112	>sp|Q96CP2|FWCH2_HUMAN FLYWCH family member 2 OS=Homo sapiens GN=FLYWCH2 PE=1 SV=1	Color2 [A=255, R=169, G=169, B=169]	1	4					7	7	6	77.1	77.1	67.1	14.563	0	39.407	165750000	32	22.7218	23.2413	24.1787	20.8087	24.6478	24.2304
	0.203863	-0.152028	Q3T8J9	Q3T8J9	GON-4-like protein	GON4L	2108	>sp|Q3T8J9|GON4L_HUMAN GON-4-like protein OS=Homo sapiens GN=GON4L PE=1 SV=1	Color2 [A=255, R=169, G=169, B=169]	1	4					20	20	12	14.9	14.9	9.8	248.62	0	43.744	324830000	64	24.9264	24.6987	24.5936	24.1294	25.0662	24.5671
	0.130053	-0.154217	Q8IYD8	Q8IYD8	Fanconi anemia group M protein	FANCM	2678	>sp|Q8IYD8|FANCM_HUMAN Fanconi anemia group M protein OS=Homo sapiens GN=FANCM PE=1 SV=2	Color2 [A=255, R=169, G=169, B=169]	1	4					5	5	5	3.7	3.7	3.7	232.19	0	11.425	25630000	9	21.1645	21.7281	20.5177	20.4628	21.2399	21.2449
	0.107219	-0.161033	Q15404	Q15404	Ras suppressor protein 1	RSU1	1997	>sp|Q15404|RSU1_HUMAN Ras suppressor protein 1 OS=Homo sapiens GN=RSU1 PE=1 SV=3	Color2 [A=255, R=169, G=169, B=169]	1	4					2	2	2	18.1	18.1	18.1	31.54	0	11.414	20029000	5	20.6573	21.6228	20.3155	20.4445	21.4435	20.2244
	0.114805	-0.164433	Q92990	Q92990	Glomulin	GLMN	3046	>sp|Q92990|GLMN_HUMAN Glomulin OS=Homo sapiens GN=GLMN PE=1 SV=2	Color2 [A=255, R=169, G=169, B=169]	1	4					2	2	2	4.4	4.4	4.4	68.207	0	7.6779	22354000	9	21.7743	21.0397	21.0405	20.7985	20.5369	22.0258
	0.156411	-0.164616	Q96GD3	Q96GD3	Polycomb protein SCMH1	SCMH1	3162	>sp|Q96GD3|SCMH1_HUMAN Polycomb protein SCMH1 OS=Homo sapiens GN=SCMH1 PE=1 SV=1	Color2 [A=255, R=169, G=169, B=169]	1	4					2	2	2	5.6	5.6	5.6	73.353	0.000273	3.4225	3712000	4	21.4673	20.987	20.4142	20.794	21.2238	20.357
	0.414472	-0.165085	Q9Y2L1	Q9Y2L1	Exosome complex exonuclease RRP44	DIS3	4270	>sp|Q9Y2L1|RRP44_HUMAN Exosome complex exonuclease RRP44 OS=Homo sapiens GN=DIS3 PE=1 SV=2	Color2 [A=255, R=169, G=169, B=169]	1	4					48	48	48	66.2	66.2	66.2	109	0	308.77	3768100000	348	28.2495	28.4141	28.4443	27.8928	28.4087	28.3112
	0.152519	-0.167126	Q15181	Q15181	Inorganic pyrophosphatase	PPA1	1973	>sp|Q15181|IPYR_HUMAN Inorganic pyrophosphatase OS=Homo sapiens GN=PPA1 PE=1 SV=2	Color2 [A=255, R=169, G=169, B=169]	1	4					5	5	5	23.2	23.2	23.2	32.66	0	10.363	40005000	13	20.6388	21.3094	20.1262	20.8203	20.0857	20.667
	0.128176	-0.167525	Q9BRV8	Q9BRV8	Suppressor of IKBKE 1	SIKE1	3417	>sp|Q9BRV8|SIKE1_HUMAN Suppressor of IKBKE 1 OS=Homo sapiens GN=SIKE1 PE=1 SV=1	Color2 [A=255, R=169, G=169, B=169]	1	4					4	4	4	30.9	30.9	30.9	23.721	0	7.3104	13200000	6	20.9413	19.7593	19.7524	20.3912	20.0904	19.4688
	0.101278	-0.167953	P51948	P51948	CDK-activating kinase assembly factor MAT1	MNAT1	1287	>sp|P51948|MAT1_HUMAN CDK-activating kinase assembly factor MAT1 OS=Homo sapiens GN=MNAT1 PE=1 SV=1	Color2 [A=255, R=169, G=169, B=169]	1	4					2	2	2	10.7	10.7	10.7	35.823	0.0002686	3.1971	28800000	10	20.8165	21.5241	21.3302	20.8478	22.1076	20.2115
	0.0713964	-0.168637	Q96NB3	Q96NB3	Zinc finger protein 830	ZNF830	3251	>sp|Q96NB3|ZN830_HUMAN Zinc finger protein 830 OS=Homo sapiens GN=ZNF830 PE=1 SV=2	Color2 [A=255, R=169, G=169, B=169]	1	4					8	8	8	37.9	37.9	37.9	41.998	0	30.258	169040000	31	22.6958	23.8763	23.8607	22.471	24.7612	22.6948
	0.273401	-0.168807	Q5VWN6	Q5VWN6	Protein FAM208B	FAM208B	2273	>sp|Q5VWN6|F208B_HUMAN Protein FAM208B OS=Homo sapiens GN=FAM208B PE=1 SV=1	Color2 [A=255, R=169, G=169, B=169]	1	4					42	42	42	28.3	28.3	28.3	268.84	0	131.86	682500000	128	25.897	26.1977	25.5922	25.99	25.796	25.3944
	0.0974993	-0.171531	Q9UNP9	Q9UNP9	Peptidyl-prolyl cis-trans isomerase E	PPIE	4197	>sp|Q9UNP9|PPIE_HUMAN Peptidyl-prolyl cis-trans isomerase E OS=Homo sapiens GN=PPIE PE=1 SV=1	Color2 [A=255, R=169, G=169, B=169]	1	4					8	8	8	37.2	37.2	37.2	33.43	0	33.854	235820000	32	24.1996	23.9461	24.3222	23.0782	25.1712	23.7039
	0.0974893	-0.177676	P55211	P55211	Caspase-9;Caspase-9 subunit p35;Caspase-9 subunit p10	CASP9	1365	>sp|P55211|CASP9_HUMAN Caspase-9 OS=Homo sapiens GN=CASP9 PE=1 SV=3	Color2 [A=255, R=169, G=169, B=169]	1	4					3	3	3	18.8	18.8	18.8	46.28	0.00027071	3.3093	34142000	6	20.8512	22.3014	20.2068	21.3514	20.776	20.699
	0.169457	-0.178781	O43395	O43395	U4/U6 small nuclear ribonucleoprotein Prp3	PRPF3	282	>sp|O43395|PRPF3_HUMAN U4/U6 small nuclear ribonucleoprotein Prp3 OS=Homo sapiens GN=PRPF3 PE=1 SV=2	Color2 [A=255, R=169, G=169, B=169]	1	4					20	20	20	42.9	42.9	42.9	77.528	0	88.884	658800000	120	25.3113	25.8174	26.0927	25.4295	26.1812	25.0744
	0.225428	-0.179075	P61081	P61081	NEDD8-conjugating enzyme Ubc12	UBE2M	1419	>sp|P61081|UBC12_HUMAN NEDD8-conjugating enzyme Ubc12 OS=Homo sapiens GN=UBE2M PE=1 SV=1	Color2 [A=255, R=169, G=169, B=169]	1	4					10	10	10	71	71	71	20.9	0	78.222	2075500000	76	26.9475	27.2197	27.6958	26.9094	27.5489	26.8675
	0.177517	-0.180489	Q86XP3	Q86XP3	ATP-dependent RNA helicase DDX42	DDX42	2595	>sp|Q86XP3|DDX42_HUMAN ATP-dependent RNA helicase DDX42 OS=Homo sapiens GN=DDX42 PE=1 SV=1	Color2 [A=255, R=169, G=169, B=169]	1	4					35	35	35	56.7	56.7	56.7	102.97	0	192.13	1841400000	199	26.8042	27.4841	27.4496	26.4718	27.5526	27.1719
	0.392071	-0.184606	Q15020	Q15020	Squamous cell carcinoma antigen recognized by T-cells 3	SART3	1948	>sp|Q15020|SART3_HUMAN Squamous cell carcinoma antigen recognized by T-cells 3 OS=Homo sapiens GN=SART3 PE=1 SV=1	Color2 [A=255, R=169, G=169, B=169]	1	4					44	44	44	55.9	55.9	55.9	109.93	0	253.37	1184100000	239	26.5369	26.4879	26.6362	25.9881	26.6218	26.4972
	0.468997	-0.187174	Q14151	Q14151	Scaffold attachment factor B2	SAFB2	1851	>sp|Q14151|SAFB2_HUMAN Scaffold attachment factor B2 OS=Homo sapiens GN=SAFB2 PE=1 SV=1	Color2 [A=255, R=169, G=169, B=169]	1	4					24	24	14	30.3	30.3	19.1	107.47	0	109.9	1026500000	142	26.3174	26.4995	26.8649	26.2743	26.3562	26.4899
	0.227889	-0.187993	Q15061	Q15061	WD repeat-containing protein 43	WDR43	1965	>sp|Q15061|WDR43_HUMAN WD repeat-containing protein 43 OS=Homo sapiens GN=WDR43 PE=1 SV=3	Color2 [A=255, R=169, G=169, B=169]	1	4					8	8	8	25.6	25.6	25.6	74.89	0	42.537	259530000	54	24.5829	24.1063	24.2968	23.671	24.6753	24.0758
	0.156227	-0.189201	O15265	O15265	Ataxin-7	ATXN7	235	>sp|O15265|ATX7_HUMAN Ataxin-7 OS=Homo sapiens GN=ATXN7 PE=1 SV=1	Color2 [A=255, R=169, G=169, B=169]	1	4					4	4	4	9.1	9.1	9.1	95.45	0	4.4834	26263000	8	21.2154	21.4717	22.1441	20.7248	21.9204	21.6185
	0.189841	-0.189716	O95391	O95391	Pre-mRNA-splicing factor SLU7	SLU7	531	>sp|O95391|SLU7_HUMAN Pre-mRNA-splicing factor SLU7 OS=Homo sapiens GN=SLU7 PE=1 SV=2	Color2 [A=255, R=169, G=169, B=169]	1	4					15	15	15	40.1	40.1	40.1	68.386	0	94.001	430630000	83	25.2645	25.1613	25.1092	24.461	25.7255	24.7795
	0.0546842	-0.190292	P37840	P37840	Alpha-synuclein	SNCA	1079	>sp|P37840|SYUA_HUMAN Alpha-synuclein OS=Homo sapiens GN=SNCA PE=1 SV=1	Color2 [A=255, R=169, G=169, B=169]	1	4					3	3	3	27.1	27.1	27.1	14.46	0	53.932	136170000	17	21.0088	23.4003	24.458	21.6076	23.783	22.9057
	0.128994	-0.194906	Q13191	Q13191	E3 ubiquitin-protein ligase CBL-B	CBLB	1762	>sp|Q13191|CBLB_HUMAN E3 ubiquitin-protein ligase CBL-B OS=Homo sapiens GN=CBLB PE=1 SV=2	Color2 [A=255, R=169, G=169, B=169]	1	4					2	2	2	4.3	4.3	4.3	109.45	0.0002727	3.4046	6897800	8	21.815	20.6049	20.1229	21.088	20.2903	20.5798
	0.0518375	-0.202646	O60832	O60832	H/ACA ribonucleoprotein complex subunit 4	DKC1	366	>sp|O60832|DKC1_HUMAN H/ACA ribonucleoprotein complex subunit 4 OS=Homo sapiens GN=DKC1 PE=1 SV=3	Color2 [A=255, R=169, G=169, B=169]	1	4					7	7	7	17.9	17.9	17.9	57.673	0	19.404	119990000	32	20.47	23.7835	23.6716	20.9167	23.58	22.8205
	0.0582245	-0.202783	Q9NY74	Q9NY74	Ewings tumor-associated antigen 1	ETAA1	3922	>sp|Q9NY74|ETAA1_HUMAN Ewings tumor-associated antigen 1 OS=Homo sapiens GN=ETAA1 PE=1 SV=2	Color2 [A=255, R=169, G=169, B=169]	1	4					9	9	9	20.3	20.3	20.3	103.44	0	40.433	95798000	23	20.7914	23.5186	23.517	20.8467	23.4197	22.9523
	0.153785	-0.203632	O43172	O43172	U4/U6 small nuclear ribonucleoprotein Prp4	PRPF4	265	>sp|O43172|PRP4_HUMAN U4/U6 small nuclear ribonucleoprotein Prp4 OS=Homo sapiens GN=PRPF4 PE=1 SV=2	Color2 [A=255, R=169, G=169, B=169]	1	4					19	19	19	53.1	53.1	53.1	58.449	0	48.362	665910000	88	25.3972	25.8901	25.9561	24.9681	26.4587	25.2058
	0.151779	-0.203815	Q7Z7L1;Q68D06	Q7Z7L1	Schlafen family member 11	SLFN11	2542	>sp|Q7Z7L1|SLN11_HUMAN Schlafen family member 11 OS=Homo sapiens GN=SLFN11 PE=1 SV=2	Color2 [A=255, R=169, G=169, B=169]	1	4					16	16	16	25.9	25.9	25.9	102.83	0	36.628	249940000	63	23.6311	24.9279	24.3676	23.4477	24.3537	24.5138
	0.171536	-0.206901	Q13547	Q13547	Histone deacetylase 1	HDAC1	1805	>sp|Q13547|HDAC1_HUMAN Histone deacetylase 1 OS=Homo sapiens GN=HDAC1 PE=1 SV=1	Color2 [A=255, R=169, G=169, B=169]	1	4					17	17	10	48.3	48.3	31.7	55.102	0	111.61	1386700000	125	26.7889	26.4562	26.6968	26.3	27.2723	25.749
	0.078136	-0.207046	O75362	O75362	Zinc finger protein 217	ZNF217	406	>sp|O75362|ZN217_HUMAN Zinc finger protein 217 OS=Homo sapiens GN=ZNF217 PE=1 SV=1	Color2 [A=255, R=169, G=169, B=169]	1	4					19	18	18	30.1	29.3	29.3	115.27	0	82.487	195570000	58	23.3272	23.8879	24.005	21.9035	25.049	23.6464
	0.110499	-0.207579	Q9NRW1;P20340;Q14964	Q9NRW1;P20340;Q14964	Ras-related protein Rab-6B;Ras-related protein Rab-6A;Ras-related protein Rab-39A	RAB6B;RAB6A;RAB39A	868	>sp|Q9NRW1|RAB6B_HUMAN Ras-related protein Rab-6B OS=Homo sapiens GN=RAB6B PE=1 SV=1;>sp|P20340|RAB6A_HUMAN Ras-related protein Rab-6A OS=Homo sapiens GN=RAB6A PE=1 SV=3;>sp|Q14964|RB39A_HUMAN Ras-related protein Rab-39A OS=Homo sapiens GN=RAB39A PE=1 SV=2	Color2 [A=255, R=169, G=169, B=169]	1	4					2	2	2	11.1	11.1	11.1	23.461	0	7.0264	44255000	11	20.917	22.3733	20.9244	20.6471	22.1479	20.797
	0.18093	-0.211476	Q92769	Q92769	Histone deacetylase 2	HDAC2	3019	>sp|Q92769|HDAC2_HUMAN Histone deacetylase 2 OS=Homo sapiens GN=HDAC2 PE=1 SV=2	Color2 [A=255, R=169, G=169, B=169]	1	4					16	9	9	45.9	29.5	29.5	55.364	0	108.08	913570000	102	26.0331	26.0943	26.1101	25.5268	26.7486	25.3276
	0.107902	-0.211749	Q08050	Q08050	Forkhead box protein M1	FOXM1	1671	>sp|Q08050|FOXM1_HUMAN Forkhead box protein M1 OS=Homo sapiens GN=FOXM1 PE=1 SV=3	Color2 [A=255, R=169, G=169, B=169]	1	4					9	9	9	24.1	24.1	24.1	84.282	0	43.767	157710000	35	23.1993	23.4167	24.6715	22.4817	24.2206	23.9501
	0.0787417	-0.212145	Q9NW64	Q9NW64	Pre-mRNA-splicing factor RBM22	RBM22	3890	>sp|Q9NW64|RBM22_HUMAN Pre-mRNA-splicing factor RBM22 OS=Homo sapiens GN=RBM22 PE=1 SV=1	Color2 [A=255, R=169, G=169, B=169]	1	4					12	12	12	36.9	36.9	36.9	46.895	0	51.77	424750000	57	23.6813	25.2893	25.3908	23.2024	25.8719	24.6506
	0.181084	-0.212199	Q9ULJ7	Q9ULJ7	Ankyrin repeat domain-containing protein 50	ANKRD50	4166	>sp|Q9ULJ7|ANR50_HUMAN Ankyrin repeat domain-containing protein 50 OS=Homo sapiens GN=ANKRD50 PE=1 SV=4	Color2 [A=255, R=169, G=169, B=169]	1	4					6	6	6	7.1	7.1	7.1	155.86	0	6.1257	25275000	6	20.666	21.0842	21.7011	21.5816	20.7394	20.4937
	0.137366	-0.213127	P49589	P49589	Cysteine--tRNA ligase, cytoplasmic	CARS	1217	>sp|P49589|SYCC_HUMAN Cysteine--tRNA ligase, cytoplasmic OS=Homo sapiens GN=CARS PE=1 SV=3	Color2 [A=255, R=169, G=169, B=169]	1	4					2	2	2	4.8	4.8	4.8	85.472	0	13.034	5619300	5	21.9484	20.2353	20.5903	21.1786	20.5429	20.4131
	0.0553317	-0.21598	Q9H4W6;Q9UH73;Q9HAK2	Q9H4W6	Transcription factor COE3	EBF3	3651	>sp|Q9H4W6|COE3_HUMAN Transcription factor COE3 OS=Homo sapiens GN=EBF3 PE=1 SV=2	Color2 [A=255, R=169, G=169, B=169]	1	4					6	6	6	14.8	14.8	14.8	64.863	0	18.223	114860000	31	20.9103	23.2373	24.0748	20.6554	23.8243	23.0947
	0.187303	-0.218814	P50747	P50747	Biotin--protein ligase;Biotin--[methylmalonyl-CoA-carboxytransferase] ligase;Biotin--[propionyl-CoA-carboxylase [ATP-hydrolyzing]] ligase;Biotin--[methylcrotonoyl-CoA-carboxylase] ligase;Biotin--[acetyl-CoA-carboxylase] ligase	HLCS	1256	>sp|P50747|BPL1_HUMAN Biotin--protein ligase OS=Homo sapiens GN=HLCS PE=1 SV=1	Color2 [A=255, R=169, G=169, B=169]	1	4					12	12	12	26	26	26	80.759	0	29.677	200980000	52	24.3888	23.7801	24.0101	24.6509	23.3302	23.5414
	0.183751	-0.226794	O14628	O14628	Zinc finger protein 195	ZNF195	166	>sp|O14628|ZN195_HUMAN Zinc finger protein 195 OS=Homo sapiens GN=ZNF195 PE=1 SV=2	Color2 [A=255, R=169, G=169, B=169]	1	4					8	7	7	17.8	16.5	16.5	72.331	0	17.901	102500000	19	23.4238	23.2945	22.6167	22.5114	23.6813	22.4619
	0.197557	-0.227124	O75717	O75717	WD repeat and HMG-box DNA-binding protein 1	WDHD1	448	>sp|O75717|WDHD1_HUMAN WD repeat and HMG-box DNA-binding protein 1 OS=Homo sapiens GN=WDHD1 PE=1 SV=1	Color2 [A=255, R=169, G=169, B=169]	1	4					41	41	41	52.6	52.6	52.6	125.97	0	305.26	1745000000	256	26.4431	27.2864	27.4558	26.2514	27.3186	26.9338
	0.148105	-0.228671	Q96GY3	Q96GY3	Protein lin-37 homolog	LIN37	3172	>sp|Q96GY3|LIN37_HUMAN Protein lin-37 homolog OS=Homo sapiens GN=LIN37 PE=1 SV=1	Color2 [A=255, R=169, G=169, B=169]	1	4					2	2	2	12.6	12.6	12.6	28.383	0	5.0497	31297000	8	20.8616	22.0252	21.941	20.765	22.2229	21.1539
	0.137514	-0.229599	P53999	P53999	Activated RNA polymerase II transcriptional coactivator p15	SUB1	1332	>sp|P53999|TCP4_HUMAN Activated RNA polymerase II transcriptional coactivator p15 OS=Homo sapiens GN=SUB1 PE=1 SV=3	Color2 [A=255, R=169, G=169, B=169]	1	4					8	8	8	45.7	45.7	45.7	14.395	0	27.065	1054300000	48	26.7509	26.3797	26.3535	25.4141	27.4314	25.9498
	0.0928376	-0.232289	Q32NC0	Q32NC0	UPF0711 protein C18orf21	C18orf21	2102	>sp|Q32NC0|CR021_HUMAN UPF0711 protein C18orf21 OS=Homo sapiens GN=C18orf21 PE=1 SV=1	Color2 [A=255, R=169, G=169, B=169]	1	4					4	4	4	26.4	26.4	26.4	24.826	0	12.938	31531000	8	21.603	21.9285	19.571	20.5564	21.7691	20.0802
	0.153973	-0.235126	O75155	O75155	Cullin-associated NEDD8-dissociated protein 2	CAND2	392	>sp|O75155|CAND2_HUMAN Cullin-associated NEDD8-dissociated protein 2 OS=Homo sapiens GN=CAND2 PE=1 SV=3	Color2 [A=255, R=169, G=169, B=169]	1	4					2	2	2	2.4	2.4	2.4	135.25	0.00027755	3.714	8736300	3	21.6063	20.5907	20.9741	21.7004	20.7508	20.0145
	0.644228	-0.237297	Q01780	Q01780	Exosome component 10	EXOSC10	1592	>sp|Q01780|EXOSX_HUMAN Exosome component 10 OS=Homo sapiens GN=EXOSC10 PE=1 SV=2	Color2 [A=255, R=169, G=169, B=169]	1	4					40	40	40	59.1	59.1	59.1	100.83	0	218.83	2065900000	281	27.5441	27.3788	27.5906	26.9702	27.3491	27.4824
	0.111916	-0.237555	Q96B45	Q96B45	UPF0693 protein C10orf32	C10orf32	3088	>sp|Q96B45|BORC7_HUMAN BLOC-1-related complex subunit 7 OS=Homo sapiens GN=BORCS7 PE=3 SV=1	Color2 [A=255, R=169, G=169, B=169]	1	4					4	4	4	58.1	58.1	58.1	11.564	0	6.9758	156590000	10	22.128	23.3995	24.7183	22.8778	23.499	23.1563
	0.0576609	-0.241323	P68032;P63267;P62736	P68032;P63267;P62736	Actin, alpha cardiac muscle 1;Actin, gamma-enteric smooth muscle;Actin, aortic smooth muscle	ACTC1;ACTG2;ACTA2	1520	>sp|P68032|ACTC_HUMAN Actin, alpha cardiac muscle 1 OS=Homo sapiens GN=ACTC1 PE=1 SV=1;>sp|P63267|ACTH_HUMAN Actin, gamma-enteric smooth muscle OS=Homo sapiens GN=ACTG2 PE=1 SV=1;>sp|P62736|ACTA_HUMAN Actin, aortic smooth muscle OS=Homo sapiens GN=ACTA2 PE	Color2 [A=255, R=169, G=169, B=169]	1	4					14	4	0	54.4	24.4	0	42.019	0	15.267	93848000	18	23.4623	20.669	21.0698	23.7642	19.9924	20.7206
	0.108773	-0.242171	P12273	P12273	Prolactin-inducible protein	PIP	752	>sp|P12273|PIP_HUMAN Prolactin-inducible protein OS=Homo sapiens GN=PIP PE=1 SV=1	Color2 [A=255, R=169, G=169, B=169]	1	4					3	3	3	26	26	26	16.572	0	5.5221	13077000	9	21.5924	20.7192	20.6922	20.7845	19.4503	22.0424
	0.111244	-0.244099	O15260	O15260	Surfeit locus protein 4	SURF4	234	>sp|O15260|SURF4_HUMAN Surfeit locus protein 4 OS=Homo sapiens GN=SURF4 PE=1 SV=3	Color2 [A=255, R=169, G=169, B=169]	1	4					3	3	3	16.4	16.4	16.4	30.394	0	26.639	74830000	14	22.7176	22.5331	22.5944	23.2646	23.0584	20.7899
	0.0791982	-0.246594	Q99439	Q99439	Calponin-2	CNN2	3329	>sp|Q99439|CNN2_HUMAN Calponin-2 OS=Homo sapiens GN=CNN2 PE=1 SV=4	Color2 [A=255, R=169, G=169, B=169]	1	4					6	5	5	24.3	20.7	20.7	33.697	0	15.388	95688000	17	20.6282	23.2964	23.472	21.3398	23.3637	21.9534
	0.154746	-0.250621	Q9UJT0	Q9UJT0	Tubulin epsilon chain	TUBE1	4114	>sp|Q9UJT0|TBE_HUMAN Tubulin epsilon chain OS=Homo sapiens GN=TUBE1 PE=2 SV=1	Color2 [A=255, R=169, G=169, B=169]	1	4					2	2	2	9.5	9.5	9.5	52.931	0	5.206	8247300	7	21.4565	20.4603	19.8803	20.69	20.7921	19.5632
	0.154351	-0.251961	Q13573	Q13573	SNW domain-containing protein 1	SNW1	1810	>sp|Q13573|SNW1_HUMAN SNW domain-containing protein 1 OS=Homo sapiens GN=SNW1 PE=1 SV=1	Color2 [A=255, R=169, G=169, B=169]	1	4					23	23	23	54.1	54.1	54.1	61.494	0	224.52	4504000000	204	27.6446	28.705	28.9845	27.4937	29.0435	28.041
	0.0705735	-0.253018	Q96EI5;Q9H3H9	Q96EI5	Transcription elongation factor A protein-like 4	TCEAL4	3132	>sp|Q96EI5|TCAL4_HUMAN Transcription elongation factor A protein-like 4 OS=Homo sapiens GN=TCEAL4 PE=1 SV=2	Color2 [A=255, R=169, G=169, B=169]	1	4					5	5	5	32.6	32.6	32.6	24.647	0	5.8423	61200000	12	22.1568	21.9389	20.296	20.1122	23.4282	20.0923
	0.113053	-0.255328	Q8N8R7	Q8N8R7	ARL14 effector protein	ARL14EP	2765	>sp|Q8N8R7|AL14E_HUMAN ARL14 effector protein OS=Homo sapiens GN=ARL14EP PE=1 SV=1	Color2 [A=255, R=169, G=169, B=169]	1	4					4	4	4	20.8	20.8	20.8	29.337	0	9.7645	29222000	11	23.0802	21.1334	20.5914	20.9511	21.9709	21.117
	0.205547	-0.256442	Q9Y4W2	Q9Y4W2	Ribosomal biogenesis protein LAS1L	LAS1L	4346	>sp|Q9Y4W2|LAS1L_HUMAN Ribosomal biogenesis protein LAS1L OS=Homo sapiens GN=LAS1L PE=1 SV=2	Color2 [A=255, R=169, G=169, B=169]	1	4					32	32	32	64.3	64.3	64.3	83.064	0	184.13	1378200000	192	26.2807	27.1261	26.3902	25.7943	27.127	26.1064
	0.122356	-0.257141	P60660;P14649	P60660;P14649	Myosin light polypeptide 6;Myosin light chain 6B	MYL6;MYL6B	1408	>sp|P60660|MYL6_HUMAN Myosin light polypeptide 6 OS=Homo sapiens GN=MYL6 PE=1 SV=2;>sp|P14649|MYL6B_HUMAN Myosin light chain 6B OS=Homo sapiens GN=MYL6B PE=1 SV=1	Color2 [A=255, R=169, G=169, B=169]	1	4					2	2	2	19.2	19.2	19.2	16.93	0	11.042	40107000	12	22.3877	20.7327	21.2097	22.362	20.5255	20.6712
	0.185888	-0.258969	P61586;P08134	P61586;P08134	Transforming protein RhoA;Rho-related GTP-binding protein RhoC	RHOA;RHOC	1436	>sp|P61586|RHOA_HUMAN Transforming protein RhoA OS=Homo sapiens GN=RHOA PE=1 SV=1;>sp|P08134|RHOC_HUMAN Rho-related GTP-binding protein RhoC OS=Homo sapiens GN=RHOC PE=1 SV=1	Color2 [A=255, R=169, G=169, B=169]	1	4					2	2	2	19.7	19.7	19.7	21.768	0	6.1042	13977000	9	21.1302	20.5356	20.15	21.2438	19.8731	19.922
	0.112938	-0.263174	P32019	P32019	Type II inositol 1,4,5-trisphosphate 5-phosphatase	INPP5B	1018	>sp|P32019|I5P2_HUMAN Type II inositol 1,4,5-trisphosphate 5-phosphatase OS=Homo sapiens GN=INPP5B PE=1 SV=4	Color2 [A=255, R=169, G=169, B=169]	1	4					6	6	6	8.7	8.7	8.7	112.85	0	10.189	47508000	6	20.4679	22.8946	20.3605	20.7991	20.8136	21.3208
	0.259629	-0.26422	P54687	P54687	Branched-chain-amino-acid aminotransferase, cytosolic	BCAT1	1345	>sp|P54687|BCAT1_HUMAN Branched-chain-amino-acid aminotransferase, cytosolic OS=Homo sapiens GN=BCAT1 PE=1 SV=3	Color2 [A=255, R=169, G=169, B=169]	1	4					2	2	2	9.1	9.1	9.1	42.966	0	5.4905	16267000	7	20.6388	21.3258	20.6316	21.1037	20.7298	19.9699
	0.417773	-0.26427	Q9ULH1	Q9ULH1	Arf-GAP with SH3 domain, ANK repeat and PH domain-containing protein 1	ASAP1	4161	>sp|Q9ULH1|ASAP1_HUMAN Arf-GAP with SH3 domain, ANK repeat and PH domain-containing protein 1 OS=Homo sapiens GN=ASAP1 PE=1 SV=4	Color2 [A=255, R=169, G=169, B=169]	1	4					2	2	2	3.9	3.9	3.9	125.5	0	22.611	22651000	6	21.2552	20.4159	20.8252	20.7036	20.6664	20.3333
	0.0707983	-0.267812	P30050	P30050	60S ribosomal protein L12	RPL12	983	>sp|P30050|RL12_HUMAN 60S ribosomal protein L12 OS=Homo sapiens GN=RPL12 PE=1 SV=1	Color2 [A=255, R=169, G=169, B=169]	1	4					5	5	5	43	43	43	17.818	0	12.889	57632000	14	23.3765	21.4351	20.8471	23.6492	21.2462	19.9598
	0.133842	-0.268308	Q9NQX3	Q9NQX3	Gephyrin;Molybdopterin adenylyltransferase;Molybdopterin molybdenumtransferase	GPHN	3797	>sp|Q9NQX3|GEPH_HUMAN Gephyrin OS=Homo sapiens GN=GPHN PE=1 SV=1	Color2 [A=255, R=169, G=169, B=169]	1	4					3	3	3	10.2	10.2	10.2	79.748	0	9.5628	14119000	10	21.6525	21.5348	19.5924	20.0933	21.1827	20.6987
	0.166097	-0.270889	Q9C0B7	Q9C0B7	Transport and Golgi organization protein 6 homolog	TANGO6	3548	>sp|Q9C0B7|TNG6_HUMAN Transport and Golgi organization protein 6 homolog OS=Homo sapiens GN=TANGO6 PE=1 SV=2	Color2 [A=255, R=169, G=169, B=169]	1	4					7	7	7	10.3	10.3	10.3	120.75	0	14.561	39314000	14	21.3857	23.08	21.5003	22.1415	21.1862	21.8256
	0.149192	-0.270996	P15880	P15880	40S ribosomal protein S2	RPS2	800	>sp|P15880|RS2_HUMAN 40S ribosomal protein S2 OS=Homo sapiens GN=RPS2 PE=1 SV=2	Color2 [A=255, R=169, G=169, B=169]	1	4					14	14	14	55.6	55.6	55.6	31.324	0	53.918	512980000	71	23.9202	25.0227	25.827	23.8958	24.8633	25.1978
	0.642677	-0.271262	Q96ST3	Q96ST3	Paired amphipathic helix protein Sin3a	SIN3A	3313	>sp|Q96ST3|SIN3A_HUMAN Paired amphipathic helix protein Sin3a OS=Homo sapiens GN=SIN3A PE=1 SV=2	Color2 [A=255, R=169, G=169, B=169]	1	4					32	32	32	37.7	37.7	37.7	145.17	0	161.88	758980000	143	26.1531	25.9422	26.2838	26.0491	25.5323	25.9839
	0.21	-0.274961	O75586	O75586	Mediator of RNA polymerase II transcription subunit 6	MED6	437	>sp|O75586|MED6_HUMAN Mediator of RNA polymerase II transcription subunit 6 OS=Homo sapiens GN=MED6 PE=1 SV=2	Color2 [A=255, R=169, G=169, B=169]	1	4					2	2	2	11.8	11.8	11.8	28.424	0	7.391	32036000	5	21.0223	21.9675	21.4507	21.0053	22.025	20.5854
	0.756755	-0.275307	Q7Z5K2	Q7Z5K2	Wings apart-like protein homolog	WAPAL	2525	>sp|Q7Z5K2|WAPL_HUMAN Wings apart-like protein homolog OS=Homo sapiens GN=WAPL PE=1 SV=1	Color2 [A=255, R=169, G=169, B=169]	1	4					61	61	61	65.3	65.3	65.3	132.94	0	323.31	5270000000	468	28.6774	28.9996	28.9596	28.4061	28.8566	28.5479
	0.14828	-0.275787	Q14534	Q14534	Squalene monooxygenase	SQLE	1884	>sp|Q14534|ERG1_HUMAN Squalene monooxygenase OS=Homo sapiens GN=SQLE PE=1 SV=3	Color2 [A=255, R=169, G=169, B=169]	1	4					3	3	3	8.7	8.7	8.7	63.922	0.00028249	4.0494	36875000	6	22.2333	21.1581	19.8548	20.6489	20.9181	20.8519
	0.223317	-0.276003	Q5W0B1	Q5W0B1	RING finger protein 219	RNF219	2282	>sp|Q5W0B1|RN219_HUMAN RING finger protein 219 OS=Homo sapiens GN=RNF219 PE=1 SV=1	Color2 [A=255, R=169, G=169, B=169]	1	4					43	43	43	58.5	58.5	58.5	81.116	0	323.31	8610400000	424	29.2	29.6534	29.4551	28.3029	29.8984	29.2792
	0.549027	-0.276294	Q92610	Q92610	Zinc finger protein 592	ZNF592	3000	>sp|Q92610|ZN592_HUMAN Zinc finger protein 592 OS=Homo sapiens GN=ZNF592 PE=1 SV=2	Color2 [A=255, R=169, G=169, B=169]	1	4					13	13	13	17	17	17	137.53	0	20.837	132780000	30	23.5545	23.4955	23.601	23.0975	23.0122	23.7124
	0.109747	-0.276847	Q86V59	Q86V59	PNMA-like protein 1	PNMAL1	2567	>sp|Q86V59|PNML1_HUMAN PNMA-like protein 1 OS=Homo sapiens GN=PNMAL1 PE=1 SV=2	Color2 [A=255, R=169, G=169, B=169]	1	4					4	4	4	13.9	13.9	13.9	48.16	0	11.273	19403000	11	21.3774	21.8116	20.962	20.2019	22.8642	20.2543
	0.0835947	-0.277552	Q9UJX5	Q9UJX5	Anaphase-promoting complex subunit 4	ANAPC4	4123	>sp|Q9UJX5|APC4_HUMAN Anaphase-promoting complex subunit 4 OS=Homo sapiens GN=ANAPC4 PE=1 SV=2	Color2 [A=255, R=169, G=169, B=169]	1	4					5	5	5	11.9	11.9	11.9	92.115	0	6.3251	29817000	14	21.6923	22.1518	19.3102	20.7122	22.1517	19.4578
	0.0488382	-0.277748	P42766	P42766	60S ribosomal protein L35	RPL35	1134	>sp|P42766|RL35_HUMAN 60S ribosomal protein L35 OS=Homo sapiens GN=RPL35 PE=1 SV=2	Color2 [A=255, R=169, G=169, B=169]	1	4					2	2	2	15.4	15.4	15.4	14.551	0	4.2499	137480000	9	24.3121	19.6227	21.2943	24.2359	20.0109	20.149
	0.129451	-0.280075	Q8HWS3	Q8HWS3	DNA-binding protein RFX6	RFX6	2614	>sp|Q8HWS3|RFX6_HUMAN DNA-binding protein RFX6 OS=Homo sapiens GN=RFX6 PE=1 SV=2	Color2 [A=255, R=169, G=169, B=169]	1	4					20	20	20	38.5	38.5	38.5	102.46	0	78.047	363510000	65	23.6323	24.9633	25.0763	23.3019	25.4966	24.0332
	0.396769	-0.280739	Q6ZTN6	Q6ZTN6	Ankyrin repeat domain-containing protein 13D	ANKRD13D	2451	>sp|Q6ZTN6|AN13D_HUMAN Ankyrin repeat domain-containing protein 13D OS=Homo sapiens GN=ANKRD13D PE=1 SV=2	Color2 [A=255, R=169, G=169, B=169]	1	4					2	2	1	4.2	4.2	1.9	58.475	0.00027152	3.3509	17680000	7	21.4858	21.4798	20.9965	20.7278	21.5373	20.8547
	0.285335	-0.281357	Q96HW7	Q96HW7	Integrator complex subunit 4	INTS4	3184	>sp|Q96HW7|INT4_HUMAN Integrator complex subunit 4 OS=Homo sapiens GN=INTS4 PE=1 SV=2	Color2 [A=255, R=169, G=169, B=169]	1	4					6	6	6	9.1	9.1	9.1	108.17	0	12.622	13947000	13	21.1946	21.3204	20.7418	21.5176	20.467	20.4281
	0.249037	-0.284377	P48552	P48552	Nuclear receptor-interacting protein 1	NRIP1	1193	>sp|P48552|NRIP1_HUMAN Nuclear receptor-interacting protein 1 OS=Homo sapiens GN=NRIP1 PE=1 SV=2	Color2 [A=255, R=169, G=169, B=169]	1	4					29	29	29	37.3	37.3	37.3	126.94	0	127.26	339270000	107	24.2441	25.3931	24.5498	24.2128	25.0286	24.0924
	0.206839	-0.286435	Q5JTV8	Q5JTV8	Torsin-1A-interacting protein 1	TOR1AIP1	2186	>sp|Q5JTV8|TOIP1_HUMAN Torsin-1A-interacting protein 1 OS=Homo sapiens GN=TOR1AIP1 PE=1 SV=2	Color2 [A=255, R=169, G=169, B=169]	1	4					8	8	8	23.2	23.2	23.2	66.248	0	20.323	82274000	28	22.5355	22.7534	23.1276	22.8051	23.2183	21.5338
	0.178718	-0.289588	P41743	P41743	Protein kinase C iota type	PRKCI	1118	>sp|P41743|KPCI_HUMAN Protein kinase C iota type OS=Homo sapiens GN=PRKCI PE=1 SV=2	Color2 [A=255, R=169, G=169, B=169]	1	4					3	3	3	11.9	11.9	11.9	68.262	0.0017448	2.2238	9363800	2	21.2847	19.9816	21.291	20.5412	19.8198	21.3276
	0.0952115	-0.289626	Q13572	Q13572	Inositol-tetrakisphosphate 1-kinase	ITPK1	1809	>sp|Q13572|ITPK1_HUMAN Inositol-tetrakisphosphate 1-kinase OS=Homo sapiens GN=ITPK1 PE=1 SV=2	Color2 [A=255, R=169, G=169, B=169]	1	4					4	4	4	17.9	17.9	17.9	45.621	0	13.266	63712000	11	20.1559	23.3192	22.555	22.3053	22.1804	20.6755
	0.203472	-0.289954	Q7Z6J8	Q7Z6J8	E3 ubiquitin-protein ligase E3D	UBE3D	2532	>sp|Q7Z6J8|UBE3D_HUMAN E3 ubiquitin-protein ligase E3D OS=Homo sapiens GN=UBE3D PE=1 SV=2	Color2 [A=255, R=169, G=169, B=169]	1	4					2	2	2	6.9	6.9	6.9	43.656	0.00028074	3.9553	9059100	4	21.5047	20.9439	20.4004	20.3636	21.5404	20.0751
	0.316139	-0.290546	Q93075	Q93075	Putative deoxyribonuclease TATDN2	TATDN2	3058	>sp|Q93075|TATD2_HUMAN Putative deoxyribonuclease TATDN2 OS=Homo sapiens GN=TATDN2 PE=1 SV=2	Color2 [A=255, R=169, G=169, B=169]	1	4					4	4	4	8.3	8.3	8.3	85.022	0	8.7008	16571000	13	21.1711	21.1651	21.1478	20.1193	21.2713	21.2217
	0.138389	-0.291058	Q9NZN5	Q9NZN5	Rho guanine nucleotide exchange factor 12	ARHGEF12	3958	>sp|Q9NZN5|ARHGC_HUMAN Rho guanine nucleotide exchange factor 12 OS=Homo sapiens GN=ARHGEF12 PE=1 SV=1	Color2 [A=255, R=169, G=169, B=169]	1	4					3	3	3	4.4	4.4	4.4	173.23	0	13.504	10275000	4	21.0254	19.8329	22.0122	21.3574	19.8065	20.8334
	0.20216	-0.292469	O60287	O60287	Nucleolar pre-ribosomal-associated protein 1	URB1	329	>sp|O60287|NPA1P_HUMAN Nucleolar pre-ribosomal-associated protein 1 OS=Homo sapiens GN=URB1 PE=1 SV=4	Color2 [A=255, R=169, G=169, B=169]	1	4					2	2	2	1.7	1.7	1.7	254.39	0.0019584	2.0426	10487000	6	21.3873	20.8671	19.7051	19.9299	20.3465	20.8058
	0.0712597	-0.29266	Q6NZ36	Q6NZ36	Fanconi anemia-associated protein of 20 kDa	FAAP20	2350	>sp|Q6NZ36|FAP20_HUMAN Fanconi anemia core complex-associated protein 20 OS=Homo sapiens GN=FAAP20 PE=1 SV=2	Color2 [A=255, R=169, G=169, B=169]	1	4					4	4	4	41.7	41.7	41.7	19.868	0	32.205	117440000	33	21.1283	24.0005	23.1269	20.3456	24.3443	22.6878
	0.208946	-0.292824	P10644	P10644	cAMP-dependent protein kinase type I-alpha regulatory subunit;cAMP-dependent protein kinase type I-alpha regulatory subunit, N-terminally processed	PRKAR1A	723	>sp|P10644|KAP0_HUMAN cAMP-dependent protein kinase type I-alpha regulatory subunit OS=Homo sapiens GN=PRKAR1A PE=1 SV=1	Color2 [A=255, R=169, G=169, B=169]	1	4					3	3	3	13.9	13.9	13.9	42.981	0	7.5204	10240000	8	21.5761	20.2807	20.4406	20.4379	21.11	19.8712
	0.244019	-0.296184	P27635;Q96L21	P27635	60S ribosomal protein L10	RPL10	950	>sp|P27635|RL10_HUMAN 60S ribosomal protein L10 OS=Homo sapiens GN=RPL10 PE=1 SV=4	Color2 [A=255, R=169, G=169, B=169]	1	4					7	7	7	38.3	38.3	38.3	24.604	0	24.224	392450000	41	25.0119	24.6674	24.4376	25.2277	24.3224	23.6782
	0.236536	-0.298487	Q13506	Q13506	NGFI-A-binding protein 1	NAB1	1799	>sp|Q13506|NAB1_HUMAN NGFI-A-binding protein 1 OS=Homo sapiens GN=NAB1 PE=1 SV=2	Color2 [A=255, R=169, G=169, B=169]	1	4					2	2	2	8.4	8.4	8.4	54.401	0	8.38	15169000	10	20.2962	21.1517	21.5696	20.9165	21.1368	20.0689
	0.113911	-0.301406	Q15125	Q15125	3-beta-hydroxysteroid-Delta(8),Delta(7)-isomerase	EBP	1969	>sp|Q15125|EBP_HUMAN 3-beta-hydroxysteroid-Delta(8),Delta(7)-isomerase OS=Homo sapiens GN=EBP PE=1 SV=3	Color2 [A=255, R=169, G=169, B=169]	1	4					3	3	3	16.5	16.5	16.5	26.352	0	8.869	31168000	5	21.6575	21.4361	20.9118	21.8337	22.0964	19.1711
	0.383543	-0.303567	Q96RY5	Q96RY5	Protein cramped-like	CRAMP1L	3298	>sp|Q96RY5|CRML_HUMAN Protein cramped-like OS=Homo sapiens GN=CRAMP1 PE=1 SV=3	Color2 [A=255, R=169, G=169, B=169]	1	4					2	2	2	2.6	2.6	2.6	134.72	0	5.5093	18074000	6	21.4316	21.6304	21.108	20.5057	21.2763	21.4773
	0.195906	-0.30357	P35637	P35637	RNA-binding protein FUS	FUS	1057	>sp|P35637|FUS_HUMAN RNA-binding protein FUS OS=Homo sapiens GN=FUS PE=1 SV=1	Color2 [A=255, R=169, G=169, B=169]	1	4					7	5	5	20.3	18.6	18.6	53.425	0	46.524	268690000	37	24.0996	24.4875	24.5185	23.6521	25.2099	23.3329
	0.146134	-0.304587	P08397	P08397	Porphobilinogen deaminase	HMBS	687	>sp|P08397|HEM3_HUMAN Porphobilinogen deaminase OS=Homo sapiens GN=HMBS PE=1 SV=2	Color2 [A=255, R=169, G=169, B=169]	1	4					3	3	3	16.9	16.9	16.9	39.33	0	12.466	16360000	11	20.9439	19.0185	21.2903	19.5759	20.0876	20.6754
	0.257903	-0.304846	Q9Y2X9	Q9Y2X9	Zinc finger protein 281	ZNF281	4283	>sp|Q9Y2X9|ZN281_HUMAN Zinc finger protein 281 OS=Homo sapiens GN=ZNF281 PE=1 SV=1	Color2 [A=255, R=169, G=169, B=169]	1	4					23	23	23	50.4	50.4	50.4	96.914	0	198.77	1119600000	170	26.2414	26.833	26.541	25.8959	27.1029	25.7022
	0.293448	-0.30594	P58340	P58340	Myeloid leukemia factor 1	MLF1	1399	>sp|P58340|MLF1_HUMAN Myeloid leukemia factor 1 OS=Homo sapiens GN=MLF1 PE=1 SV=1	Color2 [A=255, R=169, G=169, B=169]	1	4					3	3	3	22.8	22.8	22.8	30.627	0	14.12	22606000	10	20.5574	21.9808	21.5046	21.003	20.9681	21.1538
	0.230596	-0.307908	Q92564	Q92564	DCN1-like protein 4	DCUN1D4	2989	>sp|Q92564|DCNL4_HUMAN DCN1-like protein 4 OS=Homo sapiens GN=DCUN1D4 PE=1 SV=2	Color2 [A=255, R=169, G=169, B=169]	1	4					13	13	12	54.8	54.8	52.4	34.067	0	82.211	1526300000	135	26.6508	27.6235	26.6637	26.0107	27.4302	26.5733
	0.530385	-0.308077	Q99497	Q99497	Protein deglycase DJ-1	PARK7	3334	>sp|Q99497|PARK7_HUMAN Protein deglycase DJ-1 OS=Homo sapiens GN=PARK7 PE=1 SV=2	Color2 [A=255, R=169, G=169, B=169]	1	4					5	5	5	43.4	43.4	43.4	19.891	0	18.011	61580000	13	22.3485	22.2088	22.271	22.4583	21.8283	21.6174
	0.153306	-0.310729	P30048	P30048	Thioredoxin-dependent peroxide reductase, mitochondrial	PRDX3	982	>sp|P30048|PRDX3_HUMAN Thioredoxin-dependent peroxide reductase, mitochondrial OS=Homo sapiens GN=PRDX3 PE=1 SV=3	Color2 [A=255, R=169, G=169, B=169]	1	4					5	5	5	28.1	28.1	28.1	27.692	0	16.891	45959000	15	23.1358	22.1296	21.0191	21.9883	20.9284	22.4356
	0.338552	-0.31432	Q86VM9	Q86VM9	Zinc finger CCCH domain-containing protein 18	ZC3H18	2570	>sp|Q86VM9|ZCH18_HUMAN Zinc finger CCCH domain-containing protein 18 OS=Homo sapiens GN=ZC3H18 PE=1 SV=2	Color2 [A=255, R=169, G=169, B=169]	1	4					15	15	15	22.2	22.2	22.2	106.38	0	95.919	408110000	74	24.2978	24.9058	25.5134	24.6082	24.3149	24.851
	0.154912	-0.315327	Q9NV88	Q9NV88	Integrator complex subunit 9	INTS9	3862	>sp|Q9NV88|INT9_HUMAN Integrator complex subunit 9 OS=Homo sapiens GN=INTS9 PE=1 SV=2	Color2 [A=255, R=169, G=169, B=169]	1	4					7	7	7	22.2	22.2	22.2	73.814	0	25.998	115680000	24	23.3619	23.5599	22.9059	21.5513	23.2953	24.0351
	0.138133	-0.324669	P99999	P99999	Cytochrome c	CYCS	1568	>sp|P99999|CYC_HUMAN Cytochrome c OS=Homo sapiens GN=CYCS PE=1 SV=2	Color2 [A=255, R=169, G=169, B=169]	1	4					7	7	6	56.2	56.2	45.7	11.749	0	40.732	851390000	72	27.4616	24.5526	25.4099	25.2986	25.5153	25.6362
	0.404756	-0.325066	Q8NHU6	Q8NHU6	Tudor domain-containing protein 7	TDRD7	2847	>sp|Q8NHU6|TDRD7_HUMAN Tudor domain-containing protein 7 OS=Homo sapiens GN=TDRD7 PE=1 SV=2	Color2 [A=255, R=169, G=169, B=169]	1	4					4	4	4	5.2	5.2	5.2	123.58	0	6.2109	7173700	7	20.842	20.741	20.3344	20.5081	19.7197	20.7144
	0.703914	-0.326165	Q8IZT6	Q8IZT6	Abnormal spindle-like microcephaly-associated protein	ASPM	2696	>sp|Q8IZT6|ASPM_HUMAN Abnormal spindle-like microcephaly-associated protein OS=Homo sapiens GN=ASPM PE=1 SV=2	Color2 [A=255, R=169, G=169, B=169]	1	4					47	47	47	17.3	17.3	17.3	409.8	0	154.07	661950000	174	25.7905	25.8385	25.8873	25.0993	25.7794	25.6591
	0.24075	-0.327448	Q09028	Q09028	Histone-binding protein RBBP4	RBBP4	1686	>sp|Q09028|RBBP4_HUMAN Histone-binding protein RBBP4 OS=Homo sapiens GN=RBBP4 PE=1 SV=3	Color2 [A=255, R=169, G=169, B=169]	1	4					16	11	11	71.5	62.8	62.8	47.655	0	88.479	808080000	76	25.7467	26.3384	26.0172	24.932	26.664	25.524
	0.343391	-0.327522	Q6IN85	Q6IN85	Serine/threonine-protein phosphatase 4 regulatory subunit 3A	SMEK1	2329	>sp|Q6IN85|P4R3A_HUMAN Serine/threonine-protein phosphatase 4 regulatory subunit 3A OS=Homo sapiens GN=PPP4R3A PE=1 SV=1	Color2 [A=255, R=169, G=169, B=169]	1	4					17	17	13	26.1	26.1	21.2	95.367	0	56.2	339950000	76	24.1656	24.867	24.9988	24.2657	24.9034	23.8797
	0.0664492	-0.329829	P52655	P52655	Transcription initiation factor IIA subunit 1;Transcription initiation factor IIA alpha chain;Transcription initiation factor IIA beta chain	GTF2A1	1305	>sp|P52655|TF2AA_HUMAN Transcription initiation factor IIA subunit 1 OS=Homo sapiens GN=GTF2A1 PE=1 SV=1	Color2 [A=255, R=169, G=169, B=169]	1	4					3	3	3	10.6	10.6	10.6	41.513	0	14.183	304160000	23	21.0586	24.715	24.8681	20.9075	23.7964	24.9483
	0.0905229	-0.330571	Q8TCU6	Q8TCU6	Phosphatidylinositol 3,4,5-trisphosphate-dependent Rac exchanger 1 protein	PREX1	2882	>sp|Q8TCU6|PREX1_HUMAN Phosphatidylinositol 3,4,5-trisphosphate-dependent Rac exchanger 1 protein OS=Homo sapiens GN=PREX1 PE=1 SV=3	Color2 [A=255, R=169, G=169, B=169]	1	4					2	2	2	1	1	1	186.2	0.0093972	1.3643	53508000	6	23.0233	20.3012	21.6438	23.378	20.545	20.0536
	0.408965	-0.333394	P46937	P46937	Transcriptional coactivator YAP1	YAP1	1171	>sp|P46937|YAP1_HUMAN Transcriptional coactivator YAP1 OS=Homo sapiens GN=YAP1 PE=1 SV=2	Color2 [A=255, R=169, G=169, B=169]	1	4					5	5	5	16.7	16.7	16.7	54.461	0	9.177	18134000	11	20.8482	21.8678	21.6686	21.3864	21.1305	20.8675
	0.970459	-0.333554	Q93009	Q93009	Ubiquitin carboxyl-terminal hydrolase 7	USP7	3052	>sp|Q93009|UBP7_HUMAN Ubiquitin carboxyl-terminal hydrolase 7 OS=Homo sapiens GN=USP7 PE=1 SV=2	Color2 [A=255, R=169, G=169, B=169]	1	4					20	20	20	27.9	27.9	27.9	128.3	0	98.682	429980000	94	25.1931	25.0587	25.4649	24.6927	24.9792	25.0442
	0.189349	-0.339003	Q6P158	Q6P158	Putative ATP-dependent RNA helicase DHX57	DHX57	2354	>sp|Q6P158|DHX57_HUMAN Putative ATP-dependent RNA helicase DHX57 OS=Homo sapiens GN=DHX57 PE=1 SV=2	Color2 [A=255, R=169, G=169, B=169]	1	4					2	2	2	2	2	2	155.6	0.00027457	3.5541	9618900	4	20.8145	20.7341	20.7884	21.6791	20.3249	19.316
	0.32852	-0.34069	Q12906	Q12906	Interleukin enhancer-binding factor 3	ILF3	1723	>sp|Q12906|ILF3_HUMAN Interleukin enhancer-binding factor 3 OS=Homo sapiens GN=ILF3 PE=1 SV=3	Color2 [A=255, R=169, G=169, B=169]	1	4					31	31	27	55.8	55.8	52	95.337	0	227.53	2480700000	247	26.9503	27.7776	27.9529	26.846	27.7998	27.013
	0.329676	-0.341565	Q9Y426	Q9Y426	C2 domain-containing protein 2	C2CD2	4315	>sp|Q9Y426|CU025_HUMAN C2 domain-containing protein 2 OS=Homo sapiens GN=C2CD2 PE=1 SV=2	Color2 [A=255, R=169, G=169, B=169]	1	4					4	4	4	12.4	12.4	12.4	75.532	0	11.05	10578000	9	20.6664	21.0618	21.3715	20.4403	21.4284	20.2063
	0.481405	-0.349246	Q9HCK8	Q9HCK8	Chromodomain-helicase-DNA-binding protein 8	CHD8	3755	>sp|Q9HCK8|CHD8_HUMAN Chromodomain-helicase-DNA-binding protein 8 OS=Homo sapiens GN=CHD8 PE=1 SV=5	Color2 [A=255, R=169, G=169, B=169]	1	4					71	71	62	40.9	40.9	37.6	290.52	0	323.31	3311100000	430	28.6741	28.0821	27.9583	28.3235	27.5708	27.7725
	0.259088	-0.349747	P18615	P18615	Negative elongation factor E	NELFE	843	>sp|P18615|NELFE_HUMAN Negative elongation factor E OS=Homo sapiens GN=NELFE PE=1 SV=3	Color2 [A=255, R=169, G=169, B=169]	1	4					12	12	12	42.1	42.1	42.1	43.239	0	84.449	387710000	83	24.5384	25.1043	25.3245	24.0413	25.597	24.2795
	0.169847	-0.354432	P30304;P30305	P30304	M-phase inducer phosphatase 1	CDC25A	990	>sp|P30304|MPIP1_HUMAN M-phase inducer phosphatase 1 OS=Homo sapiens GN=CDC25A PE=1 SV=2	Color2 [A=255, R=169, G=169, B=169]	1	4					3	3	3	12.6	12.6	12.6	59.086	0	7.6911	40047000	10	20.9148	22.4586	22.4251	22.1874	22.1735	20.3744
	0.187801	-0.35656	Q8N7H5	Q8N7H5	RNA polymerase II-associated factor 1 homolog	PAF1	2759	>sp|Q8N7H5|PAF1_HUMAN RNA polymerase II-associated factor 1 homolog OS=Homo sapiens GN=PAF1 PE=1 SV=2	Color2 [A=255, R=169, G=169, B=169]	1	4					14	14	14	36.7	36.7	36.7	59.975	0	58.923	347740000	69	23.7871	25.2239	25.2153	23.3306	25.1603	24.6658
	0.697917	-0.356937	Q96Q89	Q96Q89	Kinesin-like protein KIF20B	KIF20B	3272	>sp|Q96Q89|KI20B_HUMAN Kinesin-like protein KIF20B OS=Homo sapiens GN=KIF20B PE=1 SV=3	Color2 [A=255, R=169, G=169, B=169]	1	4					58	58	58	40.2	40.2	40.2	210.63	0	272.16	1280100000	235	27.0431	27.0417	26.8323	26.6126	26.2317	27.002
	0.154379	-0.360225	Q04760	Q04760	Lactoylglutathione lyase	GLO1	1634	>sp|Q04760|LGUL_HUMAN Lactoylglutathione lyase OS=Homo sapiens GN=GLO1 PE=1 SV=4	Color2 [A=255, R=169, G=169, B=169]	1	4					10	10	10	76.6	76.6	76.6	20.777	0	23.912	937920000	72	25.2214	26.6428	26.4708	24.5436	27.1217	25.589
	0.193959	-0.360393	P35249	P35249	Replication factor C subunit 4	RFC4	1041	>sp|P35249|RFC4_HUMAN Replication factor C subunit 4 OS=Homo sapiens GN=RFC4 PE=1 SV=2	Color2 [A=255, R=169, G=169, B=169]	1	4					12	12	12	43.8	43.8	43.8	39.681	0	93.859	811910000	63	25.3427	25.8451	26.3912	24.4804	26.6952	25.3222
	0.164136	-0.360678	Q9C0C7	Q9C0C7	Activating molecule in BECN1-regulated autophagy protein 1	AMBRA1	3550	>sp|Q9C0C7|AMRA1_HUMAN Activating molecule in BECN1-regulated autophagy protein 1 OS=Homo sapiens GN=AMBRA1 PE=1 SV=2	Color2 [A=255, R=169, G=169, B=169]	1	4					2	2	2	4.9	4.9	4.9	142.51	0.00052274	2.8022	19418000	3	20.0955	22.6766	22.2931	21.705	21.0646	21.2136
	0.0801249	-0.362299	Q96RU8	Q96RU8	Tribbles homolog 1	TRIB1	3297	>sp|Q96RU8|TRIB1_HUMAN Tribbles homolog 1 OS=Homo sapiens GN=TRIB1 PE=1 SV=2	Color2 [A=255, R=169, G=169, B=169]	1	4					7	7	7	28.5	28.5	28.5	41.008	0	18.401	107280000	17	21.404	23.6617	21.7993	20.3424	24.7926	20.643
	0.229331	-0.362808	O75164	O75164	Lysine-specific demethylase 4A	KDM4A	393	>sp|O75164|KDM4A_HUMAN Lysine-specific demethylase 4A OS=Homo sapiens GN=KDM4A PE=1 SV=2	Color2 [A=255, R=169, G=169, B=169]	1	4					5	5	5	8.6	8.6	8.6	120.66	0	12.756	72076000	12	22.5906	22.8065	22.0441	20.9932	22.9034	22.4561
	1.35794	-0.367776	Q13409	Q13409	Cytoplasmic dynein 1 intermediate chain 2	DYNC1I2	1782	>sp|Q13409|DC1I2_HUMAN Cytoplasmic dynein 1 intermediate chain 2 OS=Homo sapiens GN=DYNC1I2 PE=1 SV=3	Color2 [A=255, R=169, G=169, B=169]	1	4					3	3	3	12.4	12.4	12.4	71.456	0	13.461	18621000	7	21.1252	21.3999	21.4664	20.8714	20.9131	21.1037
	0.205333	-0.367915	P55011	P55011	Solute carrier family 12 member 2	SLC12A2	1351	>sp|P55011|S12A2_HUMAN Solute carrier family 12 member 2 OS=Homo sapiens GN=SLC12A2 PE=1 SV=1	Color2 [A=255, R=169, G=169, B=169]	1	4					3	3	3	4	4	4	131.45	0	8.1375	20077000	5	22.2021	20.1775	21.2643	20.3699	20.5943	21.5759
	0.273225	-0.371258	Q8N1G4	Q8N1G4	Leucine-rich repeat-containing protein 47	LRRC47	2711	>sp|Q8N1G4|LRC47_HUMAN Leucine-rich repeat-containing protein 47 OS=Homo sapiens GN=LRRC47 PE=1 SV=1	Color2 [A=255, R=169, G=169, B=169]	1	4					2	2	2	6	6	6	63.472	0	5.957	14159000	9	20.2047	21.0579	21.2705	21.3325	19.9067	20.1802
	0.409202	-0.371806	Q13123	Q13123	Protein Red	IK	1747	>sp|Q13123|RED_HUMAN Protein Red OS=Homo sapiens GN=IK PE=1 SV=3	Color2 [A=255, R=169, G=169, B=169]	1	4					22	22	22	50.1	50.1	50.1	65.601	0	176.59	1750900000	173	27.0513	27.0565	27.6057	26.2415	27.4075	26.9492
	0.279852	-0.377714	Q9UPZ3	Q9UPZ3	Hermansky-Pudlak syndrome 5 protein	HPS5	4226	>sp|Q9UPZ3|HPS5_HUMAN Hermansky-Pudlak syndrome 5 protein OS=Homo sapiens GN=HPS5 PE=1 SV=2	Color2 [A=255, R=169, G=169, B=169]	1	4					3	3	3	4.1	4.1	4.1	127.45	0.00027226	3.3763	12024000	3	21.4099	20.0828	20.6596	20.7569	20.6891	19.5732
	0.580073	-0.378522	Q8NEM2	Q8NEM2	SHC SH2 domain-binding protein 1	SHCBP1	2819	>sp|Q8NEM2|SHCBP_HUMAN SHC SH2 domain-binding protein 1 OS=Homo sapiens GN=SHCBP1 PE=1 SV=3	Color2 [A=255, R=169, G=169, B=169]	1	4					5	5	5	12.5	12.5	12.5	75.69	0	13.049	28740000	8	21.6038	22.2705	21.8451	21.3465	21.9579	21.2794
	0.765123	-0.379871	O60216;Q9H4I0	O60216	Double-strand-break repair protein rad21 homolog	RAD21	320	>sp|O60216|RAD21_HUMAN Double-strand-break repair protein rad21 homolog OS=Homo sapiens GN=RAD21 PE=1 SV=2	Color2 [A=255, R=169, G=169, B=169]	1	4					19	19	19	51.7	51.7	51.7	71.689	0	66.843	402240000	87	25.5672	25.0482	25.2933	24.5795	25.0687	25.121
	0.318408	-0.380687	Q9NYK6	Q9NYK6	Protein EURL homolog	EURL	3931	>sp|Q9NYK6|EURL_HUMAN Protein EURL homolog OS=Homo sapiens GN=EURL PE=2 SV=3	Color2 [A=255, R=169, G=169, B=169]	1	4					2	2	2	12.8	12.8	12.8	33.948	0	5.9113	26537000	8	21.079	22.5848	21.4837	21.2638	21.7002	21.0414
	0.42557	-0.381096	Q15424	Q15424	Scaffold attachment factor B1	SAFB	2000	>sp|Q15424|SAFB1_HUMAN Scaffold attachment factor B1 OS=Homo sapiens GN=SAFB PE=1 SV=4	Color2 [A=255, R=169, G=169, B=169]	1	4					19	9	9	22.8	11.1	11.1	102.64	0	46.38	308300000	52	24.2233	24.7765	25.2975	24.4453	23.9705	24.7382
	0.226624	-0.386704	Q9Y473;Q52M93;Q6P3V2	Q9Y473;Q52M93;Q6P3V2	Zinc finger protein 175;Zinc finger protein 585B;Zinc finger protein 585A	ZNF175;ZNF585B;ZNF585A	4320	>sp|Q9Y473|ZN175_HUMAN Zinc finger protein 175 OS=Homo sapiens GN=ZNF175 PE=1 SV=1;>sp|Q52M93|Z585B_HUMAN Zinc finger protein 585B OS=Homo sapiens GN=ZNF585B PE=2 SV=1;>sp|Q6P3V2|Z585A_HUMAN Zinc finger protein 585A OS=Homo sapiens GN=ZNF585A PE=2 SV=2	Color2 [A=255, R=169, G=169, B=169]	1	4					4	3	2	6.2	4.1	2.8	81.609	0.00027525	3.5857	4780400	4	21.6122	19.7494	21.5246	20.5982	21.0452	20.0828
	0.16188	-0.390015	Q14814;Q06413	Q14814	Myocyte-specific enhancer factor 2D	MEF2D	1921	>sp|Q14814|MEF2D_HUMAN Myocyte-specific enhancer factor 2D OS=Homo sapiens GN=MEF2D PE=1 SV=1	Color2 [A=255, R=169, G=169, B=169]	1	4					10	10	9	24.4	24.4	22.3	55.937	0	26.438	274170000	44	23.0922	24.7596	25.2282	22.8518	25.0401	24.0181
	0.220049	-0.390901	Q9H2G4	Q9H2G4	Testis-specific Y-encoded-like protein 2	TSPYL2	3612	>sp|Q9H2G4|TSYL2_HUMAN Testis-specific Y-encoded-like protein 2 OS=Homo sapiens GN=TSPYL2 PE=1 SV=1	Color2 [A=255, R=169, G=169, B=169]	1	4					5	5	5	8.7	8.7	8.7	79.434	0	12.207	16782000	9	21.5337	20.8646	20.9258	21.68	19.4574	21.0139
	0.410147	-0.3932	O43768	O43768	Alpha-endosulfine	ENSA	307	>sp|O43768|ENSA_HUMAN Alpha-endosulfine OS=Homo sapiens GN=ENSA PE=1 SV=1	Color2 [A=255, R=169, G=169, B=169]	1	4					8	8	8	53.7	53.7	53.7	13.389	0	80.468	370920000	39	24.9626	24.7511	25.1363	23.7889	25.0746	24.8069
	0.290835	-0.393424	Q9Y5Q8	Q9Y5Q8	General transcription factor 3C polypeptide 5	GTF3C5	4367	>sp|Q9Y5Q8|TF3C5_HUMAN General transcription factor 3C polypeptide 5 OS=Homo sapiens GN=GTF3C5 PE=1 SV=2	Color2 [A=255, R=169, G=169, B=169]	1	4					23	23	23	49.5	49.5	49.5	59.57	0	95.921	1071200000	126	25.9583	26.7264	26.7427	25.3226	26.9763	25.9481
	0.193518	-0.395608	Q9UKL0	Q9UKL0	REST corepressor 1	RCOR1	4139	>sp|Q9UKL0|RCOR1_HUMAN REST corepressor 1 OS=Homo sapiens GN=RCOR1 PE=1 SV=1	Color2 [A=255, R=169, G=169, B=169]	1	4					3	3	1	10	10	3.3	53.027	0	10.812	32218000	8	21.2504	21.3444	21.7515	20.8836	22.4617	19.8141
	0.901295	-0.396488	O43143	O43143	Pre-mRNA-splicing factor ATP-dependent RNA helicase DHX15	DHX15	256	>sp|O43143|DHX15_HUMAN Pre-mRNA-splicing factor ATP-dependent RNA helicase DHX15 OS=Homo sapiens GN=DHX15 PE=1 SV=2	Color2 [A=255, R=169, G=169, B=169]	1	4					34	34	33	51.7	51.7	50.6	90.932	0	115.18	1720300000	244	27.1857	27.0706	27.4028	27.0638	26.9363	26.4695
	0.119326	-0.397928	Q9BQI0	Q9BQI0	Allograft inflammatory factor 1-like	AIF1L	3398	>sp|Q9BQI0|AIF1L_HUMAN Allograft inflammatory factor 1-like OS=Homo sapiens GN=AIF1L PE=1 SV=1	Color2 [A=255, R=169, G=169, B=169]	1	4					5	5	5	39.3	39.3	39.3	17.068	0	10.738	49092000	20	20.9591	21.771	22.5756	21.4699	23.2627	19.3794
	0.387548	-0.398975	Q14498	Q14498	RNA-binding protein 39	RBM39	1882	>sp|Q14498|RBM39_HUMAN RNA-binding protein 39 OS=Homo sapiens GN=RBM39 PE=1 SV=2	Color2 [A=255, R=169, G=169, B=169]	1	4					13	13	12	36.6	36.6	33.6	59.379	0	92.121	533480000	107	25.2159	25.4335	25.8134	24.4196	25.7935	25.0528
	0.254126	-0.400069	P06730	P06730	Eukaryotic translation initiation factor 4E	EIF4E	656	>sp|P06730|IF4E_HUMAN Eukaryotic translation initiation factor 4E OS=Homo sapiens GN=EIF4E PE=1 SV=2	Color2 [A=255, R=169, G=169, B=169]	1	4					2	2	2	11.5	11.5	11.5	25.097	0.00027049	3.303	23907000	3	21.1716	21.8907	20.503	21.2669	19.8286	21.2696
	0.839719	-0.406019	Q8WVB6	Q8WVB6	Chromosome transmission fidelity protein 18 homolog	CHTF18	2936	>sp|Q8WVB6|CTF18_HUMAN Chromosome transmission fidelity protein 18 homolog OS=Homo sapiens GN=CHTF18 PE=1 SV=1	Color2 [A=255, R=169, G=169, B=169]	1	4					3	3	3	4.2	4.2	4.2	107.38	0	5.6484	7805100	5	21.4494	20.936	20.8411	20.4843	20.627	20.8971
	0.912777	-0.412198	P21359	P21359	Neurofibromin;Neurofibromin truncated	NF1	882	>sp|P21359|NF1_HUMAN Neurofibromin OS=Homo sapiens GN=NF1 PE=1 SV=2	Color2 [A=255, R=169, G=169, B=169]	1	4					3	3	3	1.8	1.8	1.8	319.37	0	4.4239	11505000	7	20.5036	21.1362	20.8426	20.2962	20.3248	20.6249
	0.255074	-0.414717	P38646	P38646	Stress-70 protein, mitochondrial	HSPA9	1085	>sp|P38646|GRP75_HUMAN Stress-70 protein, mitochondrial OS=Homo sapiens GN=HSPA9 PE=1 SV=2	Color2 [A=255, R=169, G=169, B=169]	1	4					12	12	12	22.4	22.4	22.4	73.68	0	23.974	100330000	27	23.9769	22.2192	22.509	23.0576	21.8559	22.5474
	0.297041	-0.421557	Q5T5C0	Q5T5C0	Syntaxin-binding protein 5	STXBP5	2218	>sp|Q5T5C0|STXB5_HUMAN Syntaxin-binding protein 5 OS=Homo sapiens GN=STXBP5 PE=1 SV=1	Color2 [A=255, R=169, G=169, B=169]	1	4					4	4	4	4.3	4.3	4.3	127.57	0	4.6647	15589000	6	20.6333	21.6496	21.4993	21.7893	20.2363	20.4919
	0.22823	-0.424756	O95926	O95926	Pre-mRNA-splicing factor SYF2	SYF2	577	>sp|O95926|SYF2_HUMAN Pre-mRNA-splicing factor SYF2 OS=Homo sapiens GN=SYF2 PE=1 SV=1	Color2 [A=255, R=169, G=169, B=169]	1	4					3	3	3	20.6	20.6	20.6	28.722	0	4.5025	61876000	8	22.5282	22.2271	22.3399	20.6242	23.1188	22.0779
	0.204896	-0.427318	O95365	O95365	Zinc finger and BTB domain-containing protein 7A	ZBTB7A	527	>sp|O95365|ZBT7A_HUMAN Zinc finger and BTB domain-containing protein 7A OS=Homo sapiens GN=ZBTB7A PE=1 SV=1	Color2 [A=255, R=169, G=169, B=169]	1	4					2	2	2	7.5	7.5	7.5	61.438	0	4.1681	15346000	7	22.2632	20.4163	21.5839	22.0563	19.9855	20.9396
	0.106155	-0.427991	P17275	P17275	Transcription factor jun-B	JUNB	822	>sp|P17275|JUNB_HUMAN Transcription factor jun-B OS=Homo sapiens GN=JUNB PE=1 SV=1	Color2 [A=255, R=169, G=169, B=169]	1	4					4	4	4	20.2	20.2	20.2	35.879	0	16.598	102330000	11	20.5192	23.051	23.5116	21.4331	24.0692	20.2955
	0.550859	-0.428671	Q9NZ45	Q9NZ45	CDGSH iron-sulfur domain-containing protein 1	CISD1	3944	>sp|Q9NZ45|CISD1_HUMAN CDGSH iron-sulfur domain-containing protein 1 OS=Homo sapiens GN=CISD1 PE=1 SV=1	Color2 [A=255, R=169, G=169, B=169]	1	4					3	3	3	34.3	34.3	34.3	12.199	0.00027972	3.9074	38890000	7	21.9431	21.7331	22.0078	22.1214	21.2529	21.0236
	0.178621	-0.430475	Q9UKF6	Q9UKF6	Cleavage and polyadenylation specificity factor subunit 3	CPSF3	4134	>sp|Q9UKF6|CPSF3_HUMAN Cleavage and polyadenylation specificity factor subunit 3 OS=Homo sapiens GN=CPSF3 PE=1 SV=1	Color2 [A=255, R=169, G=169, B=169]	1	4					3	3	3	8.5	8.5	8.5	77.485	0	4.977	26391000	8	22.1581	22.5703	20.4097	20.2747	22.4484	21.1235
	0.476927	-0.435228	O60346	O60346	PH domain leucine-rich repeat-containing protein phosphatase 1	PHLPP1	337	>sp|O60346|PHLP1_HUMAN PH domain leucine-rich repeat-containing protein phosphatase 1 OS=Homo sapiens GN=PHLPP1 PE=1 SV=3	Color2 [A=255, R=169, G=169, B=169]	1	4					2	2	2	2.4	2.4	2.4	184.67	0	9.142	12940000	5	21.299	20.1637	20.6001	19.8654	20.272	20.6198
	0.17197	-0.436511	Q8NF91	Q8NF91	Nesprin-1	SYNE1	2829	>sp|Q8NF91|SYNE1_HUMAN Nesprin-1 OS=Homo sapiens GN=SYNE1 PE=1 SV=4	Color2 [A=255, R=169, G=169, B=169]	1	4					3	3	3	0.7	0.7	0.7	1011.1	0	4.8186	32706000	7	22.5587	20.8019	19.6278	21.4236	20.3045	19.9507
	0.767759	-0.436943	Q70CQ2	Q70CQ2	Ubiquitin carboxyl-terminal hydrolase 34	USP34	2462	>sp|Q70CQ2|UBP34_HUMAN Ubiquitin carboxyl-terminal hydrolase 34 OS=Homo sapiens GN=USP34 PE=1 SV=2	Color2 [A=255, R=169, G=169, B=169]	1	4					39	39	39	16.8	16.8	16.8	404.23	0	112.92	346800000	109	24.4689	24.8804	24.8035	23.8729	24.3019	24.6671
	0.357024	-0.441313	P43246	P43246	DNA mismatch repair protein Msh2	MSH2	1138	>sp|P43246|MSH2_HUMAN DNA mismatch repair protein Msh2 OS=Homo sapiens GN=MSH2 PE=1 SV=1	Color2 [A=255, R=169, G=169, B=169]	1	4					17	17	17	29.7	29.7	29.7	104.74	0	84.888	403430000	78	24.5582	25.6229	25.2261	23.9398	25.3511	24.7922
+	3.64833	-0.441578	Q15648	Q15648	Mediator of RNA polymerase II transcription subunit 1	MED1	2019	>sp|Q15648|MED1_HUMAN Mediator of RNA polymerase II transcription subunit 1 OS=Homo sapiens GN=MED1 PE=1 SV=4	Color2 [A=255, R=169, G=169, B=169]	1	4					50	50	50	49.5	49.5	49.5	168.48	0	270.07	1531400000	242	27.1667	27.2584	27.2057	26.8078	26.7689	26.7294
	0.167647	-0.442184	Q12824	Q12824	SWI/SNF-related matrix-associated actin-dependent regulator of chromatin subfamily B member 1	SMARCB1	1710	>sp|Q12824|SNF5_HUMAN SWI/SNF-related matrix-associated actin-dependent regulator of chromatin subfamily B member 1 OS=Homo sapiens GN=SMARCB1 PE=1 SV=2	Color2 [A=255, R=169, G=169, B=169]	1	4					4	4	4	20	20	20	44.141	0	22.19	24374000	11	22.3357	21.3148	19.911	20.2163	22.1402	19.8785
	0.157966	-0.444139	P10599	P10599	Thioredoxin	TXN	721	>sp|P10599|THIO_HUMAN Thioredoxin OS=Homo sapiens GN=TXN PE=1 SV=3	Color2 [A=255, R=169, G=169, B=169]	1	4					6	6	6	51.4	51.4	51.4	11.737	0	19.012	429170000	35	26.8592	23.6474	24.3523	25.0383	23.723	24.7651
	0.421065	-0.445503	Q08AE8	Q08AE8	Protein spire homolog 1	SPIRE1	1683	>sp|Q08AE8|SPIR1_HUMAN Protein spire homolog 1 OS=Homo sapiens GN=SPIRE1 PE=1 SV=3	Color2 [A=255, R=169, G=169, B=169]	1	4					4	4	4	8.3	8.3	8.3	85.543	0	6.0883	18109000	8	20.8473	21.8358	21.8686	20.4684	21.3968	21.3501
	1.05039	-0.456706	Q96DT7	Q96DT7	Zinc finger and BTB domain-containing protein 10	ZBTB10	3126	>sp|Q96DT7|ZBT10_HUMAN Zinc finger and BTB domain-containing protein 10 OS=Homo sapiens GN=ZBTB10 PE=1 SV=2	Color2 [A=255, R=169, G=169, B=169]	1	4					16	16	16	31.1	31.1	31.1	94.893	0	146.22	619360000	108	26.0816	25.6815	25.9115	25.1651	25.7438	25.3957
	0.719851	-0.458667	O43148	O43148	mRNA cap guanine-N7 methyltransferase	RNMT	257	>sp|O43148|MCES_HUMAN mRNA cap guanine-N7 methyltransferase OS=Homo sapiens GN=RNMT PE=1 SV=1	Color2 [A=255, R=169, G=169, B=169]	1	4					2	2	2	6.3	6.3	6.3	54.843	0	5.4864	21615000	9	21.3397	21.357	21.3349	21.0669	21.2738	20.3149
+	4.20932	-0.462121	P51532;P51531	P51532	Transcription activator BRG1	SMARCA4	1269	>sp|P51532|SMCA4_HUMAN Transcription activator BRG1 OS=Homo sapiens GN=SMARCA4 PE=1 SV=2	Color2 [A=255, R=169, G=169, B=169]	1	4					24	24	24	20.7	20.7	20.7	184.64	0	73.944	353430000	92	25.1182	25.1162	25.0994	24.6507	24.604	24.6927
	1.56546	-0.462841	Q9UKI2	Q9UKI2	Cdc42 effector protein 3	CDC42EP3	4136	>sp|Q9UKI2|BORG2_HUMAN Cdc42 effector protein 3 OS=Homo sapiens GN=CDC42EP3 PE=1 SV=1	Color2 [A=255, R=169, G=169, B=169]	1	4					2	2	2	16.5	16.5	16.5	27.678	0	7.1321	12983000	4	20.9408	21.3378	21.233	20.6147	20.8359	20.6724
	0.143932	-0.463601	O96017	O96017	Serine/threonine-protein kinase Chk2	CHEK2	583	>sp|O96017|CHK2_HUMAN Serine/threonine-protein kinase Chk2 OS=Homo sapiens GN=CHEK2 PE=1 SV=1	Color2 [A=255, R=169, G=169, B=169]	1	4					7	7	7	22.1	22.1	22.1	60.914	0	26.591	113490000	34	21.5957	24.1563	23.3969	20.7855	23.8412	23.1314
	0.132458	-0.465001	P08235	P08235	Mineralocorticoid receptor	NR3C2	682	>sp|P08235|MCR_HUMAN Mineralocorticoid receptor OS=Homo sapiens GN=NR3C2 PE=1 SV=1	Color2 [A=255, R=169, G=169, B=169]	1	4					3	2	2	5.2	3.9	3.9	107.07	0	6.1978	7004100	6	21.1617	20.8086	20.5552	22.9361	19.1516	19.0427
	0.456507	-0.467011	Q13131	Q13131	5-AMP-activated protein kinase catalytic subunit alpha-1	PRKAA1	1751	>sp|Q13131|AAPK1_HUMAN 5-AMP-activated protein kinase catalytic subunit alpha-1 OS=Homo sapiens GN=PRKAA1 PE=1 SV=4	Color2 [A=255, R=169, G=169, B=169]	1	4					5	2	2	19.1	10.2	10.2	64.009	0	5.8251	22711000	5	20.1387	21.447	21.0749	20.7242	20.0224	20.5129
	0.446005	-0.473422	Q8WX92	Q8WX92	Negative elongation factor B	NELFB	2958	>sp|Q8WX92|NELFB_HUMAN Negative elongation factor B OS=Homo sapiens GN=NELFB PE=1 SV=1	Color2 [A=255, R=169, G=169, B=169]	1	4					3	3	3	10.5	10.5	10.5	65.697	0	12.612	24264000	9	21.0507	22.1147	22.3087	20.8816	21.5654	21.6068
	0.180495	-0.474389	Q14186	Q14186	Transcription factor Dp-1	TFDP1	1861	>sp|Q14186|TFDP1_HUMAN Transcription factor Dp-1 OS=Homo sapiens GN=TFDP1 PE=1 SV=1	Color2 [A=255, R=169, G=169, B=169]	1	4					10	10	8	39	39	34.9	45.07	0	90.441	455950000	58	23.9459	25.5928	25.185	23.2031	26.1111	23.9863
	0.252407	-0.474796	Q9NNW5	Q9NNW5	WD repeat-containing protein 6	WDR6	3766	>sp|Q9NNW5|WDR6_HUMAN WD repeat-containing protein 6 OS=Homo sapiens GN=WDR6 PE=1 SV=1	Color2 [A=255, R=169, G=169, B=169]	1	4					6	6	6	10.6	10.6	10.6	121.72	0	9.8117	27099000	11	21.0211	22.8535	20.3759	20.8214	21.0916	20.9131
	0.23781	-0.475381	Q9HBM6	Q9HBM6	Transcription initiation factor TFIID subunit 9B	TAF9B	3738	>sp|Q9HBM6|TAF9B_HUMAN Transcription initiation factor TFIID subunit 9B OS=Homo sapiens GN=TAF9B PE=1 SV=1	Color2 [A=255, R=169, G=169, B=169]	1	4					12	6	6	48.2	29.1	29.1	27.622	0	37.824	307590000	39	23.4786	24.7177	24.9213	23.1375	25.1798	23.3742
	0.124807	-0.475729	Q13126	Q13126	S-methyl-5-thioadenosine phosphorylase	MTAP	1748	>sp|Q13126|MTAP_HUMAN S-methyl-5-thioadenosine phosphorylase OS=Homo sapiens GN=MTAP PE=1 SV=2	Color2 [A=255, R=169, G=169, B=169]	1	4					5	5	5	27.2	27.2	27.2	31.236	0	23.909	120890000	14	20.7849	24.0632	24.1377	20.923	23.8275	22.8081
	0.543629	-0.476312	P49840	P49840	Glycogen synthase kinase-3 alpha	GSK3A	1236	>sp|P49840|GSK3A_HUMAN Glycogen synthase kinase-3 alpha OS=Homo sapiens GN=GSK3A PE=1 SV=2	Color2 [A=255, R=169, G=169, B=169]	1	4					4	4	3	11	11	9.5	50.98	0	6.8049	32245000	8	21.1759	21.8922	22.438	21.108	21.4429	21.5264
	0.14148	-0.476998	O43670	O43670	BUB3-interacting and GLEBS motif-containing protein ZNF207	ZNF207	298	>sp|O43670|ZN207_HUMAN BUB3-interacting and GLEBS motif-containing protein ZNF207 OS=Homo sapiens GN=ZNF207 PE=1 SV=1	Color2 [A=255, R=169, G=169, B=169]	1	4					5	5	5	13	13	13	50.75	0	14.276	189220000	23	21.1944	23.3535	24.9978	21.7689	23.7933	22.5526
	0.993684	-0.482934	Q15386	Q15386	Ubiquitin-protein ligase E3C	UBE3C	1991	>sp|Q15386|UBE3C_HUMAN Ubiquitin-protein ligase E3C OS=Homo sapiens GN=UBE3C PE=1 SV=3	Color2 [A=255, R=169, G=169, B=169]	1	4					6	6	6	9.5	9.5	9.5	123.92	0	9.6378	21323000	10	21.6988	21.5727	21.393	21.4889	20.906	20.8208
	0.0755924	-0.486838	Q53EL6	Q53EL6	Programmed cell death protein 4	PDCD4	2134	>sp|Q53EL6|PDCD4_HUMAN Programmed cell death protein 4 OS=Homo sapiens GN=PDCD4 PE=1 SV=2	Color2 [A=255, R=169, G=169, B=169]	1	4					12	12	12	41.2	41.2	41.2	51.735	0	81.567	768820000	75	23.1428	26.207	26.2392	20.7107	27.1772	26.2405
	0.345008	-0.488082	Q9H8V3	Q9H8V3	Protein ECT2	ECT2	3697	>sp|Q9H8V3|ECT2_HUMAN Protein ECT2 OS=Homo sapiens GN=ECT2 PE=1 SV=4	Color2 [A=255, R=169, G=169, B=169]	1	4					14	14	14	23.7	23.7	23.7	103.5	0	18.993	98369000	26	23.6656	23.0936	22.8988	21.7848	23.6517	22.7572
	0.228237	-0.48944	Q7Z353	Q7Z353	Highly divergent homeobox	HDX	2504	>sp|Q7Z353|HDX_HUMAN Highly divergent homeobox OS=Homo sapiens GN=HDX PE=1 SV=1	Color2 [A=255, R=169, G=169, B=169]	1	4					4	4	4	10.7	10.7	10.7	77.205	0	10.427	16228000	10	22.2841	20.7113	21.1553	20.1089	22.2843	20.2892
	0.254766	-0.49581	Q8TF74	Q8TF74	WAS/WASL-interacting protein family member 2	WIPF2	2912	>sp|Q8TF74|WIPF2_HUMAN WAS/WASL-interacting protein family member 2 OS=Homo sapiens GN=WIPF2 PE=1 SV=1	Color2 [A=255, R=169, G=169, B=169]	1	4					4	4	4	13	13	13	46.288	0	5.9122	23320000	7	19.987	22.1319	21.9639	21.3566	21.0542	20.1846
	0.766886	-0.499201	P52597	P52597	Heterogeneous nuclear ribonucleoprotein F;Heterogeneous nuclear ribonucleoprotein F, N-terminally processed	HNRNPF	1303	>sp|P52597|HNRPF_HUMAN Heterogeneous nuclear ribonucleoprotein F OS=Homo sapiens GN=HNRNPF PE=1 SV=3	Color2 [A=255, R=169, G=169, B=169]	1	4					14	14	12	60	60	53.5	45.671	0	182.99	1390000000	134	26.4056	27.0481	27.3052	26.1559	26.506	26.5995
	0.156547	-0.499857	P12755	P12755	Ski oncogene	SKI	755	>sp|P12755|SKI_HUMAN Ski oncogene OS=Homo sapiens GN=SKI PE=1 SV=1	Color2 [A=255, R=169, G=169, B=169]	1	4					6	6	6	14.8	14.8	14.8	80.004	0	21.309	38780000	12	20.9031	22.2908	22.133	20.202	23.4997	20.1255
	0.203238	-0.501362	Q9P013	Q9P013	Spliceosome-associated protein CWC15 homolog	CWC15	3966	>sp|Q9P013|CWC15_HUMAN Spliceosome-associated protein CWC15 homolog OS=Homo sapiens GN=CWC15 PE=1 SV=2	Color2 [A=255, R=169, G=169, B=169]	1	4					2	2	2	15.3	15.3	15.3	26.624	0	27.847	59040000	14	20.3015	22.5869	22.8964	20.9233	22.3996	20.9578
	0.172442	-0.507554	O94916	O94916	Nuclear factor of activated T-cells 5	NFAT5	496	>sp|O94916|NFAT5_HUMAN Nuclear factor of activated T-cells 5 OS=Homo sapiens GN=NFAT5 PE=1 SV=1	Color2 [A=255, R=169, G=169, B=169]	1	4					3	3	3	4.5	4.5	4.5	165.76	0	4.3841	19223000	7	21.988	18.8777	22.1639	20.4377	21.0844	19.9848
	0.363389	-0.508448	Q9H3P2	Q9H3P2	Negative elongation factor A	NELFA	3628	>sp|Q9H3P2|NELFA_HUMAN Negative elongation factor A OS=Homo sapiens GN=NELFA PE=1 SV=3	Color2 [A=255, R=169, G=169, B=169]	1	4					18	18	18	56.2	56.2	56.2	57.276	0	113.74	1273200000	160	26.086	26.9649	27.065	25.4318	27.1218	26.037
	0.342757	-0.510897	Q9BSV6	Q9BSV6	tRNA-splicing endonuclease subunit Sen34	TSEN34	3428	>sp|Q9BSV6|SEN34_HUMAN tRNA-splicing endonuclease subunit Sen34 OS=Homo sapiens GN=TSEN34 PE=1 SV=1	Color2 [A=255, R=169, G=169, B=169]	1	4					5	5	5	25.2	25.2	25.2	33.652	0	7.1704	30216000	12	20.5576	22.1307	21.5461	20.7618	21.6738	20.2661
	0.194997	-0.51191	P63261	P63261	Actin, cytoplasmic 2;Actin, cytoplasmic 2, N-terminally processed	ACTG1	1515	>sp|P63261|ACTG_HUMAN Actin, cytoplasmic 2 OS=Homo sapiens GN=ACTG1 PE=1 SV=1	Color2 [A=255, R=169, G=169, B=169]	1	4					22	22	1	85.1	85.1	4.5	41.792	0	230.43	5390800000	283	29.8667	27.4485	27.2069	28.7403	27.2353	27.0107
	0.22085	-0.512554	Q9BWE0	Q9BWE0	Replication initiator 1	REPIN1	3480	>sp|Q9BWE0|REPI1_HUMAN Replication initiator 1 OS=Homo sapiens GN=REPIN1 PE=1 SV=1	Color2 [A=255, R=169, G=169, B=169]	1	4					3	3	3	6.2	6.2	6.2	63.574	0	9.2452	6342100	5	22.2056	20.9065	19.374	19.742	21.0508	20.1557
	0.0922003	-0.513121	P20248;P78396	P20248	Cyclin-A2	CCNA2	865	>sp|P20248|CCNA2_HUMAN Cyclin-A2 OS=Homo sapiens GN=CCNA2 PE=1 SV=2	Color2 [A=255, R=169, G=169, B=169]	1	4					10	10	10	44.7	44.7	44.7	48.55	0	97.892	213630000	51	20.7814	24.2121	24.5945	19.5973	24.7393	23.7121
	0.295885	-0.514544	Q9NVM4	Q9NVM4	Protein arginine N-methyltransferase 7	PRMT7	3873	>sp|Q9NVM4|ANM7_HUMAN Protein arginine N-methyltransferase 7 OS=Homo sapiens GN=PRMT7 PE=1 SV=1	Color2 [A=255, R=169, G=169, B=169]	1	4					10	10	10	24.1	24.1	24.1	78.458	0	31.719	271880000	28	23.296	24.8019	25.01	23.244	24.7404	23.5799
	0.149226	-0.514727	Q6P4A7	Q6P4A7	Sideroflexin-4	SFXN4	2370	>sp|Q6P4A7|SFXN4_HUMAN Sideroflexin-4 OS=Homo sapiens GN=SFXN4 PE=1 SV=1	Color2 [A=255, R=169, G=169, B=169]	1	4					7	7	7	32.9	32.9	32.9	37.998	0	10.582	73506000	14	23.6976	21.6976	20.7757	23.4145	20.3009	20.9113
	0.164787	-0.514861	P18846	P18846	Cyclic AMP-dependent transcription factor ATF-1	ATF1	847	>sp|P18846|ATF1_HUMAN Cyclic AMP-dependent transcription factor ATF-1 OS=Homo sapiens GN=ATF1 PE=1 SV=2	Color2 [A=255, R=169, G=169, B=169]	1	4					3	3	1	15.5	15.5	9.6	29.232	0	8.647	88189000	6	21.5703	23.112	20.5907	20.4548	23.0759	20.1977
	0.502425	-0.515439	Q8N157	Q8N157	Jouberin	AHI1	2704	>sp|Q8N157|AHI1_HUMAN Jouberin OS=Homo sapiens GN=AHI1 PE=1 SV=1	Color2 [A=255, R=169, G=169, B=169]	1	4					3	3	3	4.3	4.3	4.3	137.11	0.00028066	3.9548	5274700	5	21.3512	20.2513	20.4381	20.3597	20.5453	19.5893
	0.669415	-0.518728	P40818	P40818	Ubiquitin carboxyl-terminal hydrolase 8	USP8	1099	>sp|P40818|UBP8_HUMAN Ubiquitin carboxyl-terminal hydrolase 8 OS=Homo sapiens GN=USP8 PE=1 SV=1	Color2 [A=255, R=169, G=169, B=169]	1	4					3	3	3	5.5	5.5	5.5	127.52	0	5.9308	10448000	9	20.9321	20.466	21.029	20.4545	20.718	19.6984
	0.96661	-0.520047	Q9UKL3	Q9UKL3	CASP8-associated protein 2	CASP8AP2	4140	>sp|Q9UKL3|C8AP2_HUMAN CASP8-associated protein 2 OS=Homo sapiens GN=CASP8AP2 PE=1 SV=1	Color2 [A=255, R=169, G=169, B=169]	1	4					9	9	9	9	9	9	222.66	0	18.506	55399000	19	22.3841	22.678	22.1791	21.6417	22.3025	21.7369
	1.61932	-0.5203	Q8N8A6	Q8N8A6	ATP-dependent RNA helicase DDX51	DDX51	2762	>sp|Q8N8A6|DDX51_HUMAN ATP-dependent RNA helicase DDX51 OS=Homo sapiens GN=DDX51 PE=1 SV=3	Color2 [A=255, R=169, G=169, B=169]	1	4					4	4	4	8.4	8.4	8.4	72.456	0	10.131	18259000	5	20.9029	20.4735	20.9095	20.1996	20.2956	20.2297
	0.270547	-0.52399	Q8WUH6	Q8WUH6	Transmembrane protein 263	TMEM263	2927	>sp|Q8WUH6|TM263_HUMAN Transmembrane protein 263 OS=Homo sapiens GN=TMEM263 PE=1 SV=1	Color2 [A=255, R=169, G=169, B=169]	1	4					5	5	5	65.5	65.5	65.5	11.748	0	23.073	71215000	15	21.2824	22.6849	23.2994	20.9549	22.6317	22.108
	0.621476	-0.524219	Q66K89	Q66K89	Transcription factor E4F1	E4F1	2296	>sp|Q66K89|E4F1_HUMAN Transcription factor E4F1 OS=Homo sapiens GN=E4F1 PE=1 SV=2	Color2 [A=255, R=169, G=169, B=169]	1	4					3	3	3	11	11	11	83.495	0	36.898	30281000	5	21.5136	20.3282	20.5091	20.4176	20.1102	20.2505
	0.318435	-0.526348	Q96S55	Q96S55	ATPase WRNIP1	WRNIP1	3303	>sp|Q96S55|WRIP1_HUMAN ATPase WRNIP1 OS=Homo sapiens GN=WRNIP1 PE=1 SV=2	Color2 [A=255, R=169, G=169, B=169]	1	4					10	10	10	23.3	23.3	23.3	72.132	0	24.67	174860000	40	22.8476	23.9697	24.7136	22.6297	24.0331	23.2891
	0.784495	-0.526559	Q96EK4	Q96EK4	THAP domain-containing protein 11	THAP11	3133	>sp|Q96EK4|THA11_HUMAN THAP domain-containing protein 11 OS=Homo sapiens GN=THAP11 PE=1 SV=2	Color2 [A=255, R=169, G=169, B=169]	1	4					3	3	3	8.3	8.3	8.3	34.455	0.0017579	2.2872	19832000	4	21.2403	21.0488	21.1001	20.7254	21.0584	20.0257
	0.271276	-0.530179	Q9NVM9	Q9NVM9	Protein asunder homolog	ASUN	3875	>sp|Q9NVM9|ASUN_HUMAN Protein asunder homolog OS=Homo sapiens GN=ASUN PE=1 SV=2	Color2 [A=255, R=169, G=169, B=169]	1	4					6	6	6	11.8	11.8	11.8	80.224	0	11.752	85264000	13	22.8588	23.4457	22.9823	21.0502	23.177	23.4691
	0.417882	-0.531162	P38159;Q96E39;O75526;Q8N7X1	P38159;Q96E39	RNA-binding motif protein, X chromosome;RNA-binding motif protein, X chromosome, N-terminally processed;RNA binding motif protein, X-linked-like-1	RBMX;RBMXL1	1081	>sp|P38159|RBMX_HUMAN RNA-binding motif protein, X chromosome OS=Homo sapiens GN=RBMX PE=1 SV=3;>sp|Q96E39|RMXL1_HUMAN RNA binding motif protein, X-linked-like-1 OS=Homo sapiens GN=RBMXL1 PE=1 SV=1	Color2 [A=255, R=169, G=169, B=169]	1	4					9	9	9	24.6	24.6	24.6	42.331	0	23.511	227190000	39	23.1499	24.2447	24.5653	23.1968	24.1123	23.0575
	0.466622	-0.531547	Q8IWQ3	Q8IWQ3	Serine/threonine-protein kinase BRSK2	BRSK2	2639	>sp|Q8IWQ3|BRSK2_HUMAN Serine/threonine-protein kinase BRSK2 OS=Homo sapiens GN=BRSK2 PE=1 SV=3	Color2 [A=255, R=169, G=169, B=169]	1	4					2	2	2	5	5	5	81.632	0	8.857	12971000	4	22.0982	21.4972	20.4999	21.1459	20.7387	20.6161
	0.231149	-0.532943	Q8WV44	Q8WV44	E3 ubiquitin-protein ligase TRIM41	TRIM41	2935	>sp|Q8WV44|TRI41_HUMAN E3 ubiquitin-protein ligase TRIM41 OS=Homo sapiens GN=TRIM41 PE=1 SV=3	Color2 [A=255, R=169, G=169, B=169]	1	4					8	8	8	19.2	19.2	19.2	71.669	0	23.168	76242000	19	22.9285	22.4987	22.3271	22.3735	23.4008	20.3812
	0.813692	-0.534562	P32321	P32321	Deoxycytidylate deaminase	DCTD	1021	>sp|P32321|DCTD_HUMAN Deoxycytidylate deaminase OS=Homo sapiens GN=DCTD PE=1 SV=2	Color2 [A=255, R=169, G=169, B=169]	1	4					2	2	2	22.5	22.5	22.5	20.016	0	4.5527	8925600	4	20.7162	20.8746	20.7103	20.8011	20.1099	19.7864
	0.4557	-0.535164	Q9UHR5	Q9UHR5	SAP30-binding protein	SAP30BP	4085	>sp|Q9UHR5|S30BP_HUMAN SAP30-binding protein OS=Homo sapiens GN=SAP30BP PE=1 SV=1	Color2 [A=255, R=169, G=169, B=169]	1	4					13	13	13	42.2	42.2	42.2	33.87	0	79.268	989240000	69	26.0657	26.2513	26.264	24.9557	26.6316	25.3882
	0.388204	-0.53566	P04626;Q16584;Q02779;Q15303	P04626	Receptor tyrosine-protein kinase erbB-2	ERBB2	630	>sp|P04626|ERBB2_HUMAN Receptor tyrosine-protein kinase erbB-2 OS=Homo sapiens GN=ERBB2 PE=1 SV=1	Color2 [A=255, R=169, G=169, B=169]	1	4					4	3	3	6.5	5.9	5.9	137.91	0.00027405	3.4907	17851000	6	21.3236	21.3383	21.0144	20.9418	19.5977	21.5298
	1.41073	-0.536435	Q9Y3F4	Q9Y3F4	Serine-threonine kinase receptor-associated protein	STRAP	4303	>sp|Q9Y3F4|STRAP_HUMAN Serine-threonine kinase receptor-associated protein OS=Homo sapiens GN=STRAP PE=1 SV=1	Color2 [A=255, R=169, G=169, B=169]	1	4					12	12	12	52.3	52.3	52.3	38.438	0	52.147	176800000	40	23.9757	24.1592	24.0205	23.4573	23.2572	23.8315
	0.880774	-0.539591	Q9UBW7	Q9UBW7	Zinc finger MYM-type protein 2	ZMYM2	4041	>sp|Q9UBW7|ZMYM2_HUMAN Zinc finger MYM-type protein 2 OS=Homo sapiens GN=ZMYM2 PE=1 SV=1	Color2 [A=255, R=169, G=169, B=169]	1	4					38	38	38	39.4	39.4	39.4	154.91	0	186.48	1401800000	219	26.6122	27.3002	27.1534	26.1028	26.7419	26.6024
	0.23312	-0.541021	A0AVK6	A0AVK6	Transcription factor E2F8	E2F8	1	>sp|A0AVK6|E2F8_HUMAN Transcription factor E2F8 OS=Homo sapiens GN=E2F8 PE=1 SV=1	Color2 [A=255, R=169, G=169, B=169]	1	4					8	8	8	17	17	17	94.165	0	25.661	104280000	34	21.6181	23.5959	23.826	21.3171	23.1793	22.9205
	0.227749	-0.541533	P20585	P20585	DNA mismatch repair protein Msh3	MSH3	869	>sp|P20585|MSH3_HUMAN DNA mismatch repair protein Msh3 OS=Homo sapiens GN=MSH3 PE=1 SV=4	Color2 [A=255, R=169, G=169, B=169]	1	4					11	11	11	16.3	16.3	16.3	127.41	0	26.592	109690000	30	23.087	23.4681	23.3597	20.919	23.781	23.5902
	0.364414	-0.541798	O15173	O15173	Membrane-associated progesterone receptor component 2	PGRMC2	227	>sp|O15173|PGRC2_HUMAN Membrane-associated progesterone receptor component 2 OS=Homo sapiens GN=PGRMC2 PE=1 SV=1	Color2 [A=255, R=169, G=169, B=169]	1	4					2	2	2	11.7	11.7	11.7	23.818	0	16.591	17330000	6	20.5978	21.2382	21.595	20.1785	21.6891	19.9379
	1.48699	-0.545297	O94842;O15405;Q96NM4;O94900	O94842	TOX high mobility group box family member 4	TOX4	484	>sp|O94842|TOX4_HUMAN TOX high mobility group box family member 4 OS=Homo sapiens GN=TOX4 PE=1 SV=1	Color2 [A=255, R=169, G=169, B=169]	1	4					12	12	12	28.8	28.8	28.8	66.194	0	97.53	552960000	94	25.6032	25.8394	25.7228	25.0322	25.4874	25.01
+	2.34368	-0.554121	O43719	O43719	HIV Tat-specific factor 1	HTATSF1	303	>sp|O43719|HTSF1_HUMAN HIV Tat-specific factor 1 OS=Homo sapiens GN=HTATSF1 PE=1 SV=1	Color2 [A=255, R=169, G=169, B=169]	1	4					9	9	9	20.7	20.7	20.7	85.852	0	29.289	113370000	32	23.6872	23.4553	23.4847	22.9746	23.1035	22.8866
	0.365386	-0.554425	P15531	P15531	Nucleoside diphosphate kinase A	NME1	798	>sp|P15531|NDKA_HUMAN Nucleoside diphosphate kinase A OS=Homo sapiens GN=NME1 PE=1 SV=1	Color2 [A=255, R=169, G=169, B=169]	1	4					9	9	5	69.7	69.7	39.5	17.149	0	32.6	650630000	76	26.4535	25.2725	25.4159	26.0272	25.2005	24.2509
	0.492547	-0.556208	O95628	O95628	CCR4-NOT transcription complex subunit 4	CNOT4	552	>sp|O95628|CNOT4_HUMAN CCR4-NOT transcription complex subunit 4 OS=Homo sapiens GN=CNOT4 PE=1 SV=3	Color2 [A=255, R=169, G=169, B=169]	1	4					2	2	2	6.8	6.8	6.8	63.509	0	4.3014	14686000	5	21.2366	20.6647	21.809	21.3844	20.161	20.4963
	0.867709	-0.558502	Q9Y2G8	Q9Y2G8	DnaJ homolog subfamily C member 16	DNAJC16	4259	>sp|Q9Y2G8|DJC16_HUMAN DnaJ homolog subfamily C member 16 OS=Homo sapiens GN=DNAJC16 PE=2 SV=3	Color2 [A=255, R=169, G=169, B=169]	1	4					2	2	2	6	6	6	90.59	0.00026575	3.0689	5840200	3	21.3263	20.9328	21.2976	20.0866	20.855	20.9397
	0.435509	-0.559535	P37802;Q9UI15	P37802	Transgelin-2	TAGLN2	1077	>sp|P37802|TAGL2_HUMAN Transgelin-2 OS=Homo sapiens GN=TAGLN2 PE=1 SV=3	Color2 [A=255, R=169, G=169, B=169]	1	4					12	12	12	68.8	68.8	68.8	22.391	0	196.05	1557300000	97	26.2256	26.7667	27.6598	25.7806	26.9996	26.1933
	1.21552	-0.559673	Q6ZSZ5	Q6ZSZ5	Rho guanine nucleotide exchange factor 18	ARHGEF18	2449	>sp|Q6ZSZ5|ARHGI_HUMAN Rho guanine nucleotide exchange factor 18 OS=Homo sapiens GN=ARHGEF18 PE=1 SV=3	Color2 [A=255, R=169, G=169, B=169]	1	4					4	4	4	6.8	6.8	6.8	130.78	0	10.019	14677000	10	21.4909	21.6268	21.4869	21.1518	20.5542	21.2196
	0.58179	-0.562333	Q9Y6D6	Q9Y6D6	Brefeldin A-inhibited guanine nucleotide-exchange protein 1	ARFGEF1	4395	>sp|Q9Y6D6|BIG1_HUMAN Brefeldin A-inhibited guanine nucleotide-exchange protein 1 OS=Homo sapiens GN=ARFGEF1 PE=1 SV=2	Color2 [A=255, R=169, G=169, B=169]	1	4					6	3	3	4.8	2.9	2.9	208.76	0	5.1938	11932000	7	21.1877	20.5193	20.8008	20.2641	19.6116	20.945
	0.436298	-0.562456	P42345	P42345	Serine/threonine-protein kinase mTOR	MTOR	1123	>sp|P42345|MTOR_HUMAN Serine/threonine-protein kinase mTOR OS=Homo sapiens GN=MTOR PE=1 SV=1	Color2 [A=255, R=169, G=169, B=169]	1	4					6	6	6	4.3	4.3	4.3	288.89	0	11.878	17647000	7	20.6105	21.107	21.2435	20.6584	21.1814	19.4338
	0.196961	-0.56639	P62316	P62316	Small nuclear ribonucleoprotein Sm D2	SNRPD2	1468	>sp|P62316|SMD2_HUMAN Small nuclear ribonucleoprotein Sm D2 OS=Homo sapiens GN=SNRPD2 PE=1 SV=1	Color2 [A=255, R=169, G=169, B=169]	1	4					8	8	8	55.9	55.9	55.9	13.527	0	39.899	462060000	36	24.1359	24.8878	25.1774	23.0643	26.2887	23.1489
	0.327991	-0.567192	Q9BW85	Q9BW85	Coiled-coil domain-containing protein 94	CCDC94	3477	>sp|Q9BW85|CCD94_HUMAN Coiled-coil domain-containing protein 94 OS=Homo sapiens GN=CCDC94 PE=1 SV=1	Color2 [A=255, R=169, G=169, B=169]	1	4					8	8	8	26.6	26.6	26.6	37.085	0	18.4	102130000	20	22.9455	23.2666	23.5866	21.5939	23.9583	22.5449
	0.536026	-0.571733	Q9UBN7	Q9UBN7	Histone deacetylase 6	HDAC6	4031	>sp|Q9UBN7|HDAC6_HUMAN Histone deacetylase 6 OS=Homo sapiens GN=HDAC6 PE=1 SV=2	Color2 [A=255, R=169, G=169, B=169]	1	4					3	3	3	5.1	5.1	5.1	131.42	0.0054041	1.6212	11911000	3	22.0734	20.7222	21.7374	20.8093	20.6088	21.3997
	0.750803	-0.57179	O14640;P54792	O14640;P54792	Segment polarity protein dishevelled homolog DVL-1;Putative segment polarity protein dishevelled homolog DVL1P1	DVL1;DVL1P1	168	>sp|O14640|DVL1_HUMAN Segment polarity protein dishevelled homolog DVL-1 OS=Homo sapiens GN=DVL1 PE=1 SV=2;>sp|P54792|DVLP1_HUMAN Putative segment polarity protein dishevelled homolog DVL1P1 OS=Homo sapiens GN=DVL1P1 PE=5 SV=1	Color2 [A=255, R=169, G=169, B=169]	1	4					30	30	26	54.1	54.1	50.4	75.186	0	237.55	12417000000	321	30.8424	29.6962	30.0651	29.772	29.4605	29.6559
	0.393488	-0.572807	A6NGB9	A6NGB9	WAS/WASL-interacting protein family member 3	WIPF3	27	>sp|A6NGB9|WIPF3_HUMAN WAS/WASL-interacting protein family member 3 OS=Homo sapiens GN=WIPF3 PE=1 SV=4	Color2 [A=255, R=169, G=169, B=169]	1	4					3	3	3	12.2	12.2	12.2	49.457	0	10.147	12515000	9	21.136	20.3103	21.5713	21.3997	20.0991	19.8004
	0.277884	-0.578881	P45985	P45985	Dual specificity mitogen-activated protein kinase kinase 4	MAP2K4	1149	>sp|P45985|MP2K4_HUMAN Dual specificity mitogen-activated protein kinase kinase 4 OS=Homo sapiens GN=MAP2K4 PE=1 SV=1	Color2 [A=255, R=169, G=169, B=169]	1	4					2	2	2	7.5	7.5	7.5	44.287	0.00028297	4.0687	15321000	6	20.0235	21.2978	21.6662	19.6518	21.7593	19.8398
	0.119944	-0.579592	P63172	P63172	Dynein light chain Tctex-type 1	DYNLT1	1509	>sp|P63172|DYLT1_HUMAN Dynein light chain Tctex-type 1 OS=Homo sapiens GN=DYNLT1 PE=1 SV=1	Color2 [A=255, R=169, G=169, B=169]	1	4					2	2	2	30.1	30.1	30.1	12.452	0	99.369	100120000	6	24.7454	19.1948	19.7782	20.6029	20.7627	20.6141
	0.752331	-0.580839	Q9UH99	Q9UH99	SUN domain-containing protein 2	SUN2	4068	>sp|Q9UH99|SUN2_HUMAN SUN domain-containing protein 2 OS=Homo sapiens GN=SUN2 PE=1 SV=3	Color2 [A=255, R=169, G=169, B=169]	1	4					5	5	5	11.4	11.4	11.4	80.31	0	12.243	40212000	6	21.7017	22.0009	22.6913	21.2396	21.9236	21.4882
	0.435591	-0.585225	Q9UHL9	Q9UHL9	General transcription factor II-I repeat domain-containing protein 1	GTF2IRD1	4081	>sp|Q9UHL9|GT2D1_HUMAN General transcription factor II-I repeat domain-containing protein 1 OS=Homo sapiens GN=GTF2IRD1 PE=1 SV=1	Color2 [A=255, R=169, G=169, B=169]	1	4					3	3	3	4.8	4.8	4.8	106.06	0	7.2827	40860000	10	21.1421	20.6487	21.4906	21.0414	21.0181	19.4662
	0.148011	-0.586281	Q00610;P53675	Q00610	Clathrin heavy chain 1	CLTC	1576	>sp|Q00610|CLH1_HUMAN Clathrin heavy chain 1 OS=Homo sapiens GN=CLTC PE=1 SV=5	Color2 [A=255, R=169, G=169, B=169]	1	4					78	78	78	60.7	60.7	60.7	191.61	0	323.31	6451300000	288	30.5574	27.0747	27.7692	27.846	29.6654	26.1311
	0.972611	-0.587268	Q2TBE0	Q2TBE0	CWF19-like protein 2	CWF19L2	2099	>sp|Q2TBE0|C19L2_HUMAN CWF19-like protein 2 OS=Homo sapiens GN=CWF19L2 PE=1 SV=4	Color2 [A=255, R=169, G=169, B=169]	1	4					26	26	26	34	34	34	103.79	0	68.766	1049000000	89	26.2727	26.7491	26.9442	25.6672	26.2534	26.2837
	0.613029	-0.587655	P40939	P40939	Trifunctional enzyme subunit alpha, mitochondrial;Long-chain enoyl-CoA hydratase;Long chain 3-hydroxyacyl-CoA dehydrogenase	HADHA	1105	>sp|P40939|ECHA_HUMAN Trifunctional enzyme subunit alpha, mitochondrial OS=Homo sapiens GN=HADHA PE=1 SV=2	Color2 [A=255, R=169, G=169, B=169]	1	4					3	3	3	8.4	8.4	8.4	82.999	0	6.1331	15076000	5	20.5652	21.1037	21.1862	20.954	20.4941	19.644
	0.861231	-0.588153	Q15819;Q13404	Q15819;Q13404	Ubiquitin-conjugating enzyme E2 variant 2;Ubiquitin-conjugating enzyme E2 variant 1	UBE2V2;UBE2V1	1781	>sp|Q15819|UB2V2_HUMAN Ubiquitin-conjugating enzyme E2 variant 2 OS=Homo sapiens GN=UBE2V2 PE=1 SV=4;>sp|Q13404|UB2V1_HUMAN Ubiquitin-conjugating enzyme E2 variant 1 OS=Homo sapiens GN=UBE2V1 PE=1 SV=2	Color2 [A=255, R=169, G=169, B=169]	1	4					3	3	3	18.6	18.6	18.6	16.363	0.00026774	3.1691	39309000	7	20.9286	21.3334	21.4654	20.9914	20.8587	20.1129
	1.47503	-0.588401	Q9Y4B6	Q9Y4B6	Protein VPRBP	VPRBP	4329	>sp|Q9Y4B6|VPRBP_HUMAN Protein VPRBP OS=Homo sapiens GN=VPRBP PE=1 SV=3	Color2 [A=255, R=169, G=169, B=169]	1	4					15	15	15	15.5	15.5	15.5	169.01	0	29.567	121480000	31	23.4378	23.2178	23.2504	22.9334	22.375	22.8325
	0.70387	-0.589551	Q2M389	Q2M389	WASH complex subunit 7	KIAA1033	2091	>sp|Q2M389|WASH7_HUMAN WASH complex subunit SWIP OS=Homo sapiens GN=KIAA1033 PE=1 SV=2	Color2 [A=255, R=169, G=169, B=169]	1	4					6	6	6	9	9	9	136.4	0	6.8127	15188000	7	20.1705	21.4507	21.0917	20.3581	20.2691	20.317
+	1.717	-0.589583	P51570	P51570	Galactokinase	GALK1	1270	>sp|P51570|GALK1_HUMAN Galactokinase OS=Homo sapiens GN=GALK1 PE=1 SV=1	Color2 [A=255, R=169, G=169, B=169]	1	4					3	3	3	13	13	13	42.272	0.00028233	4.0413	13364000	5	20.8405	21.0271	21.2393	20.4735	20.2533	20.6113
	0.478073	-0.589783	Q9NZ32	Q9NZ32	Actin-related protein 10	ACTR10	3943	>sp|Q9NZ32|ARP10_HUMAN Actin-related protein 10 OS=Homo sapiens GN=ACTR10 PE=1 SV=1	Color2 [A=255, R=169, G=169, B=169]	1	4					2	2	2	9.4	9.4	9.4	46.306	0.00028321	4.0802	11050000	5	20.8289	21.1817	19.5546	20.3222	19.6199	19.8537
	0.157924	-0.59118	Q8IUR0	Q8IUR0	Trafficking protein particle complex subunit 5	TRAPPC5	2619	>sp|Q8IUR0|TPPC5_HUMAN Trafficking protein particle complex subunit 5 OS=Homo sapiens GN=TRAPPC5 PE=1 SV=1	Color2 [A=255, R=169, G=169, B=169]	1	4					8	8	8	56.4	56.4	56.4	20.783	0	31.944	277690000	32	22.2632	25.183	24.4269	22.2938	25.56	22.2459
	0.150558	-0.592306	Q9H4A5	Q9H4A5	Golgi phosphoprotein 3-like	GOLPH3L	3640	>sp|Q9H4A5|GLP3L_HUMAN Golgi phosphoprotein 3-like OS=Homo sapiens GN=GOLPH3L PE=1 SV=1	Color2 [A=255, R=169, G=169, B=169]	1	4					8	8	7	46.3	46.3	46.3	32.767	0	41.909	135120000	26	20.5556	24.3406	23.8202	20.6352	23.5197	22.7846
	0.199162	-0.59416	Q15723;Q99607	Q15723	ETS-related transcription factor Elf-2	ELF2	2030	>sp|Q15723|ELF2_HUMAN ETS-related transcription factor Elf-2 OS=Homo sapiens GN=ELF2 PE=1 SV=2	Color2 [A=255, R=169, G=169, B=169]	1	4					8	8	7	23.3	23.3	21.2	63.966	0	31.719	138450000	32	22.5946	23.6498	23.8119	20.7577	24.4782	23.0379
	0.491974	-0.594881	P51991	P51991	Heterogeneous nuclear ribonucleoprotein A3	HNRNPA3	1291	>sp|P51991|ROA3_HUMAN Heterogeneous nuclear ribonucleoprotein A3 OS=Homo sapiens GN=HNRNPA3 PE=1 SV=2	Color2 [A=255, R=169, G=169, B=169]	1	4					12	12	12	32.5	32.5	32.5	39.594	0	92.956	932590000	82	25.4595	26.3444	26.6327	24.9257	26.2713	25.455
	0.876908	-0.596041	Q9UPT8	Q9UPT8	Zinc finger CCCH domain-containing protein 4	ZC3H4	4216	>sp|Q9UPT8|ZC3H4_HUMAN Zinc finger CCCH domain-containing protein 4 OS=Homo sapiens GN=ZC3H4 PE=1 SV=3	Color2 [A=255, R=169, G=169, B=169]	1	4					14	14	14	21.3	21.3	21.3	140.26	0	38.386	222880000	49	24.0814	24.4577	24.5409	23.2166	23.9117	24.1635
	1.40991	-0.596259	O94906	O94906	Pre-mRNA-processing factor 6	PRPF6	493	>sp|O94906|PRP6_HUMAN Pre-mRNA-processing factor 6 OS=Homo sapiens GN=PRPF6 PE=1 SV=1	Color2 [A=255, R=169, G=169, B=169]	1	4					25	25	25	35.1	35.1	35.1	106.92	0	79.119	548620000	111	25.7338	25.5961	25.7684	24.7391	25.3785	25.1919
	0.147566	-0.599005	P78346	P78346	Ribonuclease P protein subunit p30	RPP30	1536	>sp|P78346|RPP30_HUMAN Ribonuclease P protein subunit p30 OS=Homo sapiens GN=RPP30 PE=1 SV=1	Color2 [A=255, R=169, G=169, B=169]	1	4					7	7	7	37.3	37.3	37.3	29.321	0	22.423	42795000	12	22.1506	20.3689	22.4243	20.7043	23.5685	18.8741
	0.976164	-0.600415	P17544;P15336	P17544	Cyclic AMP-dependent transcription factor ATF-7	ATF7	826	>sp|P17544|ATF7_HUMAN Cyclic AMP-dependent transcription factor ATF-7 OS=Homo sapiens GN=ATF7 PE=1 SV=2	Color2 [A=255, R=169, G=169, B=169]	1	4					5	5	5	18	18	18	52.967	0	14.72	79154000	13	22.4397	22.9181	23.2879	22.3977	22.4647	21.982
	0.403892	-0.600838	P08572	P08572	Collagen alpha-2(IV) chain;Canstatin	COL4A2	688	>sp|P08572|CO4A2_HUMAN Collagen alpha-2(IV) chain OS=Homo sapiens GN=COL4A2 PE=1 SV=4	Color2 [A=255, R=169, G=169, B=169]	1	4					7	7	7	7.3	7.3	7.3	167.55	0	71.547	96000000	15	21.7691	21.5372	20.6315	21.443	19.6903	21.002
	0.476963	-0.603279	Q6IQ23	Q6IQ23	Pleckstrin homology domain-containing family A member 7	PLEKHA7	2331	>sp|Q6IQ23|PKHA7_HUMAN Pleckstrin homology domain-containing family A member 7 OS=Homo sapiens GN=PLEKHA7 PE=1 SV=2	Color2 [A=255, R=169, G=169, B=169]	1	4					5	5	5	6.5	6.5	6.5	127.13	0	9.1608	18149000	5	20.777	21.7143	21.947	21.5338	20.9899	20.1047
	0.547457	-0.604527	Q9H0A8	Q9H0A8	COMM domain-containing protein 4	COMMD4	3578	>sp|Q9H0A8|COMD4_HUMAN COMM domain-containing protein 4 OS=Homo sapiens GN=COMMD4 PE=1 SV=1	Color2 [A=255, R=169, G=169, B=169]	1	4					6	6	6	54.3	54.3	54.3	21.764	0	18.474	40141000	12	21.7725	22.5051	21.5604	20.9836	22.1319	20.909
	0.408677	-0.606077	Q9HBF4	Q9HBF4	Zinc finger FYVE domain-containing protein 1	ZFYVE1	3733	>sp|Q9HBF4|ZFYV1_HUMAN Zinc finger FYVE domain-containing protein 1 OS=Homo sapiens GN=ZFYVE1 PE=1 SV=1	Color2 [A=255, R=169, G=169, B=169]	1	4					5	5	5	10.4	10.4	10.4	87.175	0	12.062	18918000	14	20.4351	21.9528	22.2567	21.2902	21.1501	20.386
	0.950094	-0.606235	P31689	P31689	DnaJ homolog subfamily A member 1	DNAJA1	1009	>sp|P31689|DNJA1_HUMAN DnaJ homolog subfamily A member 1 OS=Homo sapiens GN=DNAJA1 PE=1 SV=2	Color2 [A=255, R=169, G=169, B=169]	1	4					4	4	4	15.6	15.6	15.6	44.868	0.0017699	2.3694	25346000	5	20.6108	21.6193	21.2528	20.4967	20.5178	20.6498
	0.171078	-0.606425	Q9NZ63	Q9NZ63	Uncharacterized protein C9orf78	C9orf78	3946	>sp|Q9NZ63|CI078_HUMAN Uncharacterized protein C9orf78 OS=Homo sapiens GN=C9orf78 PE=1 SV=1	Color2 [A=255, R=169, G=169, B=169]	1	4					4	4	4	20.8	20.8	20.8	33.688	0	25.358	165340000	33	22.8201	23.8547	24.0042	20.5795	25.0049	23.2754
	0.34157	-0.610427	P49116	P49116	Nuclear receptor subfamily 2 group C member 2	NR2C2	1204	>sp|P49116|NR2C2_HUMAN Nuclear receptor subfamily 2 group C member 2 OS=Homo sapiens GN=NR2C2 PE=1 SV=1	Color2 [A=255, R=169, G=169, B=169]	1	4					12	12	12	34.1	34.1	34.1	65.414	0	37.718	165930000	35	23.9948	24.0695	24.0693	21.9571	24.2175	24.1278
	0.873584	-0.611138	O43747	O43747	AP-1 complex subunit gamma-1	AP1G1	305	>sp|O43747|AP1G1_HUMAN AP-1 complex subunit gamma-1 OS=Homo sapiens GN=AP1G1 PE=1 SV=5	Color2 [A=255, R=169, G=169, B=169]	1	4					4	4	4	8.4	8.4	8.4	91.35	0	11.569	18709000	12	21.1199	21.321	21.7714	20.291	20.9102	21.1776
	0.293718	-0.611262	Q9UI95	Q9UI95	Mitotic spindle assembly checkpoint protein MAD2B	MAD2L2	4095	>sp|Q9UI95|MD2L2_HUMAN Mitotic spindle assembly checkpoint protein MAD2B OS=Homo sapiens GN=MAD2L2 PE=1 SV=2	Color2 [A=255, R=169, G=169, B=169]	1	4					3	3	3	31.8	31.8	31.8	24.334	0.00026546	3.0465	30476000	4	20.7727	21.7704	21.7005	20.152	22.355	19.9029
	0.791063	-0.611532	P81274	P81274	G-protein-signaling modulator 2	GPSM2	1544	>sp|P81274|GPSM2_HUMAN G-protein-signaling modulator 2 OS=Homo sapiens GN=GPSM2 PE=1 SV=3	Color2 [A=255, R=169, G=169, B=169]	1	4					3	3	3	7.2	7.2	7.2	76.661	0	6.3618	18030000	6	21.2035	21.9529	20.7711	20.8608	20.548	20.6842
	1.10299	-0.615096	P61619	P61619	Protein transport protein Sec61 subunit alpha isoform 1	SEC61A1	1438	>sp|P61619|S61A1_HUMAN Protein transport protein Sec61 subunit alpha isoform 1 OS=Homo sapiens GN=SEC61A1 PE=1 SV=2	Color2 [A=255, R=169, G=169, B=169]	1	4					1	1	1	4.8	4.8	4.8	52.264	0.0028895	1.8717	9918800	6	20.8721	21.0983	20.4166	19.8483	20.2927	20.4007
	0.558543	-0.619153	Q6P444	Q6P444	Mitochondrial fission regulator 2	MTFR2	2369	>sp|Q6P444|MTFR2_HUMAN Mitochondrial fission regulator 2 OS=Homo sapiens GN=MTFR2 PE=1 SV=2	Color2 [A=255, R=169, G=169, B=169]	1	4					3	3	3	9.4	9.4	9.4	43.384	0	5.7884	18006000	5	21.103	19.9397	21.3236	20.6486	19.9434	19.9169
	0.247456	-0.619795	P49720	P49720	Proteasome subunit beta type-3	PSMB3	1223	>sp|P49720|PSB3_HUMAN Proteasome subunit beta type-3 OS=Homo sapiens GN=PSMB3 PE=1 SV=2	Color2 [A=255, R=169, G=169, B=169]	1	4					5	5	5	39.5	39.5	39.5	22.949	0	45.723	43898000	17	20.2097	22.7091	20.5765	19.9032	21.7698	19.9629
	1.2285	-0.622264	O00139	O00139	Kinesin-like protein KIF2A	KIF2A	106	>sp|O00139|KIF2A_HUMAN Kinesin-like protein KIF2A OS=Homo sapiens GN=KIF2A PE=1 SV=3	Color2 [A=255, R=169, G=169, B=169]	1	4					4	4	4	9.9	9.9	9.9	79.954	0	4.3714	26481000	12	21.6963	21.5104	21.9406	20.9043	21.4986	20.8775
	0.313808	-0.622455	Q9BVW5	Q9BVW5	TIMELESS-interacting protein	TIPIN	3471	>sp|Q9BVW5|TIPIN_HUMAN TIMELESS-interacting protein OS=Homo sapiens GN=TIPIN PE=1 SV=2	Color2 [A=255, R=169, G=169, B=169]	1	4					3	3	3	12.3	12.3	12.3	34.555	0	33.391	45142000	11	20.228	22.8006	20.828	20.2551	20.6768	21.0573
	0.413646	-0.623191	P14550	P14550	Alcohol dehydrogenase [NADP(+)]	AKR1A1	783	>sp|P14550|AK1A1_HUMAN Alcohol dehydrogenase [NADP(+)] OS=Homo sapiens GN=AKR1A1 PE=1 SV=3	Color2 [A=255, R=169, G=169, B=169]	1	4					3	3	3	11.4	11.4	11.4	36.573	0.00026947	3.2345	17942000	4	21.7681	20.0963	21.69	20.664	19.933	21.0879
	0.26416	-0.623527	Q15464	Q15464	SH2 domain-containing adapter protein B	SHB	2006	>sp|Q15464|SHB_HUMAN SH2 domain-containing adapter protein B OS=Homo sapiens GN=SHB PE=1 SV=2	Color2 [A=255, R=169, G=169, B=169]	1	4					7	7	7	22.4	22.4	22.4	55.042	0	32.922	51652000	21	20.6223	22.8115	23.1032	21.3588	22.5458	20.7619
	0.331139	-0.623987	Q96SB8	Q96SB8	Structural maintenance of chromosomes protein 6	SMC6	3308	>sp|Q96SB8|SMC6_HUMAN Structural maintenance of chromosomes protein 6 OS=Homo sapiens GN=SMC6 PE=1 SV=2	Color2 [A=255, R=169, G=169, B=169]	1	4					3	3	3	5.4	5.4	5.4	126.32	0	4.6252	6614400	3	21.9527	20.5015	20.8898	19.5055	21.701	20.2656
	0.423631	-0.625125	Q9Y4C8	Q9Y4C8	Probable RNA-binding protein 19	RBM19	4332	>sp|Q9Y4C8|RBM19_HUMAN Probable RNA-binding protein 19 OS=Homo sapiens GN=RBM19 PE=1 SV=3	Color2 [A=255, R=169, G=169, B=169]	1	4					14	14	14	20.8	20.8	20.8	107.33	0	54.005	86586000	41	22.5563	22.9431	22.6192	21.0162	23.1576	22.0694
	0.464007	-0.627634	Q8N8K9	Q8N8K9	Uncharacterized protein KIAA1958	KIAA1958	2764	>sp|Q8N8K9|K1958_HUMAN Uncharacterized protein KIAA1958 OS=Homo sapiens GN=KIAA1958 PE=1 SV=1	Color2 [A=255, R=169, G=169, B=169]	1	4					3	3	3	7.5	7.5	7.5	79.211	0	6.2754	11683000	6	21.3523	21.1993	21.0062	19.8379	21.6972	20.1397
	0.253195	-0.628674	Q86YD1	Q86YD1	Prostate tumor-overexpressed gene 1 protein	PTOV1	2606	>sp|Q86YD1|PTOV1_HUMAN Prostate tumor-overexpressed gene 1 protein OS=Homo sapiens GN=PTOV1 PE=1 SV=1	Color2 [A=255, R=169, G=169, B=169]	1	4					3	3	2	12.7	12.7	10.6	46.868	0	11.385	55343000	11	20.3131	23.3265	22.1168	20.5588	22.1174	21.1941
	0.131883	-0.630309	Q14353	Q14353	Guanidinoacetate N-methyltransferase	GAMT	1879	>sp|Q14353|GAMT_HUMAN Guanidinoacetate N-methyltransferase OS=Homo sapiens GN=GAMT PE=1 SV=1	Color2 [A=255, R=169, G=169, B=169]	1	4					6	6	6	64	64	64	26.318	0	25.295	221560000	23	20.7379	24.825	24.4453	20.4797	24.4965	23.141
	0.933758	-0.632941	P62979	P62979	Ubiquitin-40S ribosomal protein S27a;Ubiquitin;40S ribosomal protein S27a	RPS27A	1501	>sp|P62979|RS27A_HUMAN Ubiquitin-40S ribosomal protein S27a OS=Homo sapiens GN=RPS27A PE=1 SV=2	Color2 [A=255, R=169, G=169, B=169]	1	4					8	8	3	51.3	51.3	21.2	17.965	0	109.66	14905000000	83	30.4948	30.7451	30.3204	29.4154	30.421	29.8251
	0.712587	-0.633232	O43390	O43390	Heterogeneous nuclear ribonucleoprotein R	HNRNPR	281	>sp|O43390|HNRPR_HUMAN Heterogeneous nuclear ribonucleoprotein R OS=Homo sapiens GN=HNRNPR PE=1 SV=1	Color2 [A=255, R=169, G=169, B=169]	1	4					17	17	14	33.6	33.6	29.2	70.942	0	76.43	799140000	118	25.881	25.9114	26.1452	24.7696	26.1079	25.1605
	0.733716	-0.634729	Q9H0E9	Q9H0E9	Bromodomain-containing protein 8	BRD8	3583	>sp|Q9H0E9|BRD8_HUMAN Bromodomain-containing protein 8 OS=Homo sapiens GN=BRD8 PE=1 SV=2	Color2 [A=255, R=169, G=169, B=169]	1	4					11	11	11	16.9	16.9	16.9	135.33	0	36.706	205210000	29	23.8242	24.2953	24.9875	23.728	24.0967	23.3781
	0.265104	-0.634952	O15164	O15164	Transcription intermediary factor 1-alpha	TRIM24	225	>sp|O15164|TIF1A_HUMAN Transcription intermediary factor 1-alpha OS=Homo sapiens GN=TRIM24 PE=1 SV=3	Color2 [A=255, R=169, G=169, B=169]	1	4					7	7	7	12.6	12.6	12.6	116.83	0	58.773	110590000	38	22.7271	23.7229	23.3535	20.8505	23.8539	23.1943
	0.44815	-0.635022	Q9BYV9	Q9BYV9	Transcription regulator protein BACH2	BACH2	3524	>sp|Q9BYV9|BACH2_HUMAN Transcription regulator protein BACH2 OS=Homo sapiens GN=BACH2 PE=1 SV=1	Color2 [A=255, R=169, G=169, B=169]	1	4					4	4	4	13	13	13	92.536	0	14.311	17041000	10	20.362	20.8296	21.7193	19.6666	20.1185	21.2208
	0.388654	-0.636395	Q8IYB3	Q8IYB3	Serine/arginine repetitive matrix protein 1	SRRM1	2675	>sp|Q8IYB3|SRRM1_HUMAN Serine/arginine repetitive matrix protein 1 OS=Homo sapiens GN=SRRM1 PE=1 SV=2	Color2 [A=255, R=169, G=169, B=169]	1	4					7	7	7	11.4	11.4	11.4	102.33	0	49.996	464760000	54	24.4398	25.3833	25.4936	23.4752	25.5598	24.3725
	0.340733	-0.638972	Q9P2N6	Q9P2N6	KAT8 regulatory NSL complex subunit 3	KANSL3	4013	>sp|Q9P2N6|KANL3_HUMAN KAT8 regulatory NSL complex subunit 3 OS=Homo sapiens GN=KANSL3 PE=1 SV=2	Color2 [A=255, R=169, G=169, B=169]	1	4					10	10	10	23	23	23	95.991	0	26.266	83511000	28	22.6478	23.0226	23.186	20.8213	23.3027	22.8155
	0.236027	-0.641903	P43694	P43694	Transcription factor GATA-4	GATA4	1145	>sp|P43694|GATA4_HUMAN Transcription factor GATA-4 OS=Homo sapiens GN=GATA4 PE=1 SV=2	Color2 [A=255, R=169, G=169, B=169]	1	4					4	4	3	15.2	15.2	11.5	44.565	0	11.954	32543000	10	21.7248	21.3586	21.7783	20.3384	23.0515	19.5461
	0.341713	-0.642898	Q969S3	Q969S3	Zinc finger protein 622	ZNF622	3064	>sp|Q969S3|ZN622_HUMAN Zinc finger protein 622 OS=Homo sapiens GN=ZNF622 PE=1 SV=1	Color2 [A=255, R=169, G=169, B=169]	1	4					2	2	2	9.4	9.4	9.4	54.271	0	5.5336	18825000	12	19.5559	21.6719	21.6655	19.898	20.9753	20.0912
	0.11482	-0.643276	P61604	P61604	10 kDa heat shock protein, mitochondrial	HSPE1	1437	>sp|P61604|CH10_HUMAN 10 kDa heat shock protein, mitochondrial OS=Homo sapiens GN=HSPE1 PE=1 SV=2	Color2 [A=255, R=169, G=169, B=169]	1	4					6	6	6	59.8	59.8	59.8	10.932	0	12.05	195030000	19	25.9795	20.3798	22.2807	24.3608	22.1369	20.2125
	0.49344	-0.643404	Q96C36	Q96C36	Pyrroline-5-carboxylate reductase 2	PYCR2	3104	>sp|Q96C36|P5CR2_HUMAN Pyrroline-5-carboxylate reductase 2 OS=Homo sapiens GN=PYCR2 PE=1 SV=1	Color2 [A=255, R=169, G=169, B=169]	1	4					3	3	3	15.6	15.6	15.6	33.637	0.00027563	3.5924	16889000	5	22.0296	20.8993	20.1992	20.6963	20.4761	20.0256
	0.498482	-0.645612	Q8TE02	Q8TE02	Elongator complex protein 5	ELP5	2894	>sp|Q8TE02|ELP5_HUMAN Elongator complex protein 5 OS=Homo sapiens GN=ELP5 PE=1 SV=2	Color2 [A=255, R=169, G=169, B=169]	1	4					2	2	2	13.3	13.3	13.3	34.841	0	5.9855	16843000	6	21.8533	21.2492	21.9833	22.0618	20.3493	20.7379
	0.736214	-0.646039	Q9ULJ3	Q9ULJ3	Zinc finger and BTB domain-containing protein 21	ZBTB21	4165	>sp|Q9ULJ3|ZBT21_HUMAN Zinc finger and BTB domain-containing protein 21 OS=Homo sapiens GN=ZBTB21 PE=1 SV=2	Color2 [A=255, R=169, G=169, B=169]	1	4					27	27	27	38	38	38	118.87	0	102.81	843880000	150	25.6092	26.1524	26.7085	25.0602	25.9125	25.5594
	0.392544	-0.646994	P04075	P04075	Fructose-bisphosphate aldolase A	ALDOA	619	>sp|P04075|ALDOA_HUMAN Fructose-bisphosphate aldolase A OS=Homo sapiens GN=ALDOA PE=1 SV=2	Color2 [A=255, R=169, G=169, B=169]	1	4					18	18	16	74.7	74.7	67	39.42	0	143.3	1177000000	104	25.5908	26.9878	26.8329	25.4605	26.8806	25.1295
	0.48284	-0.648403	Q92841	Q92841	Probable ATP-dependent RNA helicase DDX17	DDX17	3031	>sp|Q92841|DDX17_HUMAN Probable ATP-dependent RNA helicase DDX17 OS=Homo sapiens GN=DDX17 PE=1 SV=2	Color2 [A=255, R=169, G=169, B=169]	1	4					30	22	22	50.8	39	39	80.272	0	113.23	806110000	105	26.9534	25.1455	25.9504	25.8858	25.1401	25.0781
+	2.01953	-0.649474	Q08211	Q08211	ATP-dependent RNA helicase A	DHX9	1673	>sp|Q08211|DHX9_HUMAN ATP-dependent RNA helicase A OS=Homo sapiens GN=DHX9 PE=1 SV=4	Color2 [A=255, R=169, G=169, B=169]	1	4					50	50	50	51	51	51	140.96	0	260.18	4099000000	431	28.414	28.7715	28.6679	28.0763	27.7894	28.0393
	0.432347	-0.650559	Q9BUN5	Q9BUN5	Coiled-coil domain-containing protein 28B	CCDC28B	3454	>sp|Q9BUN5|CC28B_HUMAN Coiled-coil domain-containing protein 28B OS=Homo sapiens GN=CCDC28B PE=1 SV=2	Color2 [A=255, R=169, G=169, B=169]	1	4					2	2	2	16.5	16.5	16.5	22.036	0.0040323	1.7114	16928000	4	21.0566	20.1991	19.6804	19.8216	18.7202	20.4428
	0.907871	-0.654156	Q504Q3	Q504Q3	PAB-dependent poly(A)-specific ribonuclease subunit PAN2	PAN2	2130	>sp|Q504Q3|PAN2_HUMAN PAB-dependent poly(A)-specific ribonuclease subunit PAN2 OS=Homo sapiens GN=PAN2 PE=1 SV=3	Color2 [A=255, R=169, G=169, B=169]	1	4					4	4	4	5.5	5.5	5.5	135.37	0	7.9435	15014000	5	20.8522	21.7311	21.7743	21.0955	20.6019	20.6978
	0.770505	-0.654628	Q6ZU65	Q6ZU65	Ubinuclein-2	UBN2	2453	>sp|Q6ZU65|UBN2_HUMAN Ubinuclein-2 OS=Homo sapiens GN=UBN2 PE=1 SV=2	Color2 [A=255, R=169, G=169, B=169]	1	4					23	23	23	24.8	24.8	24.8	146.09	0	65.273	437110000	88	25.225	25.1077	25.4452	23.8657	25.1169	24.8314
	0.874259	-0.656268	Q08J23	Q08J23	tRNA (cytosine(34)-C(5))-methyltransferase	NSUN2	1684	>sp|Q08J23|NSUN2_HUMAN tRNA (cytosine(34)-C(5))-methyltransferase OS=Homo sapiens GN=NSUN2 PE=1 SV=2	Color2 [A=255, R=169, G=169, B=169]	1	4					35	35	35	63	63	63	86.47	0	166.97	1630700000	182	28.0246	27.0401	26.9519	26.7817	26.567	26.6991
	0.340366	-0.659966	Q6ZSZ6	Q6ZSZ6	Teashirt homolog 1	TSHZ1	2450	>sp|Q6ZSZ6|TSH1_HUMAN Teashirt homolog 1 OS=Homo sapiens GN=TSHZ1 PE=1 SV=2	Color2 [A=255, R=169, G=169, B=169]	1	4					10	6	6	16.5	10.3	10.3	117.91	0	27.52	50849000	16	20.7438	22.9423	23.0418	21.5285	21.1207	22.0988
	0.547247	-0.662718	P21266	P21266	Glutathione S-transferase Mu 3	GSTM3	878	>sp|P21266|GSTM3_HUMAN Glutathione S-transferase Mu 3 OS=Homo sapiens GN=GSTM3 PE=1 SV=3	Color2 [A=255, R=169, G=169, B=169]	1	4					3	3	3	19.1	19.1	19.1	26.559	0	10.018	23317000	11	21.9552	21.2929	21.6611	20.0024	21.2522	21.6664
	0.472109	-0.663049	Q6NXE6	Q6NXE6	Armadillo repeat-containing protein 6	ARMC6	2349	>sp|Q6NXE6|ARMC6_HUMAN Armadillo repeat-containing protein 6 OS=Homo sapiens GN=ARMC6 PE=1 SV=2	Color2 [A=255, R=169, G=169, B=169]	1	4					2	2	2	11.2	11.2	11.2	54.141	0	5.7326	17779000	6	21.0751	22.1076	21.0828	21.1174	19.7658	21.3931
	1.08217	-0.668961	Q5SRE5	Q5SRE5	Nucleoporin NUP188 homolog	NUP188	2200	>sp|Q5SRE5|NU188_HUMAN Nucleoporin NUP188 homolog OS=Homo sapiens GN=NUP188 PE=1 SV=1	Color2 [A=255, R=169, G=169, B=169]	1	4					6	6	6	3.8	3.8	3.8	196.04	0	10.073	35166000	15	21.1095	21.7912	21.5724	20.4086	21.0918	20.9658
	0.304542	-0.670617	Q9H3K6	Q9H3K6	BolA-like protein 2	BOLA2	3626	>sp|Q9H3K6|BOLA2_HUMAN BolA-like protein 2 OS=Homo sapiens GN=BOLA2 PE=1 SV=1	Color2 [A=255, R=169, G=169, B=169]	1	4					4	4	4	61.6	61.6	61.6	10.116	0	11.607	75500000	10	22.5891	22.8037	22.6196	23.275	22.4483	20.2773
	0.630011	-0.670792	O00203	O00203	AP-3 complex subunit beta-1	AP3B1	115	>sp|O00203|AP3B1_HUMAN AP-3 complex subunit beta-1 OS=Homo sapiens GN=AP3B1 PE=1 SV=3	Color2 [A=255, R=169, G=169, B=169]	1	4					5	5	5	6.9	6.9	6.9	121.32	0	7.1991	26492000	7	21.4888	21.893	21.9437	21.7931	20.2385	21.2816
	0.132028	-0.671146	Q7L2J0	Q7L2J0	7SK snRNA methylphosphate capping enzyme	MEPCE	2484	>sp|Q7L2J0|MEPCE_HUMAN 7SK snRNA methylphosphate capping enzyme OS=Homo sapiens GN=MEPCE PE=1 SV=1	Color2 [A=255, R=169, G=169, B=169]	1	4					15	15	15	38.3	38.3	38.3	74.354	0	36.208	109700000	32	20.4714	22.8812	22.8802	20.0475	24.7645	19.4074
	0.501164	-0.672577	Q5JVF3	Q5JVF3	PCI domain-containing protein 2	PCID2	2188	>sp|Q5JVF3|PCID2_HUMAN PCI domain-containing protein 2 OS=Homo sapiens GN=PCID2 PE=1 SV=2	Color2 [A=255, R=169, G=169, B=169]	1	4					2	2	2	7.3	7.3	7.3	46.029	0.00027579	3.6028	29998000	7	22.8877	21.4153	21.0149	21.2493	21.2315	20.8194
	0.651721	-0.672878	Q96JG8	Q96JG8	Melanoma-associated antigen D4	MAGED4	3203	>sp|Q96JG8|MAGD4_HUMAN Melanoma-associated antigen D4 OS=Homo sapiens GN=MAGED4 PE=1 SV=3	Color2 [A=255, R=169, G=169, B=169]	1	4					5	4	4	12.7	11.2	11.2	81.377	0	31.399	23325000	7	21.6844	21.953	22.4521	21.5614	20.5686	21.941
	0.59966	-0.675062	P50226;P50225;P0DMN0;P0DMM9	P50226;P50225	Sulfotransferase 1A2;Sulfotransferase 1A1	SULT1A2;SULT1A1	1245	>sp|P50226|ST1A2_HUMAN Sulfotransferase 1A2 OS=Homo sapiens GN=SULT1A2 PE=1 SV=2;>sp|P50225|ST1A1_HUMAN Sulfotransferase 1A1 OS=Homo sapiens GN=SULT1A1 PE=1 SV=3	Color2 [A=255, R=169, G=169, B=169]	1	4					3	3	3	17.6	17.6	17.6	34.309	0	6.7843	21273000	6	20.395	21.8162	21.8412	20.8025	20.866	20.3587
	0.246456	-0.675325	P11021	P11021	78 kDa glucose-regulated protein	HSPA5	725	>sp|P11021|GRP78_HUMAN 78 kDa glucose-regulated protein OS=Homo sapiens GN=HSPA5 PE=1 SV=2	Color2 [A=255, R=169, G=169, B=169]	1	4					12	11	11	24.3	21.9	21.9	72.332	0	28.58	146220000	29	24.5145	23.5235	22.3808	24.5346	22.276	21.5823
	0.456703	-0.678508	Q96S15	Q96S15	WD repeat-containing protein 24	WDR24	3300	>sp|Q96S15|WDR24_HUMAN WD repeat-containing protein 24 OS=Homo sapiens GN=WDR24 PE=1 SV=1	Color2 [A=255, R=169, G=169, B=169]	1	4					3	3	3	8.2	8.2	8.2	101.99	0.00026802	3.176	12070000	3	20.2663	21.8071	21.3685	21.2964	19.7583	20.3517
	1.22221	-0.678536	P13010	P13010	X-ray repair cross-complementing protein 5	XRCC5	762	>sp|P13010|XRCC5_HUMAN X-ray repair cross-complementing protein 5 OS=Homo sapiens GN=XRCC5 PE=1 SV=3	Color2 [A=255, R=169, G=169, B=169]	1	4					24	24	24	48.2	48.2	48.2	82.704	0	121.46	907730000	136	26.1922	26.4897	26.2739	25.1907	26.0351	25.6944
	0.479425	-0.679434	Q8NEL9	Q8NEL9	Phospholipase DDHD1	DDHD1	2816	>sp|Q8NEL9|DDHD1_HUMAN Phospholipase DDHD1 OS=Homo sapiens GN=DDHD1 PE=1 SV=2	Color2 [A=255, R=169, G=169, B=169]	1	4					15	15	15	34.9	34.9	34.9	100.43	0	80.355	354020000	66	24.0992	25.349	25.7384	23.6639	24.8669	24.6175
	0.681209	-0.679502	Q12765	Q12765	Secernin-1	SCRN1	1697	>sp|Q12765|SCRN1_HUMAN Secernin-1 OS=Homo sapiens GN=SCRN1 PE=1 SV=2	Color2 [A=255, R=169, G=169, B=169]	1	4					2	2	2	8.5	8.5	8.5	46.382	0.00028035	3.9435	7644900	4	20.3992	20.5383	21.5089	20.3488	19.5634	20.4958
	0.825226	-0.680396	Q96AV8	Q96AV8	Transcription factor E2F7	E2F7	3082	>sp|Q96AV8|E2F7_HUMAN Transcription factor E2F7 OS=Homo sapiens GN=E2F7 PE=1 SV=3	Color2 [A=255, R=169, G=169, B=169]	1	4					4	4	4	7	7	7	99.887	0	5.5149	16435000	5	21.5512	20.9626	21.603	20.0527	21.0822	20.9407
	0.236128	-0.681153	P53814	P53814	Smoothelin	SMTN	1328	>sp|P53814|SMTN_HUMAN Smoothelin OS=Homo sapiens GN=SMTN PE=1 SV=7	Color2 [A=255, R=169, G=169, B=169]	1	4					4	4	4	8.5	8.5	8.5	99.058	0	10.304	44486000	4	19.7389	22.1786	23.0149	20.6304	22.0678	20.1907
	0.332525	-0.681296	Q9UHQ1	Q9UHQ1	Nuclear prelamin A recognition factor	NARF	4083	>sp|Q9UHQ1|NARF_HUMAN Nuclear prelamin A recognition factor OS=Homo sapiens GN=NARF PE=1 SV=1	Color2 [A=255, R=169, G=169, B=169]	1	4					4	4	4	17.1	17.1	17.1	51.156	0	5.9433	40414000	8	21.7246	22.4126	21.8853	21.2737	22.7694	19.9355
	0.449388	-0.681702	O15409	O15409	Forkhead box protein P2	FOXP2	248	>sp|O15409|FOXP2_HUMAN Forkhead box protein P2 OS=Homo sapiens GN=FOXP2 PE=1 SV=2	Color2 [A=255, R=169, G=169, B=169]	1	4					4	3	3	9.5	8.5	8.5	79.918	0	39.536	33008000	10	21.0891	22.0187	21.9662	20.5756	22.1564	20.2969
	0.258285	-0.683176	Q6SPF0	Q6SPF0	Atherin	SAMD1	2410	>sp|Q6SPF0|SAMD1_HUMAN Atherin OS=Homo sapiens GN=SAMD1 PE=1 SV=1	Color2 [A=255, R=169, G=169, B=169]	1	4					6	6	6	17.7	17.7	17.7	56.051	0	22.117	94941000	25	22.955	22.9853	22.8599	20.4554	24.0984	22.1968
	0.590981	-0.685623	Q06830	Q06830	Peroxiredoxin-1	PRDX1	1657	>sp|Q06830|PRDX1_HUMAN Peroxiredoxin-1 OS=Homo sapiens GN=PRDX1 PE=1 SV=1	Color2 [A=255, R=169, G=169, B=169]	1	4					14	12	11	73.4	65.8	60.3	22.11	0	77.299	2774100000	130	28.1664	27.5754	28.0957	28.0437	26.3772	27.3597
	0.663754	-0.688417	Q9Y508	Q9Y508	E3 ubiquitin-protein ligase RNF114	RNF114	4349	>sp|Q9Y508|RN114_HUMAN E3 ubiquitin-protein ligase RNF114 OS=Homo sapiens GN=RNF114 PE=1 SV=1	Color2 [A=255, R=169, G=169, B=169]	1	4					2	2	2	18.9	18.9	18.9	25.694	0.00052002	2.7234	24665000	8	21.3812	21.5785	21.5572	20.6792	21.6842	20.0882
	0.533442	-0.689105	Q86XA9	Q86XA9	HEAT repeat-containing protein 5A	HEATR5A	2588	>sp|Q86XA9|HTR5A_HUMAN HEAT repeat-containing protein 5A OS=Homo sapiens GN=HEATR5A PE=1 SV=2	Color2 [A=255, R=169, G=169, B=169]	1	4					4	4	4	3.2	3.2	3.2	222	0	9.4896	8436300	6	21.2514	21.2197	21.2103	20.0811	21.6695	19.8634
	1.24319	-0.694295	Q6NUQ1	Q6NUQ1	RAD50-interacting protein 1	RINT1	2346	>sp|Q6NUQ1|RINT1_HUMAN RAD50-interacting protein 1 OS=Homo sapiens GN=RINT1 PE=1 SV=1	Color2 [A=255, R=169, G=169, B=169]	1	4					4	4	4	11	11	11	90.631	0	17.955	19379000	9	20.8286	21.6801	21.0742	20.6134	20.3757	20.5109
	0.329627	-0.694644	Q7Z6K3	Q7Z6K3	Protein prenyltransferase alpha subunit repeat-containing protein 1	PTAR1	2533	>sp|Q7Z6K3|PTAR1_HUMAN Protein prenyltransferase alpha subunit repeat-containing protein 1 OS=Homo sapiens GN=PTAR1 PE=1 SV=2	Color2 [A=255, R=169, G=169, B=169]	1	4					6	6	6	27.6	27.6	27.6	46.405	0	10.883	30972000	14	21.4915	22.2693	21.4834	20.3021	22.706	20.1522
	0.724106	-0.694972	O15226	O15226	NF-kappa-B-repressing factor	NKRF	231	>sp|O15226|NKRF_HUMAN NF-kappa-B-repressing factor OS=Homo sapiens GN=NKRF PE=1 SV=2	Color2 [A=255, R=169, G=169, B=169]	1	4					31	31	31	53	53	53	77.672	0	122.39	1011400000	124	26.5145	26.3417	25.8036	24.8615	26.1902	25.5232
	0.376528	-0.697018	Q02978	Q02978	Mitochondrial 2-oxoglutarate/malate carrier protein	SLC25A11	1613	>sp|Q02978|M2OM_HUMAN Mitochondrial 2-oxoglutarate/malate carrier protein OS=Homo sapiens GN=SLC25A11 PE=1 SV=3	Color2 [A=255, R=169, G=169, B=169]	1	4					3	3	3	14	14	14	34.061	0	20.081	23747000	12	22.434	20.3631	21.4158	19.7158	21.2171	21.1889
	0.540022	-0.698071	Q8N720	Q8N720	Zinc finger protein 655	ZNF655	2758	>sp|Q8N720|ZN655_HUMAN Zinc finger protein 655 OS=Homo sapiens GN=ZNF655 PE=1 SV=3	Color2 [A=255, R=169, G=169, B=169]	1	4					10	10	10	24.4	24.4	24.4	57.406	0	18.9	52803000	21	22.1524	21.9293	22.9667	20.7014	22.1721	22.0807
	0.425824	-0.698629	Q86UP3	Q86UP3	Zinc finger homeobox protein 4	ZFHX4	2559	>sp|Q86UP3|ZFHX4_HUMAN Zinc finger homeobox protein 4 OS=Homo sapiens GN=ZFHX4 PE=1 SV=1	Color2 [A=255, R=169, G=169, B=169]	1	4					16	16	13	7	7	5.9	393.73	0	35.854	69573000	31	23.4151	21.8687	21.7828	21.7353	22.4078	20.8276
	0.783754	-0.711288	Q8WXI9	Q8WXI9	Transcriptional repressor p66-beta	GATAD2B	2966	>sp|Q8WXI9|P66B_HUMAN Transcriptional repressor p66-beta OS=Homo sapiens GN=GATAD2B PE=1 SV=1	Color2 [A=255, R=169, G=169, B=169]	1	4					21	19	19	53.1	49.6	49.6	65.26	0	168.49	3000200000	208	27.7005	28.0025	28.3336	26.9714	28.0523	26.8792
[truncated: 1,862 more rows]

## Sheet: legend
Hek293 stable cell lines expressing either empty BioID2 or BioID2-PPM1D-D314A were measure in triplicate
[truncated: 4 more rows]
