# Supplementary material for: Phosphorylation of TRF2 promotes its interaction with TIN2 and regulates DNA damage response at telomeres
Source: Nucleic Acids Res. 2023 Jan 18;51(3):1154–72. doi: 10.1093/nar/gkac1269 (PMC9943673; doi:10.1093/nar/gkac1269)
Supplement: gkac1269_Supplemental_Files [file gkac1269_supplemental_files.zip › Suppl.Table2-final.xlsx]

## Sheet: results
Significant	-Log(p-value)	Difference pTRF2-TRF2	Protein IDs	Majority protein IDs	Protein names	Gene names	id	Fasta headers	Symbol color	Symbol type	Symbol size	Show label	Only identified by site	Reverse	Potential contaminant	Peptides	Razor + unique peptides	Unique peptides	Sequence coverage [%]	Unique + razor sequence coverage [%]	Unique sequence coverage [%]	Mol. weight [kDa]	Q-value	Score	Intensity	iBAQ peptides	MS/MS count	Peptide counts (all)	Peptide counts (razor+unique)	Peptide counts (unique)	Number of proteins	Peptides TRF2_1A	Peptides TRF2_1B	Peptides TRF2_1C	Peptides TRF2ph_2A	Peptides TRF2ph_2B	Peptides TRF2ph_2C	Razor + unique peptides TRF2_1A	Razor + unique peptides TRF2_1B	Razor + unique peptides TRF2_1C	Razor + unique peptides TRF2ph_2A	Razor + unique peptides TRF2ph_2B	Razor + unique peptides TRF2ph_2C	Unique peptides TRF2_1A	Unique peptides TRF2_1B	Unique peptides TRF2_1C	Unique peptides TRF2ph_2A	Unique peptides TRF2ph_2B	Unique peptides TRF2ph_2C
+	3.30729	8.42206	Q9BSI4	Q9BSI4	TERF1-interacting nuclear factor 2	TINF2	2052	sp|Q9BSI4|TINF2_HUMAN TERF1-interacting nuclear factor 2 OS=Homo sapiens OX=9606 GN=TINF2 PE=1 SV=1	Color2 [A=255, R=169, G=169, B=169]	1	4					12	12	12	31.5	31.5	31.5	50.023	0	104.06	193460000	26	36	12	12	12	1	2	2	1	11	10	12	2	2	1	11	10	12	2	2	1	11	10	12
+	4.06468	6.7556	Q9NUX5	Q9NUX5	Protection of telomeres protein 1	POT1	2222	sp|Q9NUX5|POTE1_HUMAN Protection of telomeres protein 1 OS=Homo sapiens OX=9606 GN=POT1 PE=1 SV=1	Color2 [A=255, R=169, G=169, B=169]	1	4					16	16	16	30	30	30	71.441	0	121.82	278450000	28	40	16	16	16	1	2	1	1	15	16	14	2	1	1	15	16	14	2	1	1	15	16	14
+	3.30538	5.89761	Q96AP0	Q96AP0	Adrenocortical dysplasia protein homolog	ACD	1918	sp|Q96AP0|ACD_HUMAN Adrenocortical dysplasia protein homolog OS=Homo sapiens OX=9606 GN=ACD PE=1 SV=4	Color2 [A=255, R=169, G=169, B=169]	1	4					10	10	10	28.2	28.2	28.2	48.967	0	76.128	148470000	13	28	10	10	10	1	0	0	1	9	10	10	0	0	1	9	10	10	0	0	1	9	10	10
	0.665064	5.10919	P08311	P08311	Cathepsin G	CTSG	502	sp|P08311|CATG_HUMAN Cathepsin G OS=Homo sapiens OX=9606 GN=CTSG PE=1 SV=2	Color2 [A=255, R=169, G=169, B=169]	1	4					9	9	9	46.7	46.7	46.7	28.837	0	84.666	268580000	15	13	9	9	9	1	1	0	1	1	9	0	1	0	1	1	9	0	1	0	1	1	9	0
	1.39357	4.24831	Q9UBB5	Q9UBB5	Methyl-CpG-binding domain protein 2	MBD2	2285	sp|Q9UBB5|MBD2_HUMAN Methyl-CpG-binding domain protein 2 OS=Homo sapiens OX=9606 GN=MBD2 PE=1 SV=1	Color2 [A=255, R=169, G=169, B=169]	1	4					4	4	4	13.4	13.4	13.4	43.254	0	25.962	14216000	17	4	4	4	4	1	0	0	0	0	4	1	0	0	0	0	4	1	0	0	0	0	4	1
	0.375613	4.21835	P05164;P11678	P05164	Myeloperoxidase;Myeloperoxidase;89 kDa myeloperoxidase;84 kDa myeloperoxidase;Myeloperoxidase light chain;Myeloperoxidase heavy chain	MPO	448	sp|P05164|PERM_HUMAN Myeloperoxidase OS=Homo sapiens OX=9606 GN=MPO PE=1 SV=1	Color2 [A=255, R=169, G=169, B=169]	1	4					25	25	25	39.6	39.6	39.6	83.868	0	194.24	1180800000	44	29	NaN	NaN	NaN	2	1	0	0	1	25	0	1	0	0	1	25	0	1	0	0	1	25	0
	3.58059	4.14009	P63313	P63313	Thymosin beta-10	TMSB10	1211	sp|P63313|TYB10_HUMAN Thymosin beta-10 OS=Homo sapiens OX=9606 GN=TMSB10 PE=1 SV=2	Color2 [A=255, R=169, G=169, B=169]	1	4					1	1	1	31.8	31.8	31.8	5.0256	0.0017567	6.8985	12867000	2	2	1	1	1	1	0	0	0	1	1	1	0	0	0	1	1	1	0	0	0	1	1	1
	0.471045	4.07547	Q96DA0	Q96DA0	Zymogen granule protein 16 homolog B	ZG16B	1930	sp|Q96DA0|ZG16B_HUMAN Zymogen granule protein 16 homolog B OS=Homo sapiens OX=9606 GN=ZG16B PE=1 SV=3	Color2 [A=255, R=169, G=169, B=169]	1	4					4	4	4	26	26	26	22.739	0	63.541	210270000	11	6	4	4	4	1	1	1	0	1	4	1	1	1	0	1	4	1	1	1	0	1	4	1
	0.431058	3.96062	P59665;P59666	P59665;P59666	Neutrophil defensin 1;HP 1-56;Neutrophil defensin 2;Neutrophil defensin 3;HP 3-56;Neutrophil defensin 2	DEFA1;DEFA3	1093	sp|P59665|DEF1_HUMAN Neutrophil defensin 1 OS=Homo sapiens OX=9606 GN=DEFA1B PE=1 SV=1;sp|P59666|DEF3_HUMAN Neutrophil defensin 3 OS=Homo sapiens OX=9606 GN=DEFA3 PE=1 SV=1	Color2 [A=255, R=169, G=169, B=169]	1	4					5	5	5	27.7	27.7	27.7	10.201	0	79.387	11419000000	4	29	NaN	NaN	NaN	2	2	3	3	1	5	4	2	3	3	1	5	4	2	3	3	1	5	4
	0.395304	3.79916	P03973	P03973	Antileukoproteinase	SLPI	416	sp|P03973|SLPI_HUMAN Antileukoproteinase OS=Homo sapiens OX=9606 GN=SLPI PE=1 SV=2	Color2 [A=255, R=169, G=169, B=169]	1	4					7	7	7	34.1	34.1	34.1	14.326	0	79.006	355380000	8	11	7	7	7	1	1	1	1	1	7	1	1	1	1	1	7	1	1	1	1	1	7	1
	0.9305	3.72703	Q15746	Q15746	Myosin light chain kinase, smooth muscle;Myosin light chain kinase, smooth muscle, deglutamylated form	MYLK	1519	sp|Q15746|MYLK_HUMAN Myosin light chain kinase, smooth muscle OS=Homo sapiens OX=9606 GN=MYLK PE=1 SV=4	Color2 [A=255, R=169, G=169, B=169]	1	4					2	2	2	1.5	1.5	1.5	210.71	0.0018613	10.604	31057000	92	2	2	2	2	1	0	0	2	1	2	1	0	0	2	1	2	1	0	0	2	1	2	1
	1.13201	3.71048	P43307	P43307	Translocon-associated protein subunit alpha	SSR1	920	sp|P43307|SSRA_HUMAN Translocon-associated protein subunit alpha OS=Homo sapiens OX=9606 GN=SSR1 PE=1 SV=3	Color2 [A=255, R=169, G=169, B=169]	1	4					2	2	2	9.1	9.1	9.1	32.235	0	13.288	28381000	10	4	2	2	2	1	2	0	0	2	2	1	2	0	0	2	2	1	2	0	0	2	2	1
	0.520633	3.65076	Q9UBC9	Q9UBC9	Small proline-rich protein 3	SPRR3	2289	sp|Q9UBC9|SPRR3_HUMAN Small proline-rich protein 3 OS=Homo sapiens OX=9606 GN=SPRR3 PE=1 SV=2	Color2 [A=255, R=169, G=169, B=169]	1	4					8	8	8	71	71	71	18.154	0	57.614	284010000	17	10	8	8	8	1	0	0	0	0	8	1	0	0	0	0	8	1	0	0	0	0	8	1
	0.770882	3.63838	P11413	P11413	Glucose-6-phosphate 1-dehydrogenase	G6PD	571	sp|P11413|G6PD_HUMAN Glucose-6-phosphate 1-dehydrogenase OS=Homo sapiens OX=9606 GN=G6PD PE=1 SV=4	Color2 [A=255, R=169, G=169, B=169]	1	4					11	11	11	24.9	24.9	24.9	59.256	0	71.287	48467000	35	12	11	11	11	1	1	0	2	8	11	0	1	0	2	8	11	0	1	0	2	8	11	0
	0.419348	3.55012	P35321	P35321	Cornifin-A	SPRR1A	850	sp|P35321|SPR1A_HUMAN Cornifin-A OS=Homo sapiens OX=9606 GN=SPRR1A PE=1 SV=2	Color2 [A=255, R=169, G=169, B=169]	1	4					3	3	1	52.8	52.8	19.1	9.8774	0	72.027	330470000	7	9	3	3	1	1	0	0	3	2	3	1	0	0	3	2	3	1	0	0	1	1	1	0
	0.783649	3.51062	P60468	P60468	Protein transport protein Sec61 subunit beta	SEC61B	1100	sp|P60468|SC61B_HUMAN Protein transport protein Sec61 subunit beta OS=Homo sapiens OX=9606 GN=SEC61B PE=1 SV=2	Color2 [A=255, R=169, G=169, B=169]	1	4					1	1	1	10.4	10.4	10.4	9.9743	0.0058333	6.2693	35422000	6	2	1	1	1	1	1	0	0	1	1	1	1	0	0	1	1	1	1	0	0	1	1	1
	0.635478	3.28779	P32926	P32926	Desmoglein-3	DSG3	831	sp|P32926|DSG3_HUMAN Desmoglein-3 OS=Homo sapiens OX=9606 GN=DSG3 PE=1 SV=2	Color2 [A=255, R=169, G=169, B=169]	1	4					15	15	15	21.5	21.5	21.5	107.53	0	102.62	99442000	43	17	15	15	15	1	1	0	0	2	15	1	1	0	0	2	15	1	1	0	0	2	15	1
	0.754376	3.17121	Q9P0G3	Q9P0G3	Kallikrein-14	KLK14	2265	sp|Q9P0G3|KLK14_HUMAN Kallikrein-14 OS=Homo sapiens OX=9606 GN=KLK14 PE=1 SV=2	Color2 [A=255, R=169, G=169, B=169]	1	4					9	9	9	47.9	47.9	47.9	29.121	0	65.774	41171000	17	9	9	9	9	1	1	1	0	0	9	0	1	1	0	0	9	0	1	1	0	0	9	0
	0.887432	3.15398	P14406	P14406	Cytochrome c oxidase subunit 7A2, mitochondrial	COX7A2	610	sp|P14406|CX7A2_HUMAN Cytochrome c oxidase subunit 7A2, mitochondrial OS=Homo sapiens OX=9606 GN=COX7A2 PE=1 SV=1	Color2 [A=255, R=169, G=169, B=169]	1	4					1	1	1	15.7	15.7	15.7	9.3959	0.0017849	7.1787	23406000	4	1	1	1	1	1	0	0	0	1	0	1	0	0	0	1	0	1	0	0	0	1	0	1
	0.396884	3.11759	P29034	P29034	Protein S100-A2	S100A2	788	sp|P29034|S10A2_HUMAN Protein S100-A2 OS=Homo sapiens OX=9606 GN=S100A2 PE=1 SV=3	Color2 [A=255, R=169, G=169, B=169]	1	4					2	2	2	16.3	16.3	16.3	11.117	0	11.976	159180000	4	2	2	2	2	1	1	1	1	1	2	0	1	1	1	1	2	0	1	1	1	1	2	0
	0.542416	3.11522	Q8NFT6	Q8NFT6	Protein DBF4 homolog B	DBF4B	1798	sp|Q8NFT6|DBF4B_HUMAN Protein DBF4 homolog B OS=Homo sapiens OX=9606 GN=DBF4B PE=1 SV=1	Color2 [A=255, R=169, G=169, B=169]	1	4					1	1	1	1.6	1.6	1.6	67.242	0.0046531	6.4185	39740000	29	8	1	1	1	1	1	1	1	1	1	1	1	1	1	1	1	1	1	1	1	1	1	1
	0.428214	3.09181	Q12800;Q9NZI6	Q12800	Alpha-globin transcription factor CP2	TFCP2	1337	sp|Q12800|TFCP2_HUMAN Alpha-globin transcription factor CP2 OS=Homo sapiens OX=9606 GN=TFCP2 PE=1 SV=2	Color2 [A=255, R=169, G=169, B=169]	1	4					13	13	12	32.1	32.1	28.5	57.255	0	94.403	110370000	18	19	NaN	NaN	NaN	2	0	2	1	3	13	2	0	2	1	3	13	2	0	2	1	3	12	2
	0.383077	3.08949	P02679	P02679	Fibrinogen gamma chain	FGG	409	sp|P02679|FIBG_HUMAN Fibrinogen gamma chain OS=Homo sapiens OX=9606 GN=FGG PE=1 SV=3	Color2 [A=255, R=169, G=169, B=169]	1	4					13	13	13	32.9	32.9	32.9	51.511	0	170.63	336540000	28	18	13	13	13	1	0	0	1	1	13	0	0	0	1	1	13	0	0	0	1	1	13	0
	0.386298	3.07131	P04083	P04083	Annexin A1	ANXA1	423	sp|P04083|ANXA1_HUMAN Annexin A1 OS=Homo sapiens OX=9606 GN=ANXA1 PE=1 SV=2	Color2 [A=255, R=169, G=169, B=169]	1	4					21	21	21	63.9	63.9	63.9	38.714	0	271.87	1738300000	20	47	21	21	21	1	5	5	13	11	21	5	5	5	13	11	21	5	5	5	13	11	21	5
	1.69143	3.06254	Q9BTT0	Q9BTT0	Acidic leucine-rich nuclear phosphoprotein 32 family member E	ANP32E	2059	sp|Q9BTT0|AN32E_HUMAN Acidic leucine-rich nuclear phosphoprotein 32 family member E OS=Homo sapiens OX=9606 GN=ANP32E PE=1 SV=1	Color2 [A=255, R=169, G=169, B=169]	1	4					2	2	2	9.3	9.3	9.3	30.692	0	13.3	9606400	8	2	2	2	2	1	1	0	1	2	2	1	1	0	1	2	2	1	1	0	1	2	2	1
	1.09224	2.97624	P07108	P07108	Acyl-CoA-binding protein	DBI	473	sp|P07108|ACBP_HUMAN Acyl-CoA-binding protein OS=Homo sapiens OX=9606 GN=DBI PE=1 SV=2	Color2 [A=255, R=169, G=169, B=169]	1	4					1	1	1	23	23	23	10.044	0.001834	7.7814	7595400	5	2	1	1	1	1	0	0	0	1	1	0	0	0	0	1	1	0	0	0	0	1	1	0
	0.632023	2.92161	P25490;Q96MM3	P25490	Transcriptional repressor protein YY1	YY1	747	sp|P25490|TYY1_HUMAN Transcriptional repressor protein YY1 OS=Homo sapiens OX=9606 GN=YY1 PE=1 SV=2	Color2 [A=255, R=169, G=169, B=169]	1	4					6	6	3	22.5	22.5	15.7	44.712	0	55.499	41048000	17	6	NaN	NaN	NaN	2	1	2	1	4	6	0	1	2	1	4	6	0	0	1	0	2	3	0
	0.734306	2.86976	Q01658	Q01658	Protein Dr1	DR1	1275	sp|Q01658|NC2B_HUMAN Protein Dr1 OS=Homo sapiens OX=9606 GN=DR1 PE=1 SV=1	Color2 [A=255, R=169, G=169, B=169]	1	4					1	1	1	7.4	7.4	7.4	19.443	0.0017652	7.0122	8437800	7	1	1	1	1	1	1	0	0	1	1	0	1	0	0	1	1	0	1	0	0	1	1	0
	0.90571	2.86055	P35244	P35244	Replication protein A 14 kDa subunit	RPA3	845	sp|P35244|RFA3_HUMAN Replication protein A 14 kDa subunit OS=Homo sapiens OX=9606 GN=RPA3 PE=1 SV=1	Color2 [A=255, R=169, G=169, B=169]	1	4					5	5	5	57.9	57.9	57.9	13.569	0	33.046	43235000	8	11	5	5	5	1	3	2	0	5	3	3	3	2	0	5	3	3	3	2	0	5	3	3
	0.379937	2.85998	P22528	P22528	Cornifin-B	SPRR1B	721	sp|P22528|SPR1B_HUMAN Cornifin-B OS=Homo sapiens OX=9606 GN=SPRR1B PE=1 SV=2	Color2 [A=255, R=169, G=169, B=169]	1	4					3	1	1	43.8	19.1	19.1	9.8875	0	16.419	73479000	7	4	3	1	1	1	0	0	3	2	3	1	0	0	1	1	1	0	0	0	1	1	1	0
	0.923928	2.85279	P61956;P55854;Q6EEV6	P61956;P55854;Q6EEV6	Small ubiquitin-related modifier 2;Small ubiquitin-related modifier 3;Small ubiquitin-related modifier 4	SUMO2;SUMO3;SUMO4	1077	sp|P61956|SUMO2_HUMAN Small ubiquitin-related modifier 2 OS=Homo sapiens OX=9606 GN=SUMO2 PE=1 SV=3;sp|P55854|SUMO3_HUMAN Small ubiquitin-related modifier 3 OS=Homo sapiens OX=9606 GN=SUMO3 PE=1 SV=2;sp|Q6EEV6|SUMO4_HUMAN Small ubiquitin-related modifier 4	Color2 [A=255, R=169, G=169, B=169]	1	4					1	1	1	12.6	12.6	12.6	10.871	0.0018149	7.4711	19267000	2	4	NaN	NaN	NaN	3	1	0	0	1	1	0	1	0	0	1	1	0	1	0	0	1	1	0
	0.649648	2.84929	P37837	P37837	Transaldolase	TALDO1	874	sp|P37837|TALDO_HUMAN Transaldolase OS=Homo sapiens OX=9606 GN=TALDO1 PE=1 SV=2	Color2 [A=255, R=169, G=169, B=169]	1	4					5	5	5	14.2	14.2	14.2	37.54	0	35.172	28880000	17	7	5	5	5	1	1	0	3	3	5	2	1	0	3	3	5	2	1	0	3	3	5	2
	1.02084	2.83596	O96005	O96005	Cleft lip and palate transmembrane protein 1	CLPTM1	366	sp|O96005|CLPT1_HUMAN Cleft lip and palate transmembrane protein 1 OS=Homo sapiens OX=9606 GN=CLPTM1 PE=1 SV=1	Color2 [A=255, R=169, G=169, B=169]	1	4					3	3	3	4.8	4.8	4.8	76.096	0	18.635	15617000	27	5	3	3	3	1	2	0	0	2	1	1	2	0	0	2	1	1	2	0	0	2	1	1
	0.462917	2.79137	P01833	P01833	Polymeric immunoglobulin receptor;Secretory component	PIGR	393	sp|P01833|PIGR_HUMAN Polymeric immunoglobulin receptor OS=Homo sapiens OX=9606 GN=PIGR PE=1 SV=4	Color2 [A=255, R=169, G=169, B=169]	1	4					13	13	13	20.5	20.5	20.5	83.283	0	96.015	76472000	41	14	13	13	13	1	1	3	2	0	13	2	1	3	2	0	13	2	1	3	2	0	13	2
	0.850715	2.78561	Q6DD87	Q6DD87	Zinc finger protein 787	ZNF787	1627	sp|Q6DD87|ZN787_HUMAN Zinc finger protein 787 OS=Homo sapiens OX=9606 GN=ZNF787 PE=1 SV=4	Color2 [A=255, R=169, G=169, B=169]	1	4					3	3	3	10.7	10.7	10.7	40.428	0	19.463	11915000	14	5	3	3	3	1	1	0	0	1	3	0	1	0	0	1	3	0	1	0	0	1	3	0
	0.871222	2.72497	P20618	P20618	Proteasome subunit beta type-1	PSMB1	698	sp|P20618|PSB1_HUMAN Proteasome subunit beta type-1 OS=Homo sapiens OX=9606 GN=PSMB1 PE=1 SV=2	Color2 [A=255, R=169, G=169, B=169]	1	4					3	3	3	18.3	18.3	18.3	26.489	0	19.682	14157000	14	3	3	3	3	1	0	0	3	1	3	1	0	0	3	1	3	1	0	0	3	1	3	1
	0.580289	2.70716	P52209	P52209	6-phosphogluconate dehydrogenase, decarboxylating	PGD	1021	sp|P52209|6PGD_HUMAN 6-phosphogluconate dehydrogenase, decarboxylating OS=Homo sapiens OX=9606 GN=PGD PE=1 SV=3	Color2 [A=255, R=169, G=169, B=169]	1	4					11	11	11	30	30	30	53.139	0	77.795	81596000	24	13	11	11	11	1	3	2	3	7	11	3	3	2	3	7	11	3	3	2	3	7	11	3
	1.24312	2.70005	P00441	P00441	Superoxide dismutase [Cu-Zn]	SOD1	375	sp|P00441|SODC_HUMAN Superoxide dismutase [Cu-Zn] OS=Homo sapiens OX=9606 GN=SOD1 PE=1 SV=2	Color2 [A=255, R=169, G=169, B=169]	1	4					1	1	1	9.1	9.1	9.1	15.936	0.0025806	6.6267	5546100	8	1	1	1	1	1	0	0	0	1	1	0	0	0	0	1	1	0	0	0	0	1	1	0
	0.549571	2.68398	P25815	P25815	Protein S100-P	S100P	753	sp|P25815|S100P_HUMAN Protein S100-P OS=Homo sapiens OX=9606 GN=S100P PE=1 SV=2	Color2 [A=255, R=169, G=169, B=169]	1	4					1	1	1	10.5	10.5	10.5	10.4	0.0017391	6.7683	40892000	4	1	1	1	1	1	0	1	1	1	1	1	0	1	1	1	1	1	0	1	1	1	1	1
	0.799054	2.63942	P49411	P49411	Elongation factor Tu, mitochondrial	TUFM	968	sp|P49411|EFTU_HUMAN Elongation factor Tu, mitochondrial OS=Homo sapiens OX=9606 GN=TUFM PE=1 SV=2	Color2 [A=255, R=169, G=169, B=169]	1	4					6	6	6	17	17	17	49.541	0	36.021	13710000	30	7	6	6	6	1	1	1	1	3	6	0	1	1	1	3	6	0	1	1	1	3	6	0
	1.12502	2.63828	P30085	P30085	UMP-CMP kinase	CMPK1	802	sp|P30085|KCY_HUMAN UMP-CMP kinase OS=Homo sapiens OX=9606 GN=CMPK1 PE=1 SV=3	Color2 [A=255, R=169, G=169, B=169]	1	4					2	2	2	13.8	13.8	13.8	22.222	0	13.864	6105000	11	2	2	2	2	1	0	0	0	1	2	0	0	0	0	1	2	0	0	0	0	1	2	0
	0.630615	2.55829	P40926	P40926	Malate dehydrogenase, mitochondrial	MDH2	893	sp|P40926|MDHM_HUMAN Malate dehydrogenase, mitochondrial OS=Homo sapiens OX=9606 GN=MDH2 PE=1 SV=3	Color2 [A=255, R=169, G=169, B=169]	1	4					6	6	6	26.9	26.9	26.9	35.503	0	39.536	103600000	21	11	6	6	6	1	2	2	4	5	6	1	2	2	4	5	6	1	2	2	4	5	6	1
	0.514764	2.52182	Q06330;Q9UBG7	Q06330	Recombining binding protein suppressor of hairless	RBPJ	1304	sp|Q06330|SUH_HUMAN Recombining binding protein suppressor of hairless OS=Homo sapiens OX=9606 GN=RBPJ PE=1 SV=3	Color2 [A=255, R=169, G=169, B=169]	1	4					6	6	6	14.4	14.4	14.4	55.637	0	36.361	16746000	19	6	NaN	NaN	NaN	2	1	1	0	1	6	0	1	1	0	1	6	0	1	1	0	1	6	0
	0.809876	2.50073	Q9NP64	Q9NP64	Nucleolar protein of 40 kDa	ZCCHC17	2187	sp|Q9NP64|NO40_HUMAN Nucleolar protein of 40 kDa OS=Homo sapiens OX=9606 GN=ZCCHC17 PE=1 SV=1	Color2 [A=255, R=169, G=169, B=169]	1	4					2	2	2	11.2	11.2	11.2	27.569	0	11.555	10875000	10	2	2	2	2	1	0	0	2	2	2	2	0	0	2	2	2	2	0	0	2	2	2	2
	0.702176	2.50066	A8K2U0	A8K2U0	Alpha-2-macroglobulin-like protein 1	A2ML1	23	sp|A8K2U0|A2ML1_HUMAN Alpha-2-macroglobulin-like protein 1 OS=Homo sapiens OX=9606 GN=A2ML1 PE=1 SV=3	Color2 [A=255, R=169, G=169, B=169]	1	4					11	11	11	7.9	7.9	7.9	161.1	0	66.482	36080000	68	10	11	11	11	1	0	0	5	2	11	1	0	0	5	2	11	1	0	0	5	2	11	1
	0.785848	2.48833	Q96E14	Q96E14	RecQ-mediated genome instability protein 2	RMI2	1933	sp|Q96E14|RMI2_HUMAN RecQ-mediated genome instability protein 2 OS=Homo sapiens OX=9606 GN=RMI2 PE=1 SV=2	Color2 [A=255, R=169, G=169, B=169]	1	4					3	3	3	26.5	26.5	26.5	15.865	0	19.948	20304000	8	6	3	3	3	1	3	2	0	2	3	3	3	2	0	2	3	3	3	2	0	2	3	3
	0.513979	2.48738	O95867	O95867	Lymphocyte antigen 6 complex locus protein G6c	LY6G6C	363	sp|O95867|LY66C_HUMAN Lymphocyte antigen 6 complex locus protein G6c OS=Homo sapiens OX=9606 GN=LY6G6C PE=1 SV=1	Color2 [A=255, R=169, G=169, B=169]	1	4					2	2	2	13.6	13.6	13.6	13.821	0	11.771	18806000	8	2	2	2	2	1	0	0	1	1	2	0	0	0	1	1	2	0	0	0	1	1	2	0
	0.366287	2.48692	P06731;P40199	P06731	Carcinoembryonic antigen-related cell adhesion molecule 5	CEACAM5	465	sp|P06731|CEAM5_HUMAN Carcinoembryonic antigen-related cell adhesion molecule 5 OS=Homo sapiens OX=9606 GN=CEACAM5 PE=1 SV=3	Color2 [A=255, R=169, G=169, B=169]	1	4					5	5	4	12.3	12.3	11	76.794	0	36.809	42419000	30	7	NaN	NaN	NaN	2	1	1	1	1	5	0	1	1	1	1	5	0	1	1	1	1	4	0
	1.09454	2.47402	Q96FW1	Q96FW1	Ubiquitin thioesterase OTUB1	OTUB1	1941	sp|Q96FW1|OTUB1_HUMAN Ubiquitin thioesterase OTUB1 OS=Homo sapiens OX=9606 GN=OTUB1 PE=1 SV=2	Color2 [A=255, R=169, G=169, B=169]	1	4					3	3	3	15.9	15.9	15.9	31.284	0	17.411	7323400	15	3	3	3	3	1	0	0	0	3	3	1	0	0	0	3	3	1	0	0	0	3	3	1
	0.899981	2.469	P37235;P84074;P61601	P37235;P84074;P61601	Hippocalcin-like protein 1;Neuron-specific calcium-binding protein hippocalcin;Neurocalcin-delta	HPCAL1;HPCA;NCALD	871	sp|P37235|HPCL1_HUMAN Hippocalcin-like protein 1 OS=Homo sapiens OX=9606 GN=HPCAL1 PE=1 SV=3;sp|P84074|HPCA_HUMAN Neuron-specific calcium-binding protein hippocalcin OS=Homo sapiens OX=9606 GN=HPCA PE=1 SV=2;sp|P61601|NCALD_HUMAN Neurocalcin-delta OS=Homo	Color2 [A=255, R=169, G=169, B=169]	1	4					2	2	2	9.3	9.3	9.3	22.313	0	11.698	8904000	15	2	NaN	NaN	NaN	3	1	0	0	2	1	1	1	0	0	2	1	1	1	0	0	2	1	1
	0.543232	2.462	Q9NRL2	Q9NRL2	Bromodomain adjacent to zinc finger domain protein 1A	BAZ1A	2208	sp|Q9NRL2|BAZ1A_HUMAN Bromodomain adjacent to zinc finger domain protein 1A OS=Homo sapiens OX=9606 GN=BAZ1A PE=1 SV=2	Color2 [A=255, R=169, G=169, B=169]	1	4					16	16	16	13.4	13.4	13.4	178.7	0	101.59	39552000	69	19	16	16	16	1	2	3	0	2	16	0	2	3	0	2	16	0	2	3	0	2	16	0
	0.414118	2.4587	P13796	P13796	Plastin-2	LCP1	598	sp|P13796|PLSL_HUMAN Plastin-2 OS=Homo sapiens OX=9606 GN=LCP1 PE=1 SV=6	Color2 [A=255, R=169, G=169, B=169]	1	4					15	11	11	32.2	25.2	25.2	70.288	0	80.021	48275000	37	12	15	11	11	1	4	4	6	4	15	3	1	1	2	1	11	1	1	1	2	1	11	1
	1.18624	2.44195	P39687;O43423;Q92688;O95626	P39687;O43423	Acidic leucine-rich nuclear phosphoprotein 32 family member A;Acidic leucine-rich nuclear phosphoprotein 32 family member C	ANP32A;ANP32C	883	sp|P39687|AN32A_HUMAN Acidic leucine-rich nuclear phosphoprotein 32 family member A OS=Homo sapiens OX=9606 GN=ANP32A PE=1 SV=1;sp|O43423|AN32C_HUMAN Acidic leucine-rich nuclear phosphoprotein 32 family member C OS=Homo sapiens OX=9606 GN=ANP32C PE=2 SV=1	Color2 [A=255, R=169, G=169, B=169]	1	4					3	3	3	14.5	14.5	14.5	28.585	0	18.533	11170000	9	3	NaN	NaN	NaN	4	1	0	0	3	3	1	1	0	0	3	3	1	1	0	0	3	3	1
	1.17646	2.44058	Q9H9A7	Q9H9A7	RecQ-mediated genome instability protein 1	RMI1	2159	sp|Q9H9A7|RMI1_HUMAN RecQ-mediated genome instability protein 1 OS=Homo sapiens OX=9606 GN=RMI1 PE=1 SV=3	Color2 [A=255, R=169, G=169, B=169]	1	4					10	10	10	22.4	22.4	22.4	70.144	0	58.578	39497000	30	13	10	10	10	1	6	3	0	9	6	9	6	3	0	9	6	9	6	3	0	9	6	9
	1.00267	2.41134	O14745	O14745	Na(+)/H(+) exchange regulatory cofactor NHE-RF1	SLC9A3R1	134	sp|O14745|NHRF1_HUMAN Na(+)/H(+) exchange regulatory cofactor NHE-RF1 OS=Homo sapiens OX=9606 GN=SLC9A3R1 PE=1 SV=4	Color2 [A=255, R=169, G=169, B=169]	1	4					2	2	2	11.2	11.2	11.2	38.868	0	12.1	7256200	21	3	2	2	2	1	0	0	0	1	2	0	0	0	0	1	2	0	0	0	0	1	2	0
	0.725359	2.37947	Q8N9Q2	Q8N9Q2	Protein SREK1IP1	SREK1IP1	1774	sp|Q8N9Q2|SR1IP_HUMAN Protein SREK1IP1 OS=Homo sapiens OX=9606 GN=SREK1IP1 PE=1 SV=1	Color2 [A=255, R=169, G=169, B=169]	1	4					1	1	1	7.7	7.7	7.7	18.177	0.0054576	6.3592	7152900	7	2	1	1	1	1	0	0	0	1	1	0	0	0	0	1	1	0	0	0	0	1	1	0
	0.678272	2.37789	Q99880;Q93079;Q99877;P62807;P58876;O60814;Q5QNW6;Q99879;P57053;Q96A08;A0A2R8Y619	Q99880;Q93079;Q99877;P62807;P58876;O60814;Q5QNW6;Q99879;P57053	Histone H2B type 1-L;Histone H2B type 1-H;Histone H2B type 1-N;Histone H2B type 1-C/E/F/G/I;Histone H2B type 1-D;Histone H2B type 1-K;Histone H2B type 2-F;Histone H2B type 1-M;Histone H2B type F-S	HIST1H2BL;HIST1H2BH;HIST1H2BN;HIST1H2BC;HIST1H2BD;HIST1H2BK;HIST2H2BF;HIST1H2BM;H2BFS	244	sp|Q99880|H2B1L_HUMAN Histone H2B type 1-L OS=Homo sapiens OX=9606 GN=H2BC13 PE=1 SV=3;sp|Q93079|H2B1H_HUMAN Histone H2B type 1-H OS=Homo sapiens OX=9606 GN=H2BC9 PE=1 SV=3;sp|Q99877|H2B1N_HUMAN Histone H2B type 1-N OS=Homo sapiens OX=9606 GN=H2BC15 PE=1 S	Color2 [A=255, R=169, G=169, B=169]	1	4					4	4	2	27	27	7.9	13.952	0	33.452	1746900000	7	23	NaN	NaN	NaN	11	3	2	3	3	4	3	3	2	3	3	4	3	2	1	1	1	2	2
	0.710609	2.36915	P04632	P04632	Calpain small subunit 1	CAPNS1	430	sp|P04632|CPNS1_HUMAN Calpain small subunit 1 OS=Homo sapiens OX=9606 GN=CAPNS1 PE=1 SV=1	Color2 [A=255, R=169, G=169, B=169]	1	4					3	3	2	11.9	11.9	9.3	28.315	0	19.447	20546000	11	5	3	3	2	1	1	1	1	3	3	1	1	1	1	3	3	1	1	1	1	2	2	1
	0.537142	2.3653	Q86UX7	Q86UX7	Fermitin family homolog 3	FERMT3	1706	sp|Q86UX7|URP2_HUMAN Fermitin family homolog 3 OS=Homo sapiens OX=9606 GN=FERMT3 PE=1 SV=1	Color2 [A=255, R=169, G=169, B=169]	1	4					9	9	9	19	19	19	75.952	0	60.326	17767000	38	10	9	9	9	1	1	0	0	2	9	0	1	0	0	2	9	0	1	0	0	2	9	0
	1.72918	2.36116	Q13418	Q13418	Integrin-linked protein kinase	ILK	1378	sp|Q13418|ILK_HUMAN Integrin-linked protein kinase OS=Homo sapiens OX=9606 GN=ILK PE=1 SV=2	Color2 [A=255, R=169, G=169, B=169]	1	4					2	2	2	4	4	4	51.419	0.00047619	11.063	3473300	24	2	2	2	2	1	1	0	0	1	1	1	1	0	0	1	1	1	1	0	0	1	1	1
	0.52571	2.33174	O75390	O75390	Citrate synthase, mitochondrial	CS	275	sp|O75390|CISY_HUMAN Citrate synthase, mitochondrial OS=Homo sapiens OX=9606 GN=CS PE=1 SV=2	Color2 [A=255, R=169, G=169, B=169]	1	4					6	6	6	14.4	14.4	14.4	51.712	0	35.75	24667000	19	5	6	6	6	1	1	1	4	4	6	0	1	1	4	4	6	0	1	1	4	4	6	0
	0.650575	2.30751	Q9NZI7	Q9NZI7	Upstream-binding protein 1	UBP1	2257	sp|Q9NZI7|UBIP1_HUMAN Upstream-binding protein 1 OS=Homo sapiens OX=9606 GN=UBP1 PE=1 SV=1	Color2 [A=255, R=169, G=169, B=169]	1	4					5	4	4	13.5	10.2	10.2	60.49	0	26.773	18755000	18	5	5	4	4	1	2	0	0	2	5	0	2	0	0	2	4	0	2	0	0	2	4	0
	0.807703	2.28479	P62330	P62330	ADP-ribosylation factor 6	ARF6	1165	sp|P62330|ARF6_HUMAN ADP-ribosylation factor 6 OS=Homo sapiens OX=9606 GN=ARF6 PE=1 SV=2	Color2 [A=255, R=169, G=169, B=169]	1	4					2	2	2	12.6	12.6	12.6	20.082	0	12.357	11632000	8	2	2	2	2	1	1	0	0	2	2	1	1	0	0	2	2	1	1	0	0	2	2	1
	1.19394	2.27712	P27694	P27694	Replication protein A 70 kDa DNA-binding subunit;Replication protein A 70 kDa DNA-binding subunit, N-terminally processed	RPA1	773	sp|P27694|RFA1_HUMAN Replication protein A 70 kDa DNA-binding subunit OS=Homo sapiens OX=9606 GN=RPA1 PE=1 SV=2	Color2 [A=255, R=169, G=169, B=169]	1	4					13	13	13	30.5	30.5	30.5	68.137	0	91.159	122650000	30	38	13	13	13	1	10	8	3	12	13	13	10	8	3	12	13	13	10	8	3	12	13	13
	0.777538	2.25044	P63220	P63220	40S ribosomal protein S21	RPS21	1206	sp|P63220|RS21_HUMAN 40S ribosomal protein S21 OS=Homo sapiens OX=9606 GN=RPS21 PE=1 SV=1	Color2 [A=255, R=169, G=169, B=169]	1	4					3	3	3	47	47	47	9.1113	0	20.538	18601000	5	8	3	3	3	1	2	0	0	3	3	0	2	0	0	3	3	0	2	0	0	3	3	0
	0.789509	2.24622	Q99661	Q99661	Kinesin-like protein KIF2C	KIF2C	2020	sp|Q99661|KIF2C_HUMAN Kinesin-like protein KIF2C OS=Homo sapiens OX=9606 GN=KIF2C PE=1 SV=2	Color2 [A=255, R=169, G=169, B=169]	1	4					7	7	7	11.2	11.2	11.2	81.312	0	40.765	15840000	37	6	7	7	7	1	0	2	0	2	7	2	0	2	0	2	7	2	0	2	0	2	7	2
	0.27773	2.22631	P31947	P31947	14-3-3 protein sigma	SFN	825	sp|P31947|1433S_HUMAN 14-3-3 protein sigma OS=Homo sapiens OX=9606 GN=SFN PE=1 SV=1	Color2 [A=255, R=169, G=169, B=169]	1	4					13	11	11	60.1	52.8	52.8	27.774	0	93.323	280210000	16	32	13	11	11	1	3	2	11	9	13	2	1	0	9	7	11	0	1	0	9	7	11	0
	0.417375	2.21325	Q12857;Q14938	Q12857	Nuclear factor 1 A-type	NFIA	1340	sp|Q12857|NFIA_HUMAN Nuclear factor 1 A-type OS=Homo sapiens OX=9606 GN=NFIA PE=1 SV=2	Color2 [A=255, R=169, G=169, B=169]	1	4					7	7	5	22.8	22.8	18.3	55.944	0	48.296	43574000	22	8	NaN	NaN	NaN	2	2	3	0	2	7	1	2	3	0	2	7	1	2	1	0	1	5	0
	0.524711	2.20999	Q96EP5	Q96EP5	DAZ-associated protein 1	DAZAP1	1935	sp|Q96EP5|DAZP1_HUMAN DAZ-associated protein 1 OS=Homo sapiens OX=9606 GN=DAZAP1 PE=1 SV=1	Color2 [A=255, R=169, G=169, B=169]	1	4					3	3	3	9.1	9.1	9.1	43.383	0	19.414	25429000	10	4	3	3	3	1	1	0	0	3	3	0	1	0	0	3	3	0	1	0	0	3	3	0
	0.708172	2.20657	Q9UNM6	Q9UNM6	26S proteasome non-ATPase regulatory subunit 13	PSMD13	2370	sp|Q9UNM6|PSD13_HUMAN 26S proteasome non-ATPase regulatory subunit 13 OS=Homo sapiens OX=9606 GN=PSMD13 PE=1 SV=2	Color2 [A=255, R=169, G=169, B=169]	1	4					4	4	4	10.1	10.1	10.1	42.945	0	22.107	12206000	26	4	4	4	4	1	0	0	1	3	4	0	0	0	1	3	4	0	0	0	1	3	4	0
	0.336839	2.20104	O60437	O60437	Periplakin	PPL	231	sp|O60437|PEPL_HUMAN Periplakin OS=Homo sapiens OX=9606 GN=PPL PE=1 SV=4	Color2 [A=255, R=169, G=169, B=169]	1	4					52	52	52	33.5	33.5	33.5	204.74	0	323.31	318200000	113	62	52	52	52	1	3	0	22	17	52	0	3	0	22	17	52	0	3	0	22	17	52	0
	0.818809	2.19799	P24666	P24666	Low molecular weight phosphotyrosine protein phosphatase	ACP1	740	sp|P24666|PPAC_HUMAN Low molecular weight phosphotyrosine protein phosphatase OS=Homo sapiens OX=9606 GN=ACP1 PE=1 SV=3	Color2 [A=255, R=169, G=169, B=169]	1	4					2	2	2	12.7	12.7	12.7	18.042	0	11.798	4975200	9	2	2	2	2	1	0	0	0	1	2	0	0	0	0	1	2	0	0	0	0	1	2	0
	0.675733	2.17771	Q13472;O95985	Q13472	DNA topoisomerase 3-alpha	TOP3A	1388	sp|Q13472|TOP3A_HUMAN DNA topoisomerase 3-alpha OS=Homo sapiens OX=9606 GN=TOP3A PE=1 SV=1	Color2 [A=255, R=169, G=169, B=169]	1	4					12	12	12	16.2	16.2	16.2	112.37	0	79.907	82651000	51	32	NaN	NaN	NaN	2	12	11	1	12	11	9	12	11	1	12	11	9	12	11	1	12	11	9
	0.322703	2.16467	Q9HC84	Q9HC84	Mucin-5B	MUC5B	2172	sp|Q9HC84|MUC5B_HUMAN Mucin-5B OS=Homo sapiens OX=9606 GN=MUC5B PE=1 SV=3	Color2 [A=255, R=169, G=169, B=169]	1	4					24	20	20	6	5.5	5.5	596.33	0	157.63	215660000	157	20	24	20	20	1	1	0	1	1	24	1	1	0	1	1	20	1	1	0	1	1	20	1
	0.40199	2.15786	Q14210	Q14210	Lymphocyte antigen 6D	LY6D	1432	sp|Q14210|LY6D_HUMAN Lymphocyte antigen 6D OS=Homo sapiens OX=9606 GN=LY6D PE=1 SV=1	Color2 [A=255, R=169, G=169, B=169]	1	4					1	1	1	8.6	8.6	8.6	13.286	0	21.554	23978000	6	2	1	1	1	1	0	0	1	1	1	0	0	0	1	1	1	0	0	0	1	1	1	0
	0.822989	2.1531	O15263	O15263	Beta-defensin 4A	DEFB4A	170	sp|O15263|DFB4A_HUMAN Beta-defensin 4A OS=Homo sapiens OX=9606 GN=DEFB4B PE=1 SV=1	Color2 [A=255, R=169, G=169, B=169]	1	4					1	1	1	18.8	18.8	18.8	7.0376	0.0082169	6.1594	3516600	2	1	1	1	1	1	0	0	0	1	1	0	0	0	0	1	1	0	0	0	0	1	1	0
	0.485642	2.10186	P12532;P17540	P12532	Creatine kinase U-type, mitochondrial	CKMT1A	587	sp|P12532|KCRU_HUMAN Creatine kinase U-type, mitochondrial OS=Homo sapiens OX=9606 GN=CKMT1B PE=1 SV=1	Color2 [A=255, R=169, G=169, B=169]	1	4					9	9	9	31.2	31.2	31.2	47.036	0	69.818	43566000	20	9	NaN	NaN	NaN	2	0	0	2	3	9	0	0	0	2	3	9	0	0	0	2	3	9	0
	0.572467	2.10129	P47897	P47897	Glutamine--tRNA ligase	QARS	943	sp|P47897|SYQ_HUMAN Glutamine--tRNA ligase OS=Homo sapiens OX=9606 GN=QARS1 PE=1 SV=1	Color2 [A=255, R=169, G=169, B=169]	1	4					6	6	6	10.1	10.1	10.1	87.798	0	35.425	11685000	45	5	6	6	6	1	0	1	1	2	6	0	0	1	1	2	6	0	0	1	1	2	6	0
	0.777086	2.08549	Q99439;Q15417	Q99439	Calponin-2	CNN2	2006	sp|Q99439|CNN2_HUMAN Calponin-2 OS=Homo sapiens OX=9606 GN=CNN2 PE=1 SV=4	Color2 [A=255, R=169, G=169, B=169]	1	4					6	6	6	25.6	25.6	25.6	33.697	0	38.614	32961000	13	12	NaN	NaN	NaN	2	3	1	2	3	6	2	3	1	2	3	6	2	3	1	2	3	6	2
	0.581768	2.08538	P30048	P30048	Thioredoxin-dependent peroxide reductase, mitochondrial	PRDX3	799	sp|P30048|PRDX3_HUMAN Thioredoxin-dependent peroxide reductase, mitochondrial OS=Homo sapiens OX=9606 GN=PRDX3 PE=1 SV=3	Color2 [A=255, R=169, G=169, B=169]	1	4					4	4	4	21.5	21.5	21.5	27.692	0	25.635	10777000	15	4	4	4	4	1	1	1	1	2	4	1	1	1	1	2	4	1	1	1	1	2	4	1
	0.33645	2.08524	P02788	P02788	Lactotransferrin;Lactoferricin-H;Kaliocin-1;Lactoferroxin-A;Lactoferroxin-B;Lactoferroxin-C	LTF	415	sp|P02788|TRFL_HUMAN Lactotransferrin OS=Homo sapiens OX=9606 GN=LTF PE=1 SV=6	Color2 [A=255, R=169, G=169, B=169]	1	4					35	35	33	57.2	57.2	54.2	78.181	0	323.31	1399100000	47	69	35	35	33	1	6	10	14	7	35	12	6	10	14	7	35	12	4	8	12	5	33	10
	0.307516	2.07991	P01876	P01876	Ig alpha-1 chain C region	IGHA1	399	sp|P01876|IGHA1_HUMAN Immunoglobulin heavy constant alpha 1 OS=Homo sapiens OX=9606 GN=IGHA1 PE=1 SV=2	Color2 [A=255, R=169, G=169, B=169]	1	4					7	7	5	21.5	21.5	16.7	37.654	0	53.564	161600000	16	15	7	7	5	1	1	4	5	2	7	4	1	4	5	2	7	4	1	2	3	1	5	2
	0.743995	2.06227	P52789	P52789	Hexokinase-2	HK2	1034	sp|P52789|HXK2_HUMAN Hexokinase-2 OS=Homo sapiens OX=9606 GN=HK2 PE=1 SV=2	Color2 [A=255, R=169, G=169, B=169]	1	4					4	2	2	5.5	3.2	3.2	102.38	0	12.44	5551000	48	2	4	2	2	1	1	1	1	2	4	0	0	0	1	1	2	0	0	0	1	1	2	0
	0.290797	2.04543	P30838	P30838	Aldehyde dehydrogenase, dimeric NADP-preferring	ALDH3A1	812	sp|P30838|AL3A1_HUMAN Aldehyde dehydrogenase, dimeric NADP-preferring OS=Homo sapiens OX=9606 GN=ALDH3A1 PE=1 SV=3	Color2 [A=255, R=169, G=169, B=169]	1	4					12	12	11	33.8	33.8	31.1	50.394	0	152.16	211060000	21	20	12	12	11	1	1	1	1	2	12	1	1	1	1	2	12	1	0	0	0	1	11	1
	0.765657	2.03721	P78345	P78345	Ribonuclease P protein subunit p38	RPP38	1227	sp|P78345|RPP38_HUMAN Ribonuclease P protein subunit p38 OS=Homo sapiens OX=9606 GN=RPP38 PE=1 SV=2	Color2 [A=255, R=169, G=169, B=169]	1	4					2	2	2	6.7	6.7	6.7	31.834	0.0004787	11.176	4759800	17	3	2	2	2	1	1	0	0	2	2	2	1	0	0	2	2	2	1	0	0	2	2	2
	0.627873	2.03169	Q96TA1	Q96TA1	Niban-like protein 1	FAM129B	2002	sp|Q96TA1|NIBA2_HUMAN Protein Niban 2 OS=Homo sapiens OX=9606 GN=NIBAN2 PE=1 SV=3	Color2 [A=255, R=169, G=169, B=169]	1	4					7	7	7	13.8	13.8	13.8	84.137	0	46.635	23391000	35	6	7	7	7	1	3	0	1	6	7	0	3	0	1	6	7	0	3	0	1	6	7	0
	0.543677	2.02518	P07384	P07384	Calpain-1 catalytic subunit	CAPN1	479	sp|P07384|CAN1_HUMAN Calpain-1 catalytic subunit OS=Homo sapiens OX=9606 GN=CAPN1 PE=1 SV=1	Color2 [A=255, R=169, G=169, B=169]	1	4					10	10	10	15	15	15	81.889	0	64.126	36765000	36	12	10	10	10	1	2	4	5	2	10	3	2	4	5	2	10	3	2	4	5	2	10	3
	1.60868	2.01654	Q12797	Q12797	Aspartyl/asparaginyl beta-hydroxylase	ASPH	1336	sp|Q12797|ASPH_HUMAN Aspartyl/asparaginyl beta-hydroxylase OS=Homo sapiens OX=9606 GN=ASPH PE=1 SV=3	Color2 [A=255, R=169, G=169, B=169]	1	4					1	1	1	2.4	2.4	2.4	85.862	0.0017794	7.1484	3417500	30	2	1	1	1	1	0	0	0	1	1	1	0	0	0	1	1	1	0	0	0	1	1	1
	0.626497	2.01633	P24752	P24752	Acetyl-CoA acetyltransferase, mitochondrial	ACAT1	741	sp|P24752|THIL_HUMAN Acetyl-CoA acetyltransferase, mitochondrial OS=Homo sapiens OX=9606 GN=ACAT1 PE=1 SV=1	Color2 [A=255, R=169, G=169, B=169]	1	4					4	4	4	12.4	12.4	12.4	45.199	0	24.203	11424000	23	4	4	4	4	1	2	0	0	2	4	0	2	0	0	2	4	0	2	0	0	2	4	0
	0.226511	2.01485	Q92817;A8MZ36	Q92817	Envoplakin	EVPL	1882	sp|Q92817|EVPL_HUMAN Envoplakin OS=Homo sapiens OX=9606 GN=EVPL PE=1 SV=3	Color2 [A=255, R=169, G=169, B=169]	1	4					45	45	45	29.9	29.9	29.9	231.6	0	323.31	264590000	114	57	NaN	NaN	NaN	2	1	0	21	4	45	2	1	0	21	4	45	2	1	0	21	4	45	2
	0.312842	2.01234	Q14134	Q14134	Tripartite motif-containing protein 29	TRIM29	1422	sp|Q14134|TRI29_HUMAN Tripartite motif-containing protein 29 OS=Homo sapiens OX=9606 GN=TRIM29 PE=1 SV=2	Color2 [A=255, R=169, G=169, B=169]	1	4					11	11	11	23	23	23	65.834	0	77.758	102360000	36	17	11	11	11	1	0	1	5	3	11	0	0	1	5	3	11	0	0	1	5	3	11	0
	1.06377	1.99315	Q15773	Q15773	Myeloid leukemia factor 2	MLF2	1521	sp|Q15773|MLF2_HUMAN Myeloid leukemia factor 2 OS=Homo sapiens OX=9606 GN=MLF2 PE=1 SV=1	Color2 [A=255, R=169, G=169, B=169]	1	4					2	2	2	12.1	12.1	12.1	28.147	0.00047778	11.132	5924700	9	2	2	2	2	1	2	0	0	2	2	1	2	0	0	2	2	1	2	0	0	2	2	1
	0.542103	1.99048	P54819	P54819	Adenylate kinase 2, mitochondrial;Adenylate kinase 2, mitochondrial, N-terminally processed	AK2	1062	sp|P54819|KAD2_HUMAN Adenylate kinase 2, mitochondrial OS=Homo sapiens OX=9606 GN=AK2 PE=1 SV=2	Color2 [A=255, R=169, G=169, B=169]	1	4					2	2	2	7.9	7.9	7.9	26.477	0.0014184	10.915	6083600	14	2	2	2	2	1	1	0	0	1	2	0	1	0	0	1	2	0	1	0	0	1	2	0
	0.33971	1.98364	Q8WWM7	Q8WWM7	Ataxin-2-like protein	ATXN2L	1849	sp|Q8WWM7|ATX2L_HUMAN Ataxin-2-like protein OS=Homo sapiens OX=9606 GN=ATXN2L PE=1 SV=2	Color2 [A=255, R=169, G=169, B=169]	1	4					3	3	3	3.8	3.8	3.8	113.37	0	19.68	14236000	39	5	3	3	3	1	3	0	0	2	0	1	3	0	0	2	0	1	3	0	0	2	0	1
	0.52696	1.97905	Q9HDC9	Q9HDC9	Adipocyte plasma membrane-associated protein	APMAP	2183	sp|Q9HDC9|APMAP_HUMAN Adipocyte plasma membrane-associated protein OS=Homo sapiens OX=9606 GN=APMAP PE=1 SV=2	Color2 [A=255, R=169, G=169, B=169]	1	4					7	7	7	20.9	20.9	20.9	46.48	0	46.411	51905000	24	10	7	7	7	1	6	2	1	5	6	2	6	2	1	5	6	2	6	2	1	5	6	2
	0.549705	1.97144	P00747;CON__P06868	P00747	Plasminogen;Plasmin heavy chain A;Activation peptide;Angiostatin;Plasmin heavy chain A, short form;Plasmin light chain B	PLG	383	sp|P00747|PLMN_HUMAN Plasminogen OS=Homo sapiens OX=9606 GN=PLG PE=1 SV=2	Color2 [A=255, R=169, G=169, B=169]	1	4					6	6	6	9.3	9.3	9.3	90.568	0	41.328	16461000	42	8	NaN	NaN	NaN	2	0	1	0	0	6	1	0	1	0	0	6	1	0	1	0	0	6	1
	0.458154	1.97138	P02511	P02511	Alpha-crystallin B chain	CRYAB	403	sp|P02511|CRYAB_HUMAN Alpha-crystallin B chain OS=Homo sapiens OX=9606 GN=CRYAB PE=1 SV=2	Color2 [A=255, R=169, G=169, B=169]	1	4					2	2	2	10.9	10.9	10.9	20.159	0.0014164	10.903	8094900	11	2	2	2	2	1	0	1	0	0	2	1	0	1	0	0	2	1	0	1	0	0	2	1
	0.509364	1.96186	Q96T60	Q96T60	Bifunctional polynucleotide phosphatase/kinase;Polynucleotide 3-phosphatase;Polynucleotide 5-hydroxyl-kinase	PNKP	2000	sp|Q96T60|PNKP_HUMAN Bifunctional polynucleotide phosphatase/kinase OS=Homo sapiens OX=9606 GN=PNKP PE=1 SV=1	Color2 [A=255, R=169, G=169, B=169]	1	4					8	8	8	18	18	18	57.076	0	49.995	33881000	32	15	8	8	8	1	7	0	0	7	8	0	7	0	0	7	8	0	7	0	0	7	8	0
	0.599677	1.93641	Q99536	Q99536	Synaptic vesicle membrane protein VAT-1 homolog	VAT1	2012	sp|Q99536|VAT1_HUMAN Synaptic vesicle membrane protein VAT-1 homolog OS=Homo sapiens OX=9606 GN=VAT1 PE=1 SV=2	Color2 [A=255, R=169, G=169, B=169]	1	4					5	5	5	13.7	13.7	13.7	41.92	0	29.837	8037900	16	7	5	5	5	1	1	0	2	1	5	0	1	0	2	1	5	0	1	0	2	1	5	0
	0.431365	1.93393	Q8IUE6	Q8IUE6	Histone H2A type 2-B	HIST2H2AB	1722	sp|Q8IUE6|H2A2B_HUMAN Histone H2A type 2-B OS=Homo sapiens OX=9606 GN=H2AC21 PE=1 SV=3	Color2 [A=255, R=169, G=169, B=169]	1	4					2	1	1	12.3	5.4	5.4	13.995	0.0062318	6.2507	7088200	5	1	2	1	1	1	0	0	2	2	1	1	0	0	1	1	1	0	0	0	1	1	1	0
	0.652835	1.92933	P30740	P30740	Leukocyte elastase inhibitor	SERPINB1	810	sp|P30740|ILEU_HUMAN Leukocyte elastase inhibitor OS=Homo sapiens OX=9606 GN=SERPINB1 PE=1 SV=1	Color2 [A=255, R=169, G=169, B=169]	1	4					10	10	10	29.8	29.8	29.8	42.741	0	73.163	64389000	19	15	10	10	10	1	2	3	10	8	10	3	2	3	10	8	10	3	2	3	10	8	10	3
	0.375807	1.91539	P08651	P08651	Nuclear factor 1 C-type	NFIC	508	sp|P08651|NFIC_HUMAN Nuclear factor 1 C-type OS=Homo sapiens OX=9606 GN=NFIC PE=1 SV=2	Color2 [A=255, R=169, G=169, B=169]	1	4					6	4	4	15.4	10.8	10.8	55.674	0	26.774	25393000	26	5	6	4	4	1	1	4	1	3	6	2	1	2	1	2	4	1	1	2	1	2	4	1
	1.0789	1.90834	P17174	P17174	Aspartate aminotransferase, cytoplasmic	GOT1	647	sp|P17174|AATC_HUMAN Aspartate aminotransferase, cytoplasmic OS=Homo sapiens OX=9606 GN=GOT1 PE=1 SV=3	Color2 [A=255, R=169, G=169, B=169]	1	4					3	3	3	10.9	10.9	10.9	46.247	0	16.179	4749500	22	3	3	3	3	1	0	0	0	3	2	0	0	0	0	3	2	0	0	0	0	3	2	0
	0.619127	1.89915	P60900	P60900	Proteasome subunit alpha type-6	PSMA6	1107	sp|P60900|PSA6_HUMAN Proteasome subunit alpha type-6 OS=Homo sapiens OX=9606 GN=PSMA6 PE=1 SV=1	Color2 [A=255, R=169, G=169, B=169]	1	4					6	6	6	27.2	27.2	27.2	27.399	0	38.399	20277000	17	9	6	6	6	1	0	1	4	3	6	2	0	1	4	3	6	2	0	1	4	3	6	2
	0.596468	1.89845	P82970	P82970	High mobility group nucleosome-binding domain-containing protein 5	HMGN5	1240	sp|P82970|HMGN5_HUMAN High mobility group nucleosome-binding domain-containing protein 5 OS=Homo sapiens OX=9606 GN=HMGN5 PE=1 SV=1	Color2 [A=255, R=169, G=169, B=169]	1	4					1	1	1	5.7	5.7	5.7	31.524	0.0018459	8.2788	8827200	12	1	1	1	1	1	1	0	1	1	1	0	1	0	1	1	1	0	1	0	1	1	1	0
	0.776006	1.88362	P62841	P62841	40S ribosomal protein S15	RPS15	1179	sp|P62841|RS15_HUMAN 40S ribosomal protein S15 OS=Homo sapiens OX=9606 GN=RPS15 PE=1 SV=2	Color2 [A=255, R=169, G=169, B=169]	1	4					1	1	1	8.3	8.3	8.3	17.04	0.0017683	7.0461	5810600	7	3	1	1	1	1	1	0	1	1	1	0	1	0	1	1	1	0	1	0	1	1	1	0
	0.74862	1.88235	Q9Y5K5	Q9Y5K5	Ubiquitin carboxyl-terminal hydrolase isozyme L5	UCHL5	2445	sp|Q9Y5K5|UCHL5_HUMAN Ubiquitin carboxyl-terminal hydrolase isozyme L5 OS=Homo sapiens OX=9606 GN=UCHL5 PE=1 SV=3	Color2 [A=255, R=169, G=169, B=169]	1	4					5	5	5	15.8	15.8	15.8	37.606	0	30.049	16493000	18	6	5	5	5	1	0	2	0	2	5	2	0	2	0	2	5	2	0	2	0	2	5	2
	0.268582	1.88181	P61626	P61626	Lysozyme C	LYZ	1133	sp|P61626|LYSC_HUMAN Lysozyme C OS=Homo sapiens OX=9606 GN=LYZ PE=1 SV=1	Color2 [A=255, R=169, G=169, B=169]	1	4					5	5	5	45.3	45.3	45.3	16.537	0	50.906	121700000	9	7	5	5	5	1	2	1	1	0	5	1	2	1	1	0	5	1	2	1	1	0	5	1
	0.480491	1.8782	P17655	P17655	Calpain-2 catalytic subunit	CAPN2	655	sp|P17655|CAN2_HUMAN Calpain-2 catalytic subunit OS=Homo sapiens OX=9606 GN=CAPN2 PE=1 SV=6	Color2 [A=255, R=169, G=169, B=169]	1	4					6	6	6	9.9	9.9	9.9	79.994	0	35.389	13234000	33	6	6	6	6	1	0	1	1	0	6	0	0	1	1	0	6	0	0	1	1	0	6	0
	0.753011	1.87811	O43399	O43399	Tumor protein D54	TPD52L2	197	sp|O43399|TPD54_HUMAN Tumor protein D54 OS=Homo sapiens OX=9606 GN=TPD52L2 PE=1 SV=2	Color2 [A=255, R=169, G=169, B=169]	1	4					4	4	4	26.2	26.2	26.2	22.237	0	24.65	11299000	12	5	4	4	4	1	0	1	0	2	4	1	0	1	0	2	4	1	0	1	0	2	4	1
	0.548272	1.87769	Q8NFW8	Q8NFW8	N-acylneuraminate cytidylyltransferase	CMAS	1800	sp|Q8NFW8|NEUA_HUMAN N-acylneuraminate cytidylyltransferase OS=Homo sapiens OX=9606 GN=CMAS PE=1 SV=2	Color2 [A=255, R=169, G=169, B=169]	1	4					10	10	10	27.2	27.2	27.2	48.379	0	66.145	56162000	23	11	10	10	10	1	2	3	3	6	10	3	2	3	3	6	10	3	2	3	3	6	10	3
	0.686276	1.87454	Q7Z7N9	Q7Z7N9	Transmembrane protein 179B	TMEM179B	1701	sp|Q7Z7N9|T179B_HUMAN Transmembrane protein 179B OS=Homo sapiens OX=9606 GN=TMEM179B PE=1 SV=1	Color2 [A=255, R=169, G=169, B=169]	1	4					2	2	2	12.3	12.3	12.3	23.55	0	12.781	12572000	8	3	2	2	2	1	1	1	0	1	1	1	1	1	0	1	1	1	1	1	0	1	1	1
	0.61442	1.86157	Q15185	Q15185	Prostaglandin E synthase 3	PTGES3	1488	sp|Q15185|TEBP_HUMAN Prostaglandin E synthase 3 OS=Homo sapiens OX=9606 GN=PTGES3 PE=1 SV=1	Color2 [A=255, R=169, G=169, B=169]	1	4					2	2	2	15.6	15.6	15.6	18.697	0	12.042	6565500	9	4	2	2	2	1	0	0	0	1	2	0	0	0	0	1	2	0	0	0	0	1	2	0
	0.469173	1.86115	Q92734	Q92734	Protein TFG	TFG	1873	sp|Q92734|TFG_HUMAN Protein TFG OS=Homo sapiens OX=9606 GN=TFG PE=1 SV=2	Color2 [A=255, R=169, G=169, B=169]	1	4					1	1	1	2.5	2.5	2.5	43.447	0.0081833	6.1222	4208800	14	1	1	1	1	1	0	0	1	0	1	1	0	0	1	0	1	1	0	0	1	0	1	1
	0.724007	1.86034	P55036	P55036	26S proteasome non-ATPase regulatory subunit 4	PSMD4	1064	sp|P55036|PSMD4_HUMAN 26S proteasome non-ATPase regulatory subunit 4 OS=Homo sapiens OX=9606 GN=PSMD4 PE=1 SV=1	Color2 [A=255, R=169, G=169, B=169]	1	4					2	2	2	7.7	7.7	7.7	40.736	0	11.442	5099200	14	2	2	2	2	1	0	0	0	1	2	0	0	0	0	1	2	0	0	0	0	1	2	0
	0.628116	1.85488	P78417	P78417	Glutathione S-transferase omega-1	GSTO1	1234	sp|P78417|GSTO1_HUMAN Glutathione S-transferase omega-1 OS=Homo sapiens OX=9606 GN=GSTO1 PE=1 SV=2	Color2 [A=255, R=169, G=169, B=169]	1	4					2	2	2	9.1	9.1	9.1	27.566	0	13.362	5043000	14	2	2	2	2	1	1	0	1	1	2	0	1	0	1	1	2	0	1	0	1	1	2	0
	0.409759	1.85209	Q15369	Q15369	Transcription elongation factor B polypeptide 1	TCEB1	1497	sp|Q15369|ELOC_HUMAN Elongin-C OS=Homo sapiens OX=9606 GN=ELOC PE=1 SV=1	Color2 [A=255, R=169, G=169, B=169]	1	4					2	2	2	28.6	28.6	28.6	12.473	0	16.021	34836000	7	5	2	2	2	1	2	0	1	2	2	1	2	0	1	2	2	1	2	0	1	2	2	1
	0.689665	1.84014	P62191	P62191	26S protease regulatory subunit 4	PSMC1	1147	sp|P62191|PRS4_HUMAN 26S proteasome regulatory subunit 4 OS=Homo sapiens OX=9606 GN=PSMC1 PE=1 SV=1	Color2 [A=255, R=169, G=169, B=169]	1	4					6	6	6	20.7	20.7	20.7	49.184	0	40.841	22533000	25	7	6	6	6	1	1	2	1	4	6	2	1	2	1	4	6	2	1	2	1	4	6	2
	0.398022	1.82364	O95171	O95171	Sciellin	SCEL	326	sp|O95171|SCEL_HUMAN Sciellin OS=Homo sapiens OX=9606 GN=SCEL PE=1 SV=2	Color2 [A=255, R=169, G=169, B=169]	1	4					12	12	12	20.3	20.3	20.3	77.551	0	76.814	43084000	46	13	12	12	12	1	1	1	1	0	12	1	1	1	1	0	12	1	1	1	1	0	12	1
	0.486075	1.82293	P10909	P10909	Clusterin;Clusterin beta chain;Clusterin alpha chain	CLU	558	sp|P10909|CLUS_HUMAN Clusterin OS=Homo sapiens OX=9606 GN=CLU PE=1 SV=1	Color2 [A=255, R=169, G=169, B=169]	1	4					7	7	7	21.6	21.6	21.6	52.494	0	51.79	24373000	19	7	7	7	7	1	3	1	1	0	7	2	3	1	1	0	7	2	3	1	1	0	7	2
	0.550065	1.8152	O60610	O60610	Protein diaphanous homolog 1	DIAPH1	236	sp|O60610|DIAP1_HUMAN Protein diaphanous homolog 1 OS=Homo sapiens OX=9606 GN=DIAPH1 PE=1 SV=2	Color2 [A=255, R=169, G=169, B=169]	1	4					3	3	3	2.3	2.3	2.3	141.35	0	16.397	5731900	60	3	3	3	3	1	1	0	0	1	3	0	1	0	0	1	3	0	1	0	0	1	3	0
	0.450634	1.81035	Q9UNN8	Q9UNN8	Endothelial protein C receptor	PROCR	2371	sp|Q9UNN8|EPCR_HUMAN Endothelial protein C receptor OS=Homo sapiens OX=9606 GN=PROCR PE=1 SV=1	Color2 [A=255, R=169, G=169, B=169]	1	4					3	3	3	16.8	16.8	16.8	26.671	0	23.361	54688000	10	5	3	3	3	1	3	3	0	3	2	2	3	3	0	3	2	2	3	3	0	3	2	2
	0.402409	1.80439	P68431;P84243;Q71DI3;Q16695;Q6NXT2	P68431;P84243;Q71DI3;Q16695;Q6NXT2	Histone H3.1;Histone H3.3;Histone H3.2;Histone H3.1t;Histone H3.3C	HIST1H3A;H3F3A;HIST2H3A;HIST3H3;H3F3C	1223	sp|P68431|H31_HUMAN Histone H3.1 OS=Homo sapiens OX=9606 GN=H3C12 PE=1 SV=2;sp|P84243|H33_HUMAN Histone H3.3 OS=Homo sapiens OX=9606 GN=H3-3B PE=1 SV=2;sp|Q71DI3|H32_HUMAN Histone H3.2 OS=Homo sapiens OX=9606 GN=H3C13 PE=1 SV=3;sp|Q16695|H31T_HUMAN Histone	Color2 [A=255, R=169, G=169, B=169]	1	4					3	3	1	16.9	16.9	5.1	15.404	0	20.042	864240000	4	8	NaN	NaN	NaN	5	2	2	2	2	3	2	2	2	2	2	3	2	0	0	0	0	1	0
	0.167429	1.79909	Q9NZT1	Q9NZT1	Calmodulin-like protein 5	CALML5	2262	sp|Q9NZT1|CALL5_HUMAN Calmodulin-like protein 5 OS=Homo sapiens OX=9606 GN=CALML5 PE=1 SV=2	Color2 [A=255, R=169, G=169, B=169]	1	4					10	10	10	69.2	69.2	69.2	15.892	0	123.36	501160000	9	32	10	10	10	1	2	2	8	7	10	1	2	2	8	7	10	1	2	2	8	7	10	1
	0.77537	1.78128	Q8NFT8	Q8NFT8	Delta and Notch-like epidermal growth factor-related receptor	DNER	1799	sp|Q8NFT8|DNER_HUMAN Delta and Notch-like epidermal growth factor-related receptor OS=Homo sapiens OX=9606 GN=DNER PE=1 SV=1	Color2 [A=255, R=169, G=169, B=169]	1	4					1	1	1	1.9	1.9	1.9	78.474	0.0017544	6.8904	4765100	25	2	1	1	1	1	1	0	0	1	1	0	1	0	0	1	1	0	1	0	0	1	1	0
	0.741576	1.77812	Q8WXX5	Q8WXX5	DnaJ homolog subfamily C member 9	DNAJC9	1856	sp|Q8WXX5|DNJC9_HUMAN DnaJ homolog subfamily C member 9 OS=Homo sapiens OX=9606 GN=DNAJC9 PE=1 SV=1	Color2 [A=255, R=169, G=169, B=169]	1	4					2	2	2	8.8	8.8	8.8	29.909	0	12.568	5326700	13	2	2	2	2	1	0	0	0	1	2	0	0	0	0	1	2	0	0	0	0	1	2	0
	0.428094	1.77667	P56270	P56270	Myc-associated zinc finger protein	MAZ	1082	sp|P56270|MAZ_HUMAN Myc-associated zinc finger protein OS=Homo sapiens OX=9606 GN=MAZ PE=1 SV=1	Color2 [A=255, R=169, G=169, B=169]	1	4					4	4	4	8.4	8.4	8.4	48.607	0	23.818	11566000	17	4	4	4	4	1	1	0	0	2	4	0	1	0	0	2	4	0	1	0	0	2	4	0
	0.622951	1.77322	P40925	P40925	Malate dehydrogenase, cytoplasmic	MDH1	892	sp|P40925|MDHC_HUMAN Malate dehydrogenase, cytoplasmic OS=Homo sapiens OX=9606 GN=MDH1 PE=1 SV=4	Color2 [A=255, R=169, G=169, B=169]	1	4					4	4	4	17.7	17.7	17.7	36.426	0	28.824	21146000	15	9	4	4	4	1	2	0	2	3	3	2	2	0	2	3	3	2	2	0	2	3	3	2
	0.647691	1.75972	P33176	P33176	Kinesin-1 heavy chain	KIF5B	834	sp|P33176|KINH_HUMAN Kinesin-1 heavy chain OS=Homo sapiens OX=9606 GN=KIF5B PE=1 SV=1	Color2 [A=255, R=169, G=169, B=169]	1	4					4	4	2	5.1	5.1	2.7	109.68	0	24.151	7030200	60	4	4	4	2	1	0	1	1	2	4	1	0	1	1	2	4	1	0	0	0	1	2	1
	0.272088	1.75953	P31151	P31151	Protein S100-A7	S100A7	816	sp|P31151|S10A7_HUMAN Protein S100-A7 OS=Homo sapiens OX=9606 GN=S100A7 PE=1 SV=4	Color2 [A=255, R=169, G=169, B=169]	1	4					7	7	3	62.4	62.4	31.7	11.471	0	69.47	1873200000	7	34	7	7	3	1	4	4	6	6	7	4	4	4	6	6	7	4	2	2	2	2	3	2
	0.531233	1.75676	P51159;O00194	P51159	Ras-related protein Rab-27A	RAB27A	1007	sp|P51159|RB27A_HUMAN Ras-related protein Rab-27A OS=Homo sapiens OX=9606 GN=RAB27A PE=1 SV=3	Color2 [A=255, R=169, G=169, B=169]	1	4					3	3	3	13.6	13.6	13.6	24.868	0	19.835	12509000	14	3	NaN	NaN	NaN	2	0	1	0	2	3	0	0	1	0	2	3	0	0	1	0	2	3	0
	0.631257	1.75274	O00151	O00151	PDZ and LIM domain protein 1	PDLIM1	93	sp|O00151|PDLI1_HUMAN PDZ and LIM domain protein 1 OS=Homo sapiens OX=9606 GN=PDLIM1 PE=1 SV=4	Color2 [A=255, R=169, G=169, B=169]	1	4					2	2	2	7.9	7.9	7.9	36.071	0	14.088	5573100	16	2	2	2	2	1	1	0	0	2	2	0	1	0	0	2	2	0	1	0	0	2	2	0
	0.534344	1.75018	O60341	O60341	Lysine-specific histone demethylase 1A	KDM1A	229	sp|O60341|KDM1A_HUMAN Lysine-specific histone demethylase 1A OS=Homo sapiens OX=9606 GN=KDM1A PE=1 SV=2	Color2 [A=255, R=169, G=169, B=169]	1	4					6	6	6	8.9	8.9	8.9	92.902	0	35.618	17142000	37	9	6	6	6	1	1	3	2	2	6	2	1	3	2	2	6	2	1	3	2	2	6	2
	0.430846	1.73812	Q14764	Q14764	Major vault protein	MVP	1455	sp|Q14764|MVP_HUMAN Major vault protein OS=Homo sapiens OX=9606 GN=MVP PE=1 SV=4	Color2 [A=255, R=169, G=169, B=169]	1	4					12	12	12	14.8	14.8	14.8	99.326	0	72.155	35666000	43	16	12	12	12	1	2	1	6	7	12	1	2	1	6	7	12	1	2	1	6	7	12	1
	0.70958	1.73782	Q15181	Q15181	Inorganic pyrophosphatase	PPA1	1487	sp|Q15181|IPYR_HUMAN Inorganic pyrophosphatase OS=Homo sapiens OX=9606 GN=PPA1 PE=1 SV=2	Color2 [A=255, R=169, G=169, B=169]	1	4					6	6	6	24.9	24.9	24.9	32.66	0	36.356	17264000	18	6	6	6	6	1	1	2	1	4	6	0	1	2	1	4	6	0	1	2	1	4	6	0
	0.863959	1.73719	Q9Y5L4	Q9Y5L4	Mitochondrial import inner membrane translocase subunit Tim13	TIMM13	2448	sp|Q9Y5L4|TIM13_HUMAN Mitochondrial import inner membrane translocase subunit Tim13 OS=Homo sapiens OX=9606 GN=TIMM13 PE=1 SV=1	Color2 [A=255, R=169, G=169, B=169]	1	4					1	1	1	14.7	14.7	14.7	10.5	0.0017707	7.085	10549000	6	2	1	1	1	1	1	1	0	1	1	1	1	1	0	1	1	1	1	1	0	1	1	1
	0.376147	1.72615	P47813;O14602	P47813;O14602	Eukaryotic translation initiation factor 1A, X-chromosomal;Eukaryotic translation initiation factor 1A, Y-chromosomal	EIF1AX;EIF1AY	129	sp|P47813|IF1AX_HUMAN Eukaryotic translation initiation factor 1A, X-chromosomal OS=Homo sapiens OX=9606 GN=EIF1AX PE=1 SV=2;sp|O14602|IF1AY_HUMAN Eukaryotic translation initiation factor 1A, Y-chromosomal OS=Homo sapiens OX=9606 GN=EIF1AY PE=1 SV=4	Color2 [A=255, R=169, G=169, B=169]	1	4					1	1	1	7.6	7.6	7.6	16.46	0.0018425	8.0742	7593100	7	1	NaN	NaN	NaN	2	0	0	1	0	1	1	0	0	1	0	1	1	0	0	1	0	1	1
	0.408001	1.7202	Q15427	Q15427	Splicing factor 3B subunit 4	SF3B4	1503	sp|Q15427|SF3B4_HUMAN Splicing factor 3B subunit 4 OS=Homo sapiens OX=9606 GN=SF3B4 PE=1 SV=1	Color2 [A=255, R=169, G=169, B=169]	1	4					1	1	1	3.3	3.3	3.3	44.385	0.0018034	7.3797	24352000	16	6	1	1	1	1	1	1	1	1	1	1	1	1	1	1	1	1	1	1	1	1	1	1
	0.350746	1.71262	P02787	P02787	Serotransferrin	TF	414	sp|P02787|TRFE_HUMAN Serotransferrin OS=Homo sapiens OX=9606 GN=TF PE=1 SV=3	Color2 [A=255, R=169, G=169, B=169]	1	4					14	14	14	24.8	24.8	24.8	77.063	0	80.851	37102000	41	18	14	14	14	1	1	0	10	0	13	0	1	0	10	0	13	0	1	0	10	0	13	0
	0.564694	1.70668	P07305	P07305	Histone H1.0;Histone H1.0, N-terminally processed	H1F0	476	sp|P07305|H10_HUMAN Histone H1.0 OS=Homo sapiens OX=9606 GN=H1-0 PE=1 SV=3	Color2 [A=255, R=169, G=169, B=169]	1	4					1	1	1	6.7	6.7	6.7	20.863	0.001746	6.8321	3334500	5	1	1	1	1	1	1	0	1	1	1	0	1	0	1	1	1	0	1	0	1	1	1	0
	0.555531	1.70054	O15347	O15347	High mobility group protein B3	HMGB3	174	sp|O15347|HMGB3_HUMAN High mobility group protein B3 OS=Homo sapiens OX=9606 GN=HMGB3 PE=1 SV=4	Color2 [A=255, R=169, G=169, B=169]	1	4					1	1	1	6.5	6.5	6.5	22.98	0.0021608	6.6962	9867000	6	1	1	1	1	1	1	1	1	1	1	1	1	1	1	1	1	1	1	1	1	1	1	1
	0.609641	1.69978	Q9NUQ9	Q9NUQ9	Protein FAM49B	FAM49B	2220	sp|Q9NUQ9|CYRIB_HUMAN CYFIP-related Rac1 interactor B OS=Homo sapiens OX=9606 GN=CYRIB PE=1 SV=1	Color2 [A=255, R=169, G=169, B=169]	1	4					4	4	4	17.9	17.9	17.9	36.748	0	23.318	9447300	19	4	4	4	4	1	0	1	1	2	4	0	0	1	1	2	4	0	0	1	1	2	4	0
	1.15095	1.68709	Q04837	Q04837	Single-stranded DNA-binding protein, mitochondrial	SSBP1	1295	sp|Q04837|SSBP_HUMAN Single-stranded DNA-binding protein, mitochondrial OS=Homo sapiens OX=9606 GN=SSBP1 PE=1 SV=1	Color2 [A=255, R=169, G=169, B=169]	1	4					5	5	5	43.9	43.9	43.9	17.259	0	51.137	76197000	8	17	5	5	5	1	4	2	2	5	5	5	4	2	2	5	5	5	4	2	2	5	5	5
	0.423678	1.68566	P35659	P35659	Protein DEK	DEK	859	sp|P35659|DEK_HUMAN Protein DEK OS=Homo sapiens OX=9606 GN=DEK PE=1 SV=1	Color2 [A=255, R=169, G=169, B=169]	1	4					14	14	14	38.9	38.9	38.9	42.674	0	106.29	307240000	21	25	14	14	14	1	8	4	5	8	14	4	8	4	5	8	14	4	8	4	5	8	14	4
	0.341733	1.68511	P06702	P06702	Protein S100-A9	S100A9	463	sp|P06702|S10A9_HUMAN Protein S100-A9 OS=Homo sapiens OX=9606 GN=S100A9 PE=1 SV=1	Color2 [A=255, R=169, G=169, B=169]	1	4					4	4	4	43.9	43.9	43.9	13.242	0	142.29	1033000000	8	38	4	4	4	1	4	4	4	4	4	4	4	4	4	4	4	4	4	4	4	4	4	4
	0.787069	1.68207	P20339	P20339	Ras-related protein Rab-5A	RAB5A	696	sp|P20339|RAB5A_HUMAN Ras-related protein Rab-5A OS=Homo sapiens OX=9606 GN=RAB5A PE=1 SV=2	Color2 [A=255, R=169, G=169, B=169]	1	4					7	4	4	42.3	27.4	27.4	23.658	0	29.13	33109000	11	7	7	4	4	1	6	5	5	7	5	5	4	2	2	4	2	2	4	2	2	4	2	2
	0.379054	1.68009	Q16666;Q6K0P9	Q16666	Gamma-interferon-inducible protein 16	IFI16	1539	sp|Q16666|IF16_HUMAN Gamma-interferon-inducible protein 16 OS=Homo sapiens OX=9606 GN=IFI16 PE=1 SV=3	Color2 [A=255, R=169, G=169, B=169]	1	4					23	23	23	34.4	34.4	34.4	88.255	0	163.06	193610000	37	32	NaN	NaN	NaN	2	11	6	4	13	23	1	11	6	4	13	23	1	11	6	4	13	23	1
	0.548813	1.67748	O60763	O60763	General vesicular transport factor p115	USO1	241	sp|O60763|USO1_HUMAN General vesicular transport factor p115 OS=Homo sapiens OX=9606 GN=USO1 PE=1 SV=2	Color2 [A=255, R=169, G=169, B=169]	1	4					5	5	5	5.7	5.7	5.7	107.89	0	27.055	9972500	43	5	5	5	5	1	2	1	1	3	5	1	2	1	1	3	5	1	2	1	1	3	5	1
	0.530563	1.66231	P49916	P49916	DNA ligase 3	LIG3	984	sp|P49916|DNLI3_HUMAN DNA ligase 3 OS=Homo sapiens OX=9606 GN=LIG3 PE=1 SV=2	Color2 [A=255, R=169, G=169, B=169]	1	4					20	20	20	24.9	24.9	24.9	112.91	0	167.11	215540000	57	45	20	20	20	1	15	5	5	17	17	6	15	5	5	17	17	6	15	5	5	17	17	6
	0.451648	1.66191	P09960	P09960	Leukotriene A-4 hydrolase	LTA4H	536	sp|P09960|LKHA4_HUMAN Leukotriene A-4 hydrolase OS=Homo sapiens OX=9606 GN=LTA4H PE=1 SV=2	Color2 [A=255, R=169, G=169, B=169]	1	4					9	9	9	20.5	20.5	20.5	69.284	0	55.217	19721000	35	9	9	9	9	1	0	0	2	3	9	0	0	0	2	3	9	0	0	0	2	3	9	0
	0.25281	1.65955	O43240	O43240	Kallikrein-10	KLK10	189	sp|O43240|KLK10_HUMAN Kallikrein-10 OS=Homo sapiens OX=9606 GN=KLK10 PE=1 SV=3	Color2 [A=255, R=169, G=169, B=169]	1	4					9	9	9	35.9	35.9	35.9	30.17	0	63.315	49330000	12	8	9	9	9	1	0	0	3	1	9	0	0	0	3	1	9	0	0	0	3	1	9	0
	0.490668	1.65254	O75475	O75475	PC4 and SFRS1-interacting protein	PSIP1	280	sp|O75475|PSIP1_HUMAN PC4 and SFRS1-interacting protein OS=Homo sapiens OX=9606 GN=PSIP1 PE=1 SV=1	Color2 [A=255, R=169, G=169, B=169]	1	4					4	4	4	9.2	9.2	9.2	60.103	0	40.679	42568000	28	8	4	4	4	1	2	1	1	3	4	2	2	1	1	3	4	2	2	1	1	3	4	2
	0.540786	1.6476	P28074	P28074	Proteasome subunit beta type-5	PSMB5	781	sp|P28074|PSB5_HUMAN Proteasome subunit beta type-5 OS=Homo sapiens OX=9606 GN=PSMB5 PE=1 SV=3	Color2 [A=255, R=169, G=169, B=169]	1	4					2	2	2	10.3	10.3	10.3	28.48	0	12.702	5257700	15	3	2	2	2	1	1	0	1	1	2	0	1	0	1	1	2	0	1	0	1	1	2	0
	0.660523	1.63458	P09429;B2RPK0	P09429	High mobility group protein B1	HMGB1	521	sp|P09429|HMGB1_HUMAN High mobility group protein B1 OS=Homo sapiens OX=9606 GN=HMGB1 PE=1 SV=3	Color2 [A=255, R=169, G=169, B=169]	1	4					7	7	6	27.9	27.9	22.3	24.893	0	51.709	137730000	6	21	NaN	NaN	NaN	2	2	4	3	6	7	2	2	4	3	6	7	2	2	3	2	6	6	1
	0.333368	1.63445	Q16610	Q16610	Extracellular matrix protein 1	ECM1	1533	sp|Q16610|ECM1_HUMAN Extracellular matrix protein 1 OS=Homo sapiens OX=9606 GN=ECM1 PE=1 SV=2	Color2 [A=255, R=169, G=169, B=169]	1	4					8	8	8	21.5	21.5	21.5	60.673	0	49.523	23012000	31	8	8	8	8	1	1	3	3	0	8	0	1	3	3	0	8	0	1	3	3	0	8	0
	0.536748	1.6329	Q9NR56	Q9NR56	Muscleblind-like protein 1	MBNL1	2205	sp|Q9NR56|MBNL1_HUMAN Muscleblind-like protein 1 OS=Homo sapiens OX=9606 GN=MBNL1 PE=1 SV=2	Color2 [A=255, R=169, G=169, B=169]	1	4					2	2	2	8.2	8.2	8.2	41.817	0	12.354	8454300	11	3	2	2	2	1	1	0	0	2	1	0	1	0	0	2	1	0	1	0	0	2	1	0
	0.736587	1.63262	P61619;Q9H9S3	P61619	Protein transport protein Sec61 subunit alpha isoform 1	SEC61A1	1132	sp|P61619|S61A1_HUMAN Protein transport protein Sec61 subunit alpha isoform 1 OS=Homo sapiens OX=9606 GN=SEC61A1 PE=1 SV=2	Color2 [A=255, R=169, G=169, B=169]	1	4					3	3	3	7.1	7.1	7.1	52.264	0	20.02	17499000	16	6	NaN	NaN	NaN	2	3	1	0	3	2	1	3	1	0	3	2	1	3	1	0	3	2	1
	0.409162	1.63016	P40394	P40394	Alcohol dehydrogenase class 4 mu/sigma chain	ADH7	888	sp|P40394|ADH7_HUMAN All-trans-retinol dehydrogenase [NAD(+)] ADH7 OS=Homo sapiens OX=9606 GN=ADH7 PE=1 SV=2	Color2 [A=255, R=169, G=169, B=169]	1	4					4	4	4	10.9	10.9	10.9	41.481	0	24.705	16317000	20	4	4	4	4	1	1	0	0	1	4	0	1	0	0	1	4	0	1	0	0	1	4	0
	0.459576	1.62641	P31949	P31949	Protein S100-A11;Protein S100-A11, N-terminally processed	S100A11	827	sp|P31949|S10AB_HUMAN Protein S100-A11 OS=Homo sapiens OX=9606 GN=S100A11 PE=1 SV=2	Color2 [A=255, R=169, G=169, B=169]	1	4					2	2	2	19	19	19	11.74	0	14.742	43734000	5	4	2	2	2	1	1	2	2	2	2	2	1	2	2	2	2	2	1	2	2	2	2	2
	0.512025	1.61717	Q9H0E3	Q9H0E3	Histone deacetylase complex subunit SAP130	SAP130	2117	sp|Q9H0E3|SP130_HUMAN Histone deacetylase complex subunit SAP130 OS=Homo sapiens OX=9606 GN=SAP130 PE=1 SV=1	Color2 [A=255, R=169, G=169, B=169]	1	4					2	2	2	2.2	2.2	2.2	110.32	0	11.282	3313400	30	2	2	2	2	1	0	1	1	0	2	2	0	1	1	0	2	2	0	1	1	0	2	2
	0.859322	1.61586	P62328	P62328	Thymosin beta-4;Hematopoietic system regulatory peptide	TMSB4X	1164	sp|P62328|TYB4_HUMAN Thymosin beta-4 OS=Homo sapiens OX=9606 GN=TMSB4X PE=1 SV=2	Color2 [A=255, R=169, G=169, B=169]	1	4					1	1	1	25	25	25	5.0526	0.0058528	6.3145	3113300	2	1	1	1	1	1	1	1	0	1	1	1	1	1	0	1	1	1	1	1	0	1	1	1
	0.743814	1.614	Q96FQ6	Q96FQ6	Protein S100-A16	S100A16	1938	sp|Q96FQ6|S10AG_HUMAN Protein S100-A16 OS=Homo sapiens OX=9606 GN=S100A16 PE=1 SV=1	Color2 [A=255, R=169, G=169, B=169]	1	4					3	3	3	31.1	31.1	31.1	11.801	0	21.98	53360000	6	12	3	3	3	1	3	2	2	2	2	2	3	2	2	2	2	2	3	2	2	2	2	2
	0.329127	1.60668	P56385	P56385	ATP synthase subunit e, mitochondrial	ATP5I	1083	sp|P56385|ATP5I_HUMAN ATP synthase subunit e, mitochondrial OS=Homo sapiens OX=9606 GN=ATP5ME PE=1 SV=2	Color2 [A=255, R=169, G=169, B=169]	1	4					2	2	2	30.4	30.4	30.4	7.9331	0	12.401	27929000	3	4	2	2	2	1	2	0	0	2	2	0	2	0	0	2	2	0	2	0	0	2	2	0
	0.349561	1.60403	P48382	P48382	DNA-binding protein RFX5	RFX5	948	sp|P48382|RFX5_HUMAN DNA-binding protein RFX5 OS=Homo sapiens OX=9606 GN=RFX5 PE=1 SV=1	Color2 [A=255, R=169, G=169, B=169]	1	4					6	6	6	12.8	12.8	12.8	65.322	0	39.944	17798000	40	7	6	6	6	1	1	3	0	2	6	1	1	3	0	2	6	1	1	3	0	2	6	1
	0.531882	1.60385	P84095	P84095	Rho-related GTP-binding protein RhoG	RHOG	1246	sp|P84095|RHOG_HUMAN Rho-related GTP-binding protein RhoG OS=Homo sapiens OX=9606 GN=RHOG PE=1 SV=1	Color2 [A=255, R=169, G=169, B=169]	1	4					6	5	5	45	39.3	39.3	21.308	0	34.993	52020000	11	13	6	5	5	1	6	2	2	6	6	2	5	1	1	5	5	1	5	1	1	5	5	1
	0.310428	1.59859	P30044	P30044	Peroxiredoxin-5, mitochondrial	PRDX5	798	sp|P30044|PRDX5_HUMAN Peroxiredoxin-5, mitochondrial OS=Homo sapiens OX=9606 GN=PRDX5 PE=1 SV=4	Color2 [A=255, R=169, G=169, B=169]	1	4					6	6	6	40.2	40.2	40.2	22.086	0	43.253	45523000	13	9	6	6	6	1	3	0	4	4	6	1	3	0	4	4	6	1	3	0	4	4	6	1
	0.25822	1.59565	Q53RT3	Q53RT3	Retroviral-like aspartic protease 1	ASPRV1	1576	sp|Q53RT3|APRV1_HUMAN Retroviral-like aspartic protease 1 OS=Homo sapiens OX=9606 GN=ASPRV1 PE=1 SV=1	Color2 [A=255, R=169, G=169, B=169]	1	4					2	2	2	13.1	13.1	13.1	36.991	0	13.28	19458000	11	2	2	2	2	1	0	1	1	0	2	0	0	1	1	0	2	0	0	1	1	0	2	0
	0.481682	1.59304	Q71UI9;P0C0S5	Q71UI9;P0C0S5	Histone H2A.V;Histone H2A.Z	H2AFV;H2AFZ	538	sp|Q71UI9|H2AV_HUMAN Histone H2A.V OS=Homo sapiens OX=9606 GN=H2AZ2 PE=1 SV=3;sp|P0C0S5|H2AZ_HUMAN Histone H2A.Z OS=Homo sapiens OX=9606 GN=H2AZ1 PE=1 SV=2	Color2 [A=255, R=169, G=169, B=169]	1	4					4	2	2	31.2	18.8	18.8	13.509	0	14.203	60108000	5	7	NaN	NaN	NaN	2	3	3	3	4	3	3	2	2	1	2	2	1	2	2	1	2	2	1
	0.949628	1.58831	O43251;A6NFN3	O43251;A6NFN3	RNA binding protein fox-1 homolog 2;RNA binding protein fox-1 homolog 3	RBFOX2;RBFOX3	190	sp|O43251|RFOX2_HUMAN RNA binding protein fox-1 homolog 2 OS=Homo sapiens OX=9606 GN=RBFOX2 PE=1 SV=3;sp|A6NFN3|RFOX3_HUMAN RNA binding protein fox-1 homolog 3 OS=Homo sapiens OX=9606 GN=RBFOX3 PE=2 SV=4	Color2 [A=255, R=169, G=169, B=169]	1	4					2	2	1	4.4	4.4	1.8	41.373	0.00047574	11.046	50406000	11	3	NaN	NaN	NaN	2	2	2	1	1	2	1	2	2	1	1	2	1	1	1	0	0	1	0
	0.782112	1.58284	O43776	O43776	Asparagine--tRNA ligase, cytoplasmic	NARS	216	sp|O43776|SYNC_HUMAN Asparagine--tRNA ligase, cytoplasmic OS=Homo sapiens OX=9606 GN=NARS1 PE=1 SV=1	Color2 [A=255, R=169, G=169, B=169]	1	4					2	2	2	6	6	6	62.942	0	11.972	4375700	22	1	2	2	2	1	0	0	0	1	2	1	0	0	0	1	2	1	0	0	0	1	2	1
	0.389546	1.57286	P17980	P17980	26S protease regulatory subunit 6A	PSMC3	661	sp|P17980|PRS6A_HUMAN 26S proteasome regulatory subunit 6A OS=Homo sapiens OX=9606 GN=PSMC3 PE=1 SV=3	Color2 [A=255, R=169, G=169, B=169]	1	4					5	5	5	17.3	17.3	17.3	49.203	0	33.378	10931000	27	6	5	5	5	1	1	1	2	3	5	0	1	1	2	3	5	0	1	1	2	3	5	0
	0.200383	1.57232	P01860	P01860	Ig gamma-3 chain C region	IGHG3	397	sp|P01860|IGHG3_HUMAN Immunoglobulin heavy constant gamma 3 OS=Homo sapiens OX=9606 GN=IGHG3 PE=1 SV=2	Color2 [A=255, R=169, G=169, B=169]	1	4					8	4	2	29.2	18.6	11.1	41.287	0	28.987	48194000	17	6	8	4	2	1	0	0	6	3	8	1	0	0	4	1	4	0	0	0	2	0	2	0
	0.528766	1.56146	P04075;P05062	P04075	Fructose-bisphosphate aldolase A	ALDOA	421	sp|P04075|ALDOA_HUMAN Fructose-bisphosphate aldolase A OS=Homo sapiens OX=9606 GN=ALDOA PE=1 SV=2	Color2 [A=255, R=169, G=169, B=169]	1	4					17	17	14	58.5	58.5	46.4	39.42	0	186.26	451240000	23	41	NaN	NaN	NaN	2	8	5	11	14	16	7	8	5	11	14	16	7	7	5	11	11	13	7
	0.421619	1.56019	P30086	P30086	Phosphatidylethanolamine-binding protein 1;Hippocampal cholinergic neurostimulating peptide	PEBP1	803	sp|P30086|PEBP1_HUMAN Phosphatidylethanolamine-binding protein 1 OS=Homo sapiens OX=9606 GN=PEBP1 PE=1 SV=3	Color2 [A=255, R=169, G=169, B=169]	1	4					6	6	6	40.1	40.1	40.1	21.057	0	43.971	27402000	10	8	6	6	6	1	2	0	5	4	6	1	2	0	5	4	6	1	2	0	5	4	6	1
	1.03442	1.55164	Q8WYA6	Q8WYA6	Beta-catenin-like protein 1	CTNNBL1	1857	sp|Q8WYA6|CTBL1_HUMAN Beta-catenin-like protein 1 OS=Homo sapiens OX=9606 GN=CTNNBL1 PE=1 SV=1	Color2 [A=255, R=169, G=169, B=169]	1	4					2	2	2	4.4	4.4	4.4	65.173	0	12.744	3327200	26	3	2	2	2	1	2	0	0	2	0	1	2	0	0	2	0	1	2	0	0	2	0	1
	0.49347	1.54858	Q96JM3	Q96JM3	Chromosome alignment-maintaining phosphoprotein 1	CHAMP1	1961	sp|Q96JM3|CHAP1_HUMAN Chromosome alignment-maintaining phosphoprotein 1 OS=Homo sapiens OX=9606 GN=CHAMP1 PE=1 SV=2	Color2 [A=255, R=169, G=169, B=169]	1	4					10	10	10	14.2	14.2	14.2	89.098	0	62.847	37213000	61	11	10	10	10	1	3	4	2	6	10	1	3	4	2	6	10	1	3	4	2	6	10	1
	0.405858	1.5377	P50395;P31150	P50395	Rab GDP dissociation inhibitor beta	GDI2	988	sp|P50395|GDIB_HUMAN Rab GDP dissociation inhibitor beta OS=Homo sapiens OX=9606 GN=GDI2 PE=1 SV=2	Color2 [A=255, R=169, G=169, B=169]	1	4					9	9	9	28.8	28.8	28.8	50.663	0	59.521	40381000	28	13	NaN	NaN	NaN	2	1	1	5	5	9	1	1	1	5	5	9	1	1	1	5	5	9	1
	0.601868	1.53514	Q9Y5B9	Q9Y5B9	FACT complex subunit SPT16	SUPT16H	2442	sp|Q9Y5B9|SP16H_HUMAN FACT complex subunit SPT16 OS=Homo sapiens OX=9606 GN=SUPT16H PE=1 SV=1	Color2 [A=255, R=169, G=169, B=169]	1	4					20	20	20	21.4	21.4	21.4	119.91	0	154.17	216450000	54	36	20	20	20	1	16	6	5	19	19	7	16	6	5	19	19	7	16	6	5	19	19	7
	0.633208	1.53454	Q5SSJ5	Q5SSJ5	Heterochromatin protein 1-binding protein 3	HP1BP3	1593	sp|Q5SSJ5|HP1B3_HUMAN Heterochromatin protein 1-binding protein 3 OS=Homo sapiens OX=9606 GN=HP1BP3 PE=1 SV=1	Color2 [A=255, R=169, G=169, B=169]	1	4					2	2	2	4	4	4	61.206	0	12.689	6216800	25	4	2	2	2	1	1	0	1	1	2	0	1	0	1	1	2	0	1	0	1	1	2	0
	0.556843	1.53204	Q9H9Q4	Q9H9Q4	Non-homologous end-joining factor 1	NHEJ1	2162	sp|Q9H9Q4|NHEJ1_HUMAN Non-homologous end-joining factor 1 OS=Homo sapiens OX=9606 GN=NHEJ1 PE=1 SV=1	Color2 [A=255, R=169, G=169, B=169]	1	4					2	2	2	10.7	10.7	10.7	33.337	0	11.862	7292700	12	2	2	2	2	1	2	0	0	2	2	0	2	0	0	2	2	0	2	0	0	2	2	0
	0.360053	1.5284	Q3ZCW2	Q3ZCW2	Galectin-related protein	LGALSL	1565	sp|Q3ZCW2|LEGL_HUMAN Galectin-related protein OS=Homo sapiens OX=9606 GN=LGALSL PE=1 SV=2	Color2 [A=255, R=169, G=169, B=169]	1	4					3	3	3	17.4	17.4	17.4	18.986	0	17.969	9742100	9	3	3	3	3	1	0	0	3	1	3	0	0	0	3	1	3	0	0	0	3	1	3	0
	0.484054	1.52273	O75351;Q9UN37;Q6PIW4	O75351;Q9UN37;Q6PIW4	Vacuolar protein sorting-associated protein 4B;Vacuolar protein sorting-associated protein 4A;Fidgetin-like protein 1	VPS4B;VPS4A;FIGNL1	268	sp|O75351|VPS4B_HUMAN Vacuolar protein sorting-associated protein 4B OS=Homo sapiens OX=9606 GN=VPS4B PE=1 SV=2;sp|Q9UN37|VPS4A_HUMAN Vacuolar protein sorting-associated protein 4A OS=Homo sapiens OX=9606 GN=VPS4A PE=1 SV=1;sp|Q6PIW4|FIGL1_HUMAN Fidgetin-l	Color2 [A=255, R=169, G=169, B=169]	1	4					2	2	2	6.3	6.3	6.3	49.301	0.00047529	11.044	6760600	25	2	NaN	NaN	NaN	3	1	0	2	1	2	0	1	0	2	1	2	0	1	0	2	1	2	0
	0.576334	1.51323	E9PAV3;Q9BZK3	E9PAV3	Nascent polypeptide-associated complex subunit alpha, muscle-specific form	NACA	91	sp|E9PAV3|NACAM_HUMAN Nascent polypeptide-associated complex subunit alpha, muscle-specific form OS=Homo sapiens OX=9606 GN=NACA PE=1 SV=1	Color2 [A=255, R=169, G=169, B=169]	1	4					4	4	4	2.6	2.6	2.6	205.42	0	31.717	45449000	106	10	NaN	NaN	NaN	2	2	1	3	4	4	1	2	1	3	4	4	1	2	1	3	4	4	1
	0.596369	1.50747	Q9H4A6	Q9H4A6	Golgi phosphoprotein 3	GOLPH3	2142	sp|Q9H4A6|GOLP3_HUMAN Golgi phosphoprotein 3 OS=Homo sapiens OX=9606 GN=GOLPH3 PE=1 SV=1	Color2 [A=255, R=169, G=169, B=169]	1	4					1	1	1	5	5	5	33.81	0.0089686	6.0967	3148800	16	1	1	1	1	1	0	1	0	1	1	0	0	1	0	1	1	0	0	1	0	1	1	0
	0.643566	1.50277	O75874	O75874	Isocitrate dehydrogenase [NADP] cytoplasmic	IDH1	297	sp|O75874|IDHC_HUMAN Isocitrate dehydrogenase [NADP] cytoplasmic OS=Homo sapiens OX=9606 GN=IDH1 PE=1 SV=2	Color2 [A=255, R=169, G=169, B=169]	1	4					7	7	6	18.4	18.4	16.2	46.659	0	40.979	24002000	25	9	7	7	6	1	2	1	3	6	7	2	2	1	3	6	7	2	1	0	2	5	6	1
	0.438746	1.49633	P62195;Q8NB90	P62195	26S protease regulatory subunit 8	PSMC5	1148	sp|P62195|PRS8_HUMAN 26S proteasome regulatory subunit 8 OS=Homo sapiens OX=9606 GN=PSMC5 PE=1 SV=1	Color2 [A=255, R=169, G=169, B=169]	1	4					7	7	7	21.7	21.7	21.7	45.626	0	44.474	17008000	24	7	NaN	NaN	NaN	2	2	1	3	5	7	1	2	1	3	5	7	1	2	1	3	5	7	1
	0.63068	1.49502	Q06265	Q06265	Exosome complex component RRP45	EXOSC9	1302	sp|Q06265|EXOS9_HUMAN Exosome complex component RRP45 OS=Homo sapiens OX=9606 GN=EXOSC9 PE=1 SV=3	Color2 [A=255, R=169, G=169, B=169]	1	4					1	1	1	2.5	2.5	2.5	48.948	0.001801	7.3594	6793100	16	1	1	1	1	1	1	0	0	1	1	1	1	0	0	1	1	1	1	0	0	1	1	1
	0.54609	1.48385	Q13155	Q13155	Aminoacyl tRNA synthase complex-interacting multifunctional protein 2	AIMP2	1362	sp|Q13155|AIMP2_HUMAN Aminoacyl tRNA synthase complex-interacting multifunctional protein 2 OS=Homo sapiens OX=9606 GN=AIMP2 PE=1 SV=2	Color2 [A=255, R=169, G=169, B=169]	1	4					1	1	1	7.8	7.8	7.8	35.348	0.0017361	6.7332	4371600	17	1	1	1	1	1	0	1	0	1	1	0	0	1	0	1	1	0	0	1	0	1	1	0
	0.246353	1.48348	P04259	P04259	Keratin, type II cytoskeletal 6B	KRT6B	426	sp|P04259|K2C6B_HUMAN Keratin, type II cytoskeletal 6B OS=Homo sapiens OX=9606 GN=KRT6B PE=1 SV=5	Color2 [A=255, R=169, G=169, B=169]	1	4					38	2	2	54.1	1.8	1.8	60.066	0	13.159	21564000	30	4	38	2	2	1	21	25	33	33	38	20	0	0	2	2	2	0	0	0	2	2	2	0
	0.585381	1.48181	P62495	P62495	Eukaryotic peptide chain release factor subunit 1	ETF1	1168	sp|P62495|ERF1_HUMAN Eukaryotic peptide chain release factor subunit 1 OS=Homo sapiens OX=9606 GN=ETF1 PE=1 SV=3	Color2 [A=255, R=169, G=169, B=169]	1	4					2	2	2	5.7	5.7	5.7	49.03	0	12.338	6496800	25	2	2	2	2	1	0	1	2	2	2	1	0	1	2	2	2	1	0	1	2	2	2	1
	0.498464	1.48009	P09874	P09874	Poly [ADP-ribose] polymerase 1	PARP1	533	sp|P09874|PARP1_HUMAN Poly [ADP-ribose] polymerase 1 OS=Homo sapiens OX=9606 GN=PARP1 PE=1 SV=4	Color2 [A=255, R=169, G=169, B=169]	1	4					44	44	44	48.7	48.7	48.7	113.08	0	323.31	1837900000	51	152	44	44	44	1	32	30	24	32	43	22	32	30	24	32	43	22	32	30	24	32	43	22
	0.284341	1.47592	P05109	P05109	Protein S100-A8;Protein S100-A8, N-terminally processed	S100A8	444	sp|P05109|S10A8_HUMAN Protein S100-A8 OS=Homo sapiens OX=9606 GN=S100A8 PE=1 SV=1	Color2 [A=255, R=169, G=169, B=169]	1	4					7	7	7	53.8	53.8	53.8	10.834	0	79.17	1190900000	8	34	7	7	7	1	4	4	7	5	7	5	4	4	7	5	7	5	4	4	7	5	7	5
	0.488048	1.4704	P28331	P28331	NADH-ubiquinone oxidoreductase 75 kDa subunit, mitochondrial	NDUFS1	784	sp|P28331|NDUS1_HUMAN NADH-ubiquinone oxidoreductase 75 kDa subunit, mitochondrial OS=Homo sapiens OX=9606 GN=NDUFS1 PE=1 SV=3	Color2 [A=255, R=169, G=169, B=169]	1	4					6	6	6	13.3	13.3	13.3	79.467	0	39.796	22681000	41	9	6	6	6	1	5	0	0	6	3	0	5	0	0	6	3	0	5	0	0	6	3	0
	0.446328	1.46217	O75923	O75923	Dysferlin	DYSF	300	sp|O75923|DYSF_HUMAN Dysferlin OS=Homo sapiens OX=9606 GN=DYSF PE=1 SV=1	Color2 [A=255, R=169, G=169, B=169]	1	4					7	6	6	4.5	3.8	3.8	237.29	0	34.762	6044900	105	5	7	6	6	1	1	1	1	2	7	1	0	0	0	1	6	0	0	0	0	1	6	0
	0.377673	1.45519	Q9NRG0	Q9NRG0	Chromatin accessibility complex protein 1	CHRAC1	2207	sp|Q9NRG0|CHRC1_HUMAN Chromatin accessibility complex protein 1 OS=Homo sapiens OX=9606 GN=CHRAC1 PE=1 SV=1	Color2 [A=255, R=169, G=169, B=169]	1	4					2	2	2	19.8	19.8	19.8	14.71	0	14.542	10765000	6	2	2	2	2	1	1	0	0	2	2	0	1	0	0	2	2	0	1	0	0	2	2	0
	0.29668	1.45139	P80188	P80188	Neutrophil gelatinase-associated lipocalin	LCN2	1236	sp|P80188|NGAL_HUMAN Neutrophil gelatinase-associated lipocalin OS=Homo sapiens OX=9606 GN=LCN2 PE=1 SV=2	Color2 [A=255, R=169, G=169, B=169]	1	4					6	6	6	40.4	40.4	40.4	22.588	0	105.08	33194000	9	6	6	6	6	1	0	1	3	0	6	0	0	1	3	0	6	0	0	1	3	0	6	0
	0.587244	1.45039	P13693;Q56UQ5	P13693;Q56UQ5	Translationally-controlled tumor protein;TPT1-like protein	TPT1	597	sp|P13693|TCTP_HUMAN Translationally-controlled tumor protein OS=Homo sapiens OX=9606 GN=TPT1 PE=1 SV=1;sp|Q56UQ5|TPT1L_HUMAN TPT1-like protein OS=Homo sapiens OX=9606 PE=2 SV=2	Color2 [A=255, R=169, G=169, B=169]	1	4					4	4	4	27.3	27.3	27.3	19.595	0	27.83	55171000	7	8	NaN	NaN	NaN	2	3	2	4	4	4	2	3	2	4	4	4	2	3	2	4	4	4	2
	0.38718	1.44635	P35998	P35998	26S protease regulatory subunit 7	PSMC2	862	sp|P35998|PRS7_HUMAN 26S proteasome regulatory subunit 7 OS=Homo sapiens OX=9606 GN=PSMC2 PE=1 SV=3	Color2 [A=255, R=169, G=169, B=169]	1	4					3	3	3	8.1	8.1	8.1	48.633	0	19.404	6772800	28	3	3	3	3	1	1	0	1	0	3	0	1	0	1	0	3	0	1	0	1	0	3	0
	0.56768	1.44389	Q15334	Q15334	Lethal(2) giant larvae protein homolog 1	LLGL1	1493	sp|Q15334|L2GL1_HUMAN Lethal(2) giant larvae protein homolog 1 OS=Homo sapiens OX=9606 GN=LLGL1 PE=1 SV=3	Color2 [A=255, R=169, G=169, B=169]	1	4					1	1	1	1.1	1.1	1.1	115.42	0.0074257	6.1843	3165500	40	1	1	1	1	1	1	1	0	1	1	0	1	1	0	1	1	0	1	1	0	1	1	0
	0.166631	1.44377	P09211	P09211	Glutathione S-transferase P	GSTP1	517	sp|P09211|GSTP1_HUMAN Glutathione S-transferase P OS=Homo sapiens OX=9606 GN=GSTP1 PE=1 SV=2	Color2 [A=255, R=169, G=169, B=169]	1	4					9	9	9	51.9	51.9	51.9	23.356	0	166.01	243870000	11	18	9	9	9	1	3	0	6	5	9	1	3	0	6	5	9	1	3	0	6	5	9	1
	0.642389	1.44061	Q9UHQ9	Q9UHQ9	NADH-cytochrome b5 reductase 1	CYB5R1	2315	sp|Q9UHQ9|NB5R1_HUMAN NADH-cytochrome b5 reductase 1 OS=Homo sapiens OX=9606 GN=CYB5R1 PE=1 SV=1	Color2 [A=255, R=169, G=169, B=169]	1	4					2	2	2	6.9	6.9	6.9	34.094	0.0014058	10.764	8362900	15	2	2	2	2	1	2	0	0	1	2	0	2	0	0	1	2	0	2	0	0	1	2	0
	0.279592	1.44032	P43304	P43304	Glycerol-3-phosphate dehydrogenase, mitochondrial	GPD2	919	sp|P43304|GPDM_HUMAN Glycerol-3-phosphate dehydrogenase, mitochondrial OS=Homo sapiens OX=9606 GN=GPD2 PE=1 SV=3	Color2 [A=255, R=169, G=169, B=169]	1	4					13	13	13	23.2	23.2	23.2	80.852	0	85.748	62627000	43	24	13	13	13	1	12	2	0	10	11	0	12	2	0	10	11	0	12	2	0	10	11	0
	0.384876	1.42999	P07919	P07919	Cytochrome b-c1 complex subunit 6, mitochondrial	UQCRH	490	sp|P07919|QCR6_HUMAN Cytochrome b-c1 complex subunit 6, mitochondrial OS=Homo sapiens OX=9606 GN=UQCRH PE=1 SV=2	Color2 [A=255, R=169, G=169, B=169]	1	4					1	1	1	19.8	19.8	19.8	10.739	0.0018561	9.6774	8156300	6	3	1	1	1	1	1	0	0	1	1	0	1	0	0	1	1	0	1	0	0	1	1	0
	0.418745	1.42887	Q13427	Q13427	Peptidyl-prolyl cis-trans isomerase G	PPIG	1382	sp|Q13427|PPIG_HUMAN Peptidyl-prolyl cis-trans isomerase G OS=Homo sapiens OX=9606 GN=PPIG PE=1 SV=2	Color2 [A=255, R=169, G=169, B=169]	1	4					3	3	3	4.1	4.1	4.1	88.616	0	17.633	11192000	22	5	3	3	3	1	2	0	0	3	1	0	2	0	0	3	1	0	2	0	0	3	1	0
	0.324012	1.42809	P01023;CON__ENSEMBL:ENSBTAP00000024146	P01023	Alpha-2-macroglobulin	A2M	387	sp|P01023|A2MG_HUMAN Alpha-2-macroglobulin OS=Homo sapiens OX=9606 GN=A2M PE=1 SV=3	Color2 [A=255, R=169, G=169, B=169]	1	4					6	6	6	5.3	5.3	5.3	163.29	0	36.64	10576000	72	6	NaN	NaN	NaN	2	1	0	1	0	6	1	1	0	1	0	6	1	1	0	1	0	6	1
	0.495057	1.42762	P18754	P18754	Regulator of chromosome condensation	RCC1	674	sp|P18754|RCC1_HUMAN Regulator of chromosome condensation OS=Homo sapiens OX=9606 GN=RCC1 PE=1 SV=1	Color2 [A=255, R=169, G=169, B=169]	1	4					8	8	8	34.2	34.2	34.2	44.969	0	76.147	84900000	17	15	8	8	8	1	4	4	2	7	8	3	4	4	2	7	8	3	4	4	2	7	8	3
	0.342139	1.42223	P05089	P05089	Arginase-1	ARG1	441	sp|P05089|ARGI1_HUMAN Arginase-1 OS=Homo sapiens OX=9606 GN=ARG1 PE=1 SV=2	Color2 [A=255, R=169, G=169, B=169]	1	4					4	4	4	16.1	16.1	16.1	34.735	0	27.27	16365000	17	6	4	4	4	1	4	0	3	3	4	1	4	0	3	3	4	1	4	0	3	3	4	1
	0.554595	1.41542	P07737;CON__P02584	P07737	Profilin-1	PFN1	484	sp|P07737|PROF1_HUMAN Profilin-1 OS=Homo sapiens OX=9606 GN=PFN1 PE=1 SV=2	Color2 [A=255, R=169, G=169, B=169]	1	4					6	6	6	56.4	56.4	56.4	15.054	0	45.602	184690000	9	15	NaN	NaN	NaN	2	2	4	5	5	6	3	2	4	5	5	6	3	2	4	5	5	6	3
	0.400752	1.41387	Q9H0U3	Q9H0U3	Magnesium transporter protein 1	MAGT1	2122	sp|Q9H0U3|MAGT1_HUMAN Magnesium transporter protein 1 OS=Homo sapiens OX=9606 GN=MAGT1 PE=1 SV=1	Color2 [A=255, R=169, G=169, B=169]	1	4					2	2	2	5.7	5.7	5.7	38.036	0	11.69	3228500	14	3	2	2	2	1	1	0	0	1	1	1	1	0	0	1	1	1	1	0	0	1	1	1
	0.144697	1.41004	P01857	P01857	Ig gamma-1 chain C region	IGHG1	395	sp|P01857|IGHG1_HUMAN Immunoglobulin heavy constant gamma 1 OS=Homo sapiens OX=9606 GN=IGHG1 PE=1 SV=1	Color2 [A=255, R=169, G=169, B=169]	1	4					10	10	5	48.2	48.2	26.1	36.105	0	78.146	341180000	15	29	10	10	5	1	0	1	8	7	10	3	0	1	8	7	10	3	0	1	5	5	5	2
	1.11843	1.40857	Q13610	Q13610	Periodic tryptophan protein 1 homolog	PWP1	1400	sp|Q13610|PWP1_HUMAN Periodic tryptophan protein 1 homolog OS=Homo sapiens OX=9606 GN=PWP1 PE=1 SV=1	Color2 [A=255, R=169, G=169, B=169]	1	4					1	1	1	4.2	4.2	4.2	55.827	0.0054484	6.352	3626200	23	1	1	1	1	1	0	0	0	1	1	0	0	0	0	1	1	0	0	0	0	1	1	0
	0.161561	1.39746	Q8WVV4	Q8WVV4	Protein POF1B	POF1B	1846	sp|Q8WVV4|POF1B_HUMAN Protein POF1B OS=Homo sapiens OX=9606 GN=POF1B PE=1 SV=3	Color2 [A=255, R=169, G=169, B=169]	1	4					14	14	14	26.3	26.3	26.3	68.064	0	109.78	134380000	27	30	14	14	14	1	4	1	10	10	14	2	4	1	10	10	14	2	4	1	10	10	14	2
	0.34297	1.39476	P14868	P14868	Aspartate--tRNA ligase, cytoplasmic	DARS	621	sp|P14868|SYDC_HUMAN Aspartate--tRNA ligase, cytoplasmic OS=Homo sapiens OX=9606 GN=DARS1 PE=1 SV=2	Color2 [A=255, R=169, G=169, B=169]	1	4					6	6	6	15	15	15	57.136	0	34.764	12303000	37	6	6	6	6	1	1	1	4	3	6	0	1	1	4	3	6	0	1	1	4	3	6	0
	0.696542	1.39471	P68036;A0A1B0GUS4	P68036;A0A1B0GUS4	Ubiquitin-conjugating enzyme E2 L3	UBE2L3	7	sp|P68036|UB2L3_HUMAN Ubiquitin-conjugating enzyme E2 L3 OS=Homo sapiens OX=9606 GN=UBE2L3 PE=1 SV=1;sp|A0A1B0GUS4|UB2L5_HUMAN Ubiquitin-conjugating enzyme E2 L5 OS=Homo sapiens OX=9606 GN=UBE2L5 PE=2 SV=1	Color2 [A=255, R=169, G=169, B=169]	1	4					2	2	2	11.7	11.7	11.7	17.861	0	11.714	3791500	7	2	NaN	NaN	NaN	2	0	0	0	1	2	0	0	0	0	1	2	0	0	0	0	1	2	0
	0.404677	1.39168	P25787	P25787	Proteasome subunit alpha type-2	PSMA2	751	sp|P25787|PSA2_HUMAN Proteasome subunit alpha type-2 OS=Homo sapiens OX=9606 GN=PSMA2 PE=1 SV=2	Color2 [A=255, R=169, G=169, B=169]	1	4					2	2	2	15	15	15	25.898	0	12.491	5242700	13	3	2	2	2	1	0	0	1	1	2	0	0	0	1	1	2	0	0	0	1	1	2	0
	0.146782	1.38752	Q13835	Q13835	Plakophilin-1	PKP1	1409	sp|Q13835|PKP1_HUMAN Plakophilin-1 OS=Homo sapiens OX=9606 GN=PKP1 PE=1 SV=2	Color2 [A=255, R=169, G=169, B=169]	1	4					25	25	25	46.2	46.2	46.2	82.86	0	263.63	184960000	46	39	25	25	25	1	2	0	20	8	25	1	2	0	20	8	25	1	2	0	20	8	25	1
	0.416741	1.3806	P18074	P18074	TFIIH basal transcription factor complex helicase XPD subunit	ERCC2	664	sp|P18074|ERCC2_HUMAN General transcription and DNA repair factor IIH helicase subunit XPD OS=Homo sapiens OX=9606 GN=ERCC2 PE=1 SV=1	Color2 [A=255, R=169, G=169, B=169]	1	4					3	3	3	6.1	6.1	6.1	86.908	0	18.122	8315900	39	4	3	3	3	1	2	0	0	3	3	0	2	0	0	3	3	0	2	0	0	3	3	0
	0.31112	1.37624	P52895;P17516	P52895	Aldo-keto reductase family 1 member C2	AKR1C2	1037	sp|P52895|AK1C2_HUMAN Aldo-keto reductase family 1 member C2 OS=Homo sapiens OX=9606 GN=AKR1C2 PE=1 SV=3	Color2 [A=255, R=169, G=169, B=169]	1	4					5	5	2	21.7	21.7	6.8	36.735	0	31.716	12191000	18	5	NaN	NaN	NaN	2	0	0	0	1	5	0	0	0	0	1	5	0	0	0	0	0	2	0
	0.170204	1.3723	P47929	P47929	Galectin-7	LGALS7	945	sp|P47929|LEG7_HUMAN Galectin-7 OS=Homo sapiens OX=9606 GN=LGALS7B PE=1 SV=2	Color2 [A=255, R=169, G=169, B=169]	1	4					8	8	8	73.5	73.5	73.5	15.075	0	96.421	655230000	10	33	8	8	8	1	2	5	8	6	8	3	2	5	8	6	8	3	2	5	8	6	8	3
	0.521393	1.36506	Q7Z2E3	Q7Z2E3	Aprataxin	APTX	1690	sp|Q7Z2E3|APTX_HUMAN Aprataxin OS=Homo sapiens OX=9606 GN=APTX PE=1 SV=2	Color2 [A=255, R=169, G=169, B=169]	1	4					3	3	3	9.3	9.3	9.3	40.74	0	17.024	12012000	18	4	3	3	3	1	3	1	0	3	2	1	3	1	0	3	2	1	3	1	0	3	2	1
	0.679437	1.36434	P26447	P26447	Protein S100-A4	S100A4	761	sp|P26447|S10A4_HUMAN Protein S100-A4 OS=Homo sapiens OX=9606 GN=S100A4 PE=1 SV=1	Color2 [A=255, R=169, G=169, B=169]	1	4					1	1	1	10.9	10.9	10.9	11.728	0.0018391	7.9447	31592000	6	6	1	1	1	1	1	1	1	1	1	1	1	1	1	1	1	1	1	1	1	1	1	1
	0.570303	1.36231	Q13185;P83916	Q13185	Chromobox protein homolog 3	CBX3	1364	sp|Q13185|CBX3_HUMAN Chromobox protein homolog 3 OS=Homo sapiens OX=9606 GN=CBX3 PE=1 SV=4	Color2 [A=255, R=169, G=169, B=169]	1	4					5	5	5	30.1	30.1	30.1	20.811	0	37.156	51907000	7	12	NaN	NaN	NaN	2	4	4	2	4	5	3	4	4	2	4	5	3	4	4	2	4	5	3
	0.442404	1.36212	Q6FI13;P0C0S8;Q99878;Q9BTM1;Q16777;Q93077;Q7L7L0;P04908;Q96KK5;P20671;P16104;Q96QV6	Q6FI13;P0C0S8;Q99878;Q9BTM1;Q16777;Q93077;Q7L7L0;P04908;Q96KK5;P20671;P16104;Q96QV6	Histone H2A type 2-A;Histone H2A type 1;Histone H2A type 1-J;Histone H2A.J;Histone H2A type 2-C;Histone H2A type 1-C;Histone H2A type 3;Histone H2A type 1-B/E;Histone H2A type 1-H;Histone H2A type 1-D;Histone H2AX;Histone H2A type 1-A	HIST2H2AA3;HIST1H2AG;HIST1H2AJ;H2AFJ;HIST2H2AC;HIST1H2AC;HIST3H2A;HIST1H2AB;HIST1H2AH;HIST1H2AD;H2AFX;HIST1H2AA	436	sp|Q6FI13|H2A2A_HUMAN Histone H2A type 2-A OS=Homo sapiens OX=9606 GN=H2AC19 PE=1 SV=3;sp|P0C0S8|H2A1_HUMAN Histone H2A type 1 OS=Homo sapiens OX=9606 GN=H2AC17 PE=1 SV=2;sp|Q99878|H2A1J_HUMAN Histone H2A type 1-J OS=Homo sapiens OX=9606 GN=H2AC14 PE=1 SV=	Color2 [A=255, R=169, G=169, B=169]	1	4					4	4	2	32.3	32.3	25.4	14.095	0	39.848	1034800000	5	20	NaN	NaN	NaN	12	3	2	4	4	3	3	3	2	4	4	3	3	2	1	2	2	2	1
	0.419995	1.35817	Q13112	Q13112	Chromatin assembly factor 1 subunit B	CHAF1B	1358	sp|Q13112|CAF1B_HUMAN Chromatin assembly factor 1 subunit B OS=Homo sapiens OX=9606 GN=CHAF1B PE=1 SV=1	Color2 [A=255, R=169, G=169, B=169]	1	4					1	1	1	2	2	2	61.492	0.0046749	6.4395	3069300	26	1	1	1	1	1	0	0	0	1	1	0	0	0	0	1	1	0	0	0	0	1	1	0
	0.617075	1.35182	P28066	P28066	Proteasome subunit alpha type-5	PSMA5	780	sp|P28066|PSA5_HUMAN Proteasome subunit alpha type-5 OS=Homo sapiens OX=9606 GN=PSMA5 PE=1 SV=3	Color2 [A=255, R=169, G=169, B=169]	1	4					4	4	4	22	22	22	26.411	0	30.634	31495000	11	5	4	4	4	1	4	1	3	3	4	2	4	1	3	3	4	2	4	1	3	3	4	2
	0.39723	1.34985	Q07065	Q07065	Cytoskeleton-associated protein 4	CKAP4	1309	sp|Q07065|CKAP4_HUMAN Cytoskeleton-associated protein 4 OS=Homo sapiens OX=9606 GN=CKAP4 PE=1 SV=2	Color2 [A=255, R=169, G=169, B=169]	1	4					8	8	8	18.6	18.6	18.6	66.022	0	58.329	35860000	38	10	8	8	8	1	4	1	4	5	7	0	4	1	4	5	7	0	4	1	4	5	7	0
	0.443574	1.34352	O00299	O00299	Chloride intracellular channel protein 1	CLIC1	105	sp|O00299|CLIC1_HUMAN Chloride intracellular channel protein 1 OS=Homo sapiens OX=9606 GN=CLIC1 PE=1 SV=4	Color2 [A=255, R=169, G=169, B=169]	1	4					11	11	11	61.4	61.4	61.4	26.922	0	112.89	144600000	15	28	11	11	11	1	8	5	7	9	11	6	8	5	7	9	11	6	8	5	7	9	11	6
	0.347898	1.33618	Q7Z3K3	Q7Z3K3	Pogo transposable element with ZNF domain	POGZ	1693	sp|Q7Z3K3|POGZ_HUMAN Pogo transposable element with ZNF domain OS=Homo sapiens OX=9606 GN=POGZ PE=1 SV=2	Color2 [A=255, R=169, G=169, B=169]	1	4					7	7	7	6.4	6.4	6.4	155.34	0	44.517	26400000	55	8	7	7	7	1	5	1	0	4	7	0	5	1	0	4	7	0	5	1	0	4	7	0
	0.663677	1.3231	Q99497	Q99497	Protein deglycase DJ-1	PARK7	2009	sp|Q99497|PARK7_HUMAN Parkinson disease protein 7 OS=Homo sapiens OX=9606 GN=PARK7 PE=1 SV=2	Color2 [A=255, R=169, G=169, B=169]	1	4					4	4	4	33.3	33.3	33.3	19.891	0	29.336	22426000	12	7	4	4	4	1	2	1	2	3	4	1	2	1	2	3	4	1	2	1	2	3	4	1
	0.686872	1.3218	O43920	O43920	NADH dehydrogenase [ubiquinone] iron-sulfur protein 5	NDUFS5	220	sp|O43920|NDUS5_HUMAN NADH dehydrogenase [ubiquinone] iron-sulfur protein 5 OS=Homo sapiens OX=9606 GN=NDUFS5 PE=1 SV=3	Color2 [A=255, R=169, G=169, B=169]	1	4					1	1	1	11.3	11.3	11.3	12.517	0.0070161	6.1916	4442300	6	2	1	1	1	1	1	0	0	1	1	0	1	0	0	1	1	0	1	0	0	1	1	0
	0.34905	1.31622	P62805	P62805	Histone H4	HIST1H4A	1174	sp|P62805|H4_HUMAN Histone H4 OS=Homo sapiens OX=9606 GN=H4-16 PE=1 SV=2	Color2 [A=255, R=169, G=169, B=169]	1	4					9	9	9	54.4	54.4	54.4	11.367	0	84.293	2158300000	6	38	9	9	9	1	6	6	6	7	9	5	6	6	6	7	9	5	6	6	6	7	9	5
	0.54625	1.30855	P00558;P07205	P00558	Phosphoglycerate kinase 1	PGK1	380	sp|P00558|PGK1_HUMAN Phosphoglycerate kinase 1 OS=Homo sapiens OX=9606 GN=PGK1 PE=1 SV=3	Color2 [A=255, R=169, G=169, B=169]	1	4					18	18	18	57.6	57.6	57.6	44.614	0	151.22	302250000	27	51	NaN	NaN	NaN	2	12	10	13	16	17	5	12	10	13	16	17	5	12	10	13	16	17	5
	0.260239	1.30798	P27348	P27348	14-3-3 protein theta	YWHAQ	768	sp|P27348|1433T_HUMAN 14-3-3 protein theta OS=Homo sapiens OX=9606 GN=YWHAQ PE=1 SV=1	Color2 [A=255, R=169, G=169, B=169]	1	4					6	4	4	30.6	23.3	23.3	27.764	0	27.146	36694000	14	12	6	4	4	1	4	2	3	5	6	2	2	0	1	3	4	0	2	0	1	3	4	0
	0.21681	1.30644	O75367;Q9P0M6	O75367	Core histone macro-H2A.1	H2AFY	269	sp|O75367|H2AY_HUMAN Core histone macro-H2A.1 OS=Homo sapiens OX=9606 GN=MACROH2A1 PE=1 SV=4	Color2 [A=255, R=169, G=169, B=169]	1	4					6	6	6	26.1	26.1	26.1	39.617	0	44.634	48960000	18	9	NaN	NaN	NaN	2	2	0	2	2	6	0	2	0	2	2	6	0	2	0	2	2	6	0
	0.566713	1.30501	P25786	P25786	Proteasome subunit alpha type-1	PSMA1	750	sp|P25786|PSA1_HUMAN Proteasome subunit alpha type-1 OS=Homo sapiens OX=9606 GN=PSMA1 PE=1 SV=1	Color2 [A=255, R=169, G=169, B=169]	1	4					2	2	2	7.6	7.6	7.6	29.555	0.00047801	11.138	9143000	17	2	2	2	2	1	1	1	2	1	2	1	1	1	2	1	2	1	1	1	2	1	2	1
	0.681637	1.30492	O75459	O75459	P antigen family member 1	PAGE1	279	sp|O75459|PAGE1_HUMAN P antigen family member 1 OS=Homo sapiens OX=9606 GN=PAGE1 PE=1 SV=2	Color2 [A=255, R=169, G=169, B=169]	1	4					1	1	1	13	13	13	16.15	0	11.795	5619500	5	1	1	1	1	1	1	1	0	1	1	1	1	1	0	1	1	1	1	1	0	1	1	1
	0.353124	1.29949	O14561	O14561	Acyl carrier protein, mitochondrial	NDUFAB1	126	sp|O14561|ACPM_HUMAN Acyl carrier protein, mitochondrial OS=Homo sapiens OX=9606 GN=NDUFAB1 PE=1 SV=3	Color2 [A=255, R=169, G=169, B=169]	1	4					1	1	1	9.6	9.6	9.6	17.417	0.0018083	7.4283	8860700	7	2	1	1	1	1	1	0	0	1	1	0	1	0	0	1	1	0	1	0	0	1	1	0
	0.252625	1.29875	Q5VT79;P13928	Q5VT79;P13928	Annexin A8-like protein 2;Annexin A8	ANXA8L2;ANXA8	602	sp|Q5VT79|AXA81_HUMAN Annexin A8-like protein 1 OS=Homo sapiens OX=9606 GN=ANXA8L1 PE=2 SV=2;sp|P13928|ANXA8_HUMAN Annexin A8 OS=Homo sapiens OX=9606 GN=ANXA8 PE=1 SV=3	Color2 [A=255, R=169, G=169, B=169]	1	4					5	5	5	17.4	17.4	17.4	36.879	0	32.087	23791000	19	7	NaN	NaN	NaN	2	1	0	4	0	5	1	1	0	4	0	5	1	1	0	4	0	5	1
	0.781556	1.29179	P08758	P08758	Annexin A5	ANXA5	513	sp|P08758|ANXA5_HUMAN Annexin A5 OS=Homo sapiens OX=9606 GN=ANXA5 PE=1 SV=2	Color2 [A=255, R=169, G=169, B=169]	1	4					4	4	4	13.1	13.1	13.1	35.936	0	24.877	13659000	22	5	4	4	4	1	4	1	3	4	4	1	4	1	3	4	4	1	4	1	3	4	4	1
	0.375204	1.28233	P49006	P49006	MARCKS-related protein	MARCKSL1	960	sp|P49006|MRP_HUMAN MARCKS-related protein OS=Homo sapiens OX=9606 GN=MARCKSL1 PE=1 SV=2	Color2 [A=255, R=169, G=169, B=169]	1	4					3	3	3	54.4	54.4	54.4	19.529	0	40.06	23543000	6	4	3	3	3	1	2	0	0	3	1	0	2	0	0	3	1	0	2	0	0	3	1	0
	0.247405	1.27566	P43490	P43490	Nicotinamide phosphoribosyltransferase	NAMPT	923	sp|P43490|NAMPT_HUMAN Nicotinamide phosphoribosyltransferase OS=Homo sapiens OX=9606 GN=NAMPT PE=1 SV=1	Color2 [A=255, R=169, G=169, B=169]	1	4					9	9	9	25.9	25.9	25.9	55.52	0	60.649	40112000	29	10	9	9	9	1	0	0	6	3	9	0	0	0	6	3	9	0	0	0	6	3	9	0
	0.176937	1.27313	P29373	P29373	Cellular retinoic acid-binding protein 2	CRABP2	792	sp|P29373|RABP2_HUMAN Cellular retinoic acid-binding protein 2 OS=Homo sapiens OX=9606 GN=CRABP2 PE=1 SV=2	Color2 [A=255, R=169, G=169, B=169]	1	4					5	5	5	35.5	35.5	35.5	15.693	0	32.297	37122000	8	8	5	5	5	1	0	0	2	2	5	0	0	0	2	2	5	0	0	0	2	2	5	0
	0.55307	1.26224	P61964	P61964	WD repeat-containing protein 5	WDR5	1139	sp|P61964|WDR5_HUMAN WD repeat-containing protein 5 OS=Homo sapiens OX=9606 GN=WDR5 PE=1 SV=1	Color2 [A=255, R=169, G=169, B=169]	1	4					1	1	1	4.5	4.5	4.5	36.588	0.0018223	7.5342	4900400	16	3	1	1	1	1	1	1	0	1	1	1	1	1	0	1	1	1	1	1	0	1	1	1
	0.994263	1.25828	Q01105;P0DME0	Q01105;P0DME0	Protein SET;Protein SETSIP	SET;SETSIP	541	sp|Q01105|SET_HUMAN Protein SET OS=Homo sapiens OX=9606 GN=SET PE=1 SV=3;sp|P0DME0|SETLP_HUMAN Protein SETSIP OS=Homo sapiens OX=9606 GN=SETSIP PE=1 SV=1	Color2 [A=255, R=169, G=169, B=169]	1	4					2	2	2	8.3	8.3	8.3	33.488	0	14.699	20959000	9	6	NaN	NaN	NaN	2	2	1	1	2	2	1	2	1	1	2	2	1	2	1	1	2	2	1
	0.420806	1.25802	O00217	O00217	NADH dehydrogenase [ubiquinone] iron-sulfur protein 8, mitochondrial	NDUFS8	99	sp|O00217|NDUS8_HUMAN NADH dehydrogenase [ubiquinone] iron-sulfur protein 8, mitochondrial OS=Homo sapiens OX=9606 GN=NDUFS8 PE=1 SV=1	Color2 [A=255, R=169, G=169, B=169]	1	4					2	2	2	13.8	13.8	13.8	23.705	0	13.25	7979500	13	4	2	2	2	1	2	0	0	2	2	0	2	0	0	2	2	0	2	0	0	2	2	0
	0.597587	1.25791	P06744;CON__Q3ZBD7	P06744	Glucose-6-phosphate isomerase	GPI	468	sp|P06744|G6PI_HUMAN Glucose-6-phosphate isomerase OS=Homo sapiens OX=9606 GN=GPI PE=1 SV=4	Color2 [A=255, R=169, G=169, B=169]	1	4					9	9	9	18.6	18.6	18.6	63.146	0	57.764	62233000	26	16	NaN	NaN	NaN	2	5	4	8	7	9	4	5	4	8	7	9	4	5	4	8	7	9	4
	0.865914	1.25227	P23526	P23526	Adenosylhomocysteinase	AHCY	732	sp|P23526|SAHH_HUMAN Adenosylhomocysteinase OS=Homo sapiens OX=9606 GN=AHCY PE=1 SV=4	Color2 [A=255, R=169, G=169, B=169]	1	4					5	5	5	14.6	14.6	14.6	47.716	0	29.472	30610000	20	4	5	5	5	1	4	2	3	3	5	1	4	2	3	3	5	1	4	2	3	3	5	1
	0.362856	1.24837	Q3ZCM7	Q3ZCM7	Tubulin beta-8 chain	TUBB8	1563	sp|Q3ZCM7|TBB8_HUMAN Tubulin beta-8 chain OS=Homo sapiens OX=9606 GN=TUBB8 PE=1 SV=2	Color2 [A=255, R=169, G=169, B=169]	1	4					8	1	1	22.5	7.2	7.2	49.775	0	44.575	18961000	20	3	8	1	1	1	8	8	7	8	7	6	1	1	1	1	1	0	1	1	1	1	1	0
	0.43602	1.24299	P43686	P43686	26S protease regulatory subunit 6B	PSMC4	924	sp|P43686|PRS6B_HUMAN 26S proteasome regulatory subunit 6B OS=Homo sapiens OX=9606 GN=PSMC4 PE=1 SV=2	Color2 [A=255, R=169, G=169, B=169]	1	4					3	3	3	8.1	8.1	8.1	47.366	0	16.49	7662400	25	3	3	3	3	1	0	0	2	2	3	0	0	0	2	2	3	0	0	0	2	2	3	0
	0.320966	1.23853	Q96ST3	Q96ST3	Paired amphipathic helix protein Sin3a	SIN3A	1997	sp|Q96ST3|SIN3A_HUMAN Paired amphipathic helix protein Sin3a OS=Homo sapiens OX=9606 GN=SIN3A PE=1 SV=2	Color2 [A=255, R=169, G=169, B=169]	1	4					13	13	13	12.1	12.1	12.1	145.17	0	84.191	44136000	57	16	13	13	13	1	4	4	5	6	13	3	4	4	5	6	13	3	4	4	5	6	13	3
	0.283022	1.2373	P07476	P07476	Involucrin	IVL	481	sp|P07476|INVO_HUMAN Involucrin OS=Homo sapiens OX=9606 GN=IVL PE=1 SV=2	Color2 [A=255, R=169, G=169, B=169]	1	4					15	15	15	37.4	37.4	37.4	68.478	0	128.6	286630000	33	26	15	15	15	1	1	2	12	7	15	2	1	2	12	7	15	2	1	2	12	7	15	2
	0.484607	1.2345	Q9NPR9	Q9NPR9	Protein GPR108	GPR108	2193	sp|Q9NPR9|GP108_HUMAN Protein GPR108 OS=Homo sapiens OX=9606 GN=GPR108 PE=1 SV=3	Color2 [A=255, R=169, G=169, B=169]	1	4					3	3	3	5.3	5.3	5.3	60.632	0	17.84	10953000	24	4	3	3	3	1	3	0	0	3	0	1	3	0	0	3	0	1	3	0	0	3	0	1
	0.386363	1.23054	P09972	P09972	Fructose-bisphosphate aldolase C	ALDOC	537	sp|P09972|ALDOC_HUMAN Fructose-bisphosphate aldolase C OS=Homo sapiens OX=9606 GN=ALDOC PE=1 SV=2	Color2 [A=255, R=169, G=169, B=169]	1	4					4	1	1	18.4	6.3	6.3	39.455	0	37.678	56324000	23	9	4	1	1	1	2	1	1	4	4	1	1	1	1	1	1	1	1	1	1	1	1	1
	0.441457	1.22906	Q15056	Q15056	Eukaryotic translation initiation factor 4H	EIF4H	1477	sp|Q15056|IF4H_HUMAN Eukaryotic translation initiation factor 4H OS=Homo sapiens OX=9606 GN=EIF4H PE=1 SV=5	Color2 [A=255, R=169, G=169, B=169]	1	4					1	1	1	5.2	5.2	5.2	27.385	0.0017994	7.3457	9409000	13	3	1	1	1	1	1	0	1	1	1	1	1	0	1	1	1	1	1	0	1	1	1	1
	0.392371	1.22381	Q9UL46	Q9UL46	Proteasome activator complex subunit 2	PSME2	2347	sp|Q9UL46|PSME2_HUMAN Proteasome activator complex subunit 2 OS=Homo sapiens OX=9606 GN=PSME2 PE=1 SV=4	Color2 [A=255, R=169, G=169, B=169]	1	4					2	2	2	12.1	12.1	12.1	27.401	0	12.843	3262700	14	2	2	2	2	1	0	0	1	1	2	0	0	0	1	1	2	0	0	0	1	1	2	0
	0.518029	1.21669	P29401	P29401	Transketolase	TKT	793	sp|P29401|TKT_HUMAN Transketolase OS=Homo sapiens OX=9606 GN=TKT PE=1 SV=3	Color2 [A=255, R=169, G=169, B=169]	1	4					8	8	8	18.5	18.5	18.5	67.877	0	60.894	57965000	25	17	8	8	8	1	3	2	4	8	7	3	3	2	4	8	7	3	3	2	4	8	7	3
	0.405819	1.21488	P24534	P24534	Elongation factor 1-beta	EEF1B2	738	sp|P24534|EF1B_HUMAN Elongation factor 1-beta OS=Homo sapiens OX=9606 GN=EEF1B2 PE=1 SV=3	Color2 [A=255, R=169, G=169, B=169]	1	4					4	4	4	24.4	24.4	24.4	24.763	0	47.874	62748000	12	8	4	4	4	1	3	3	3	3	4	2	3	3	3	3	4	2	3	3	3	3	4	2
	0.55364	1.21189	P04114;CON__ENSEMBL:ENSBTAP00000032840	P04114	Apolipoprotein B-100;Apolipoprotein B-48	APOB	424	sp|P04114|APOB_HUMAN Apolipoprotein B-100 OS=Homo sapiens OX=9606 GN=APOB PE=1 SV=2	Color2 [A=255, R=169, G=169, B=169]	1	4					13	13	13	3.6	3.6	3.6	515.6	0	77.289	40250000	251	14	NaN	NaN	NaN	2	4	3	1	4	13	1	4	3	1	4	13	1	4	3	1	4	13	1
	0.218424	1.21041	P18669;P15259;Q8N0Y7	P18669;P15259	Phosphoglycerate mutase 1;Phosphoglycerate mutase 2	PGAM1;PGAM2	673	sp|P18669|PGAM1_HUMAN Phosphoglycerate mutase 1 OS=Homo sapiens OX=9606 GN=PGAM1 PE=1 SV=2;sp|P15259|PGAM2_HUMAN Phosphoglycerate mutase 2 OS=Homo sapiens OX=9606 GN=PGAM2 PE=1 SV=3	Color2 [A=255, R=169, G=169, B=169]	1	4					10	10	10	47.2	47.2	47.2	28.804	0	69.651	73704000	13	18	NaN	NaN	NaN	3	4	4	7	8	10	1	4	4	7	8	10	1	4	4	7	8	10	1
	0.236968	1.20904	P22314	P22314	Ubiquitin-like modifier-activating enzyme 1	UBA1	718	sp|P22314|UBA1_HUMAN Ubiquitin-like modifier-activating enzyme 1 OS=Homo sapiens OX=9606 GN=UBA1 PE=1 SV=3	Color2 [A=255, R=169, G=169, B=169]	1	4					11	11	11	14.4	14.4	14.4	117.85	0	77.325	40301000	54	16	11	11	11	1	3	3	8	6	11	1	3	3	8	6	11	1	3	3	8	6	11	1
	0.327328	1.20681	O14818;Q8TAA3	O14818	Proteasome subunit alpha type-7	PSMA7	137	sp|O14818|PSA7_HUMAN Proteasome subunit alpha type-7 OS=Homo sapiens OX=9606 GN=PSMA7 PE=1 SV=1	Color2 [A=255, R=169, G=169, B=169]	1	4					4	4	4	19.8	19.8	19.8	27.887	0	26.394	21311000	14	5	NaN	NaN	NaN	2	1	1	3	3	4	2	1	1	3	3	4	2	1	1	3	3	4	2
	0.690281	1.20657	P31040	P31040	Succinate dehydrogenase [ubiquinone] flavoprotein subunit, mitochondrial	SDHA	814	sp|P31040|SDHA_HUMAN Succinate dehydrogenase [ubiquinone] flavoprotein subunit, mitochondrial OS=Homo sapiens OX=9606 GN=SDHA PE=1 SV=2	Color2 [A=255, R=169, G=169, B=169]	1	4					3	3	3	6.2	6.2	6.2	72.691	0	17.533	6376700	31	3	3	3	3	1	3	0	0	1	2	0	3	0	0	1	2	0	3	0	0	1	2	0
	0.418768	1.20588	Q9Y3E0	Q9Y3E0	Vesicle transport protein GOT1B	GOLT1B	2419	sp|Q9Y3E0|GOT1B_HUMAN Vesicle transport protein GOT1B OS=Homo sapiens OX=9606 GN=GOLT1B PE=1 SV=1	Color2 [A=255, R=169, G=169, B=169]	1	4					3	3	3	17.4	17.4	17.4	15.425	0	20.817	12348000	6	5	3	3	3	1	3	0	0	3	1	0	3	0	0	3	1	0	3	0	0	3	1	0
	0.203901	1.20229	P17096	P17096	High mobility group protein HMG-I/HMG-Y	HMGA1	646	sp|P17096|HMGA1_HUMAN High mobility group protein HMG-I/HMG-Y OS=Homo sapiens OX=9606 GN=HMGA1 PE=1 SV=3	Color2 [A=255, R=169, G=169, B=169]	1	4					3	3	3	32.7	32.7	32.7	11.676	0	22.992	59475000	6	10	3	3	3	1	2	1	1	3	3	0	2	1	1	3	3	0	2	1	1	3	3	0
	0.351931	1.19111	Q8WUY1	Q8WUY1	Protein THEM6	THEM6	1842	sp|Q8WUY1|THEM6_HUMAN Protein THEM6 OS=Homo sapiens OX=9606 GN=THEM6 PE=1 SV=2	Color2 [A=255, R=169, G=169, B=169]	1	4					3	3	3	16.8	16.8	16.8	23.865	0	17.908	17120000	14	8	3	3	3	1	3	2	0	3	2	1	3	2	0	3	2	1	3	2	0	3	2	1
	0.211384	1.18956	A2RU67	A2RU67	Uncharacterized protein KIAA1467	KIAA1467	15	sp|A2RU67|F234B_HUMAN Protein FAM234B OS=Homo sapiens OX=9606 GN=FAM234B PE=1 SV=1	Color2 [A=255, R=169, G=169, B=169]	1	4					2	2	2	6.3	6.3	6.3	67.038	0	12.145	30841000	28	2	2	2	2	1	2	0	0	2	1	0	2	0	0	2	1	0	2	0	0	2	1	0
	0.507319	1.18904	Q08945	Q08945	FACT complex subunit SSRP1	SSRP1	1321	sp|Q08945|SSRP1_HUMAN FACT complex subunit SSRP1 OS=Homo sapiens OX=9606 GN=SSRP1 PE=1 SV=1	Color2 [A=255, R=169, G=169, B=169]	1	4					16	16	16	26.5	26.5	26.5	81.074	0	111.95	236150000	30	34	16	16	16	1	11	10	8	12	16	6	11	10	8	12	16	6	11	10	8	12	16	6
	0.601937	1.18592	P49748	P49748	Very long-chain specific acyl-CoA dehydrogenase, mitochondrial	ACADVL	973	sp|P49748|ACADV_HUMAN Very long-chain specific acyl-CoA dehydrogenase, mitochondrial OS=Homo sapiens OX=9606 GN=ACADVL PE=1 SV=1	Color2 [A=255, R=169, G=169, B=169]	1	4					10	10	10	20.3	20.3	20.3	70.389	0	61.041	45709000	41	10	10	10	10	1	7	3	7	8	9	6	7	3	7	8	9	6	7	3	7	8	9	6
	0.40427	1.18467	Q14011	Q14011	Cold-inducible RNA-binding protein	CIRBP	1417	sp|Q14011|CIRBP_HUMAN Cold-inducible RNA-binding protein OS=Homo sapiens OX=9606 GN=CIRBP PE=1 SV=1	Color2 [A=255, R=169, G=169, B=169]	1	4					1	1	1	8.1	8.1	8.1	18.648	0.0017817	7.1677	8489000	10	2	1	1	1	1	1	0	0	1	1	0	1	0	0	1	1	0	1	0	0	1	1	0
	0.297877	1.17957	P20810	P20810	Calpastatin	CAST	702	sp|P20810|ICAL_HUMAN Calpastatin OS=Homo sapiens OX=9606 GN=CAST PE=1 SV=4	Color2 [A=255, R=169, G=169, B=169]	1	4					3	3	3	10.5	10.5	10.5	76.572	0	21.278	8384500	33	4	3	3	3	1	0	0	0	1	3	0	0	0	0	1	3	0	0	0	0	1	3	0
	0.452645	1.17732	P12268	P12268	Inosine-5-monophosphate dehydrogenase 2	IMPDH2	582	sp|P12268|IMDH2_HUMAN Inosine-5-monophosphate dehydrogenase 2 OS=Homo sapiens OX=9606 GN=IMPDH2 PE=1 SV=2	Color2 [A=255, R=169, G=169, B=169]	1	4					10	10	10	27	27	27	55.804	0	63.844	54032000	22	17	10	10	10	1	8	1	2	8	8	3	8	1	2	8	8	3	8	1	2	8	8	3
	0.460797	1.1771	Q9UNA1	Q9UNA1	Rho GTPase-activating protein 26	ARHGAP26	2366	sp|Q9UNA1|RHG26_HUMAN Rho GTPase-activating protein 26 OS=Homo sapiens OX=9606 GN=ARHGAP26 PE=1 SV=1	Color2 [A=255, R=169, G=169, B=169]	1	4					1	1	1	2	2	2	92.234	0.00819	6.1299	5790400	47	4	1	1	1	1	1	0	0	1	1	0	1	0	0	1	1	0	1	0	0	1	1	0
	0.496187	1.17628	Q00341	Q00341	Vigilin	HDLBP	1261	sp|Q00341|VIGLN_HUMAN Vigilin OS=Homo sapiens OX=9606 GN=HDLBP PE=1 SV=2	Color2 [A=255, R=169, G=169, B=169]	1	4					2	2	2	2.4	2.4	2.4	141.45	0	15.25	11537000	66	7	2	2	2	1	1	1	1	2	2	1	1	1	1	2	2	1	1	1	1	2	2	1
	0.268512	1.1743	Q9NZD2	Q9NZD2	Glycolipid transfer protein	GLTP	2255	sp|Q9NZD2|GLTP_HUMAN Glycolipid transfer protein OS=Homo sapiens OX=9606 GN=GLTP PE=1 SV=3	Color2 [A=255, R=169, G=169, B=169]	1	4					2	2	2	10	10	10	23.85	0	13.351	8258900	14	2	2	2	2	1	0	0	2	1	2	0	0	0	2	1	2	0	0	0	2	1	2	0
	0.417631	1.17188	Q96N66	Q96N66	Lysophospholipid acyltransferase 7	MBOAT7	1971	sp|Q96N66|MBOA7_HUMAN Lysophospholipid acyltransferase 7 OS=Homo sapiens OX=9606 GN=MBOAT7 PE=1 SV=2	Color2 [A=255, R=169, G=169, B=169]	1	4					3	3	3	8.5	8.5	8.5	52.764	0	18.398	18584000	18	6	3	3	3	1	3	2	0	3	1	1	3	2	0	3	1	1	3	2	0	3	1	1
	0.359001	1.17131	P06730	P06730	Eukaryotic translation initiation factor 4E	EIF4E	464	sp|P06730|IF4E_HUMAN Eukaryotic translation initiation factor 4E OS=Homo sapiens OX=9606 GN=EIF4E PE=1 SV=2	Color2 [A=255, R=169, G=169, B=169]	1	4					3	3	3	18.4	18.4	18.4	25.097	0	17.229	6866800	11	4	3	3	3	1	2	0	0	1	2	0	2	0	0	1	2	0	2	0	0	1	2	0
	0.305509	1.17087	Q9Y2V2	Q9Y2V2	Calcium-regulated heat stable protein 1	CARHSP1	2404	sp|Q9Y2V2|CHSP1_HUMAN Calcium-regulated heat-stable protein 1 OS=Homo sapiens OX=9606 GN=CARHSP1 PE=1 SV=2	Color2 [A=255, R=169, G=169, B=169]	1	4					1	1	1	10.9	10.9	10.9	15.892	0.0017621	6.9781	4524000	7	1	1	1	1	1	0	0	1	1	1	0	0	0	1	1	1	0	0	0	1	1	1	0
	0.502334	1.17086	O00487	O00487	26S proteasome non-ATPase regulatory subunit 14	PSMD14	115	sp|O00487|PSDE_HUMAN 26S proteasome non-ATPase regulatory subunit 14 OS=Homo sapiens OX=9606 GN=PSMD14 PE=1 SV=1	Color2 [A=255, R=169, G=169, B=169]	1	4					2	2	2	8.1	8.1	8.1	34.577	0.00047939	11.222	3350500	15	1	2	2	2	1	0	0	0	1	2	0	0	0	0	1	2	0	0	0	0	1	2	0
	0.456507	1.16062	P51858	P51858	Hepatoma-derived growth factor	HDGF	1018	sp|P51858|HDGF_HUMAN Hepatoma-derived growth factor OS=Homo sapiens OX=9606 GN=HDGF PE=1 SV=1	Color2 [A=255, R=169, G=169, B=169]	1	4					4	4	4	22.1	22.1	22.1	26.788	0	25.587	28791000	17	7	4	4	4	1	2	2	2	3	4	1	2	2	2	3	4	1	2	2	2	3	4	1
	0.244459	1.15965	Q5TEC6	Q5TEC6	Histone H3	HIST2H3PS2	1605	sp|Q5TEC6|H3PS2_HUMAN Histone HIST2H3PS2 OS=Homo sapiens OX=9606 GN=H3-2 PE=1 SV=1	Color2 [A=255, R=169, G=169, B=169]	1	4					3	1	1	19.9	8.1	8.1	15.43	0.0050719	6.4076	89316000	7	4	3	1	1	1	3	3	3	3	3	3	1	1	1	1	1	1	1	1	1	1	1	1
	0.161681	1.1564	P04080	P04080	Cystatin-B	CSTB	422	sp|P04080|CYTB_HUMAN Cystatin-B OS=Homo sapiens OX=9606 GN=CSTB PE=1 SV=2	Color2 [A=255, R=169, G=169, B=169]	1	4					7	7	7	79.6	79.6	79.6	11.139	0	73.006	190470000	6	9	7	7	7	1	1	3	5	5	7	1	1	3	5	5	7	1	1	3	5	5	7	1
	0.294501	1.15549	P00491	P00491	Purine nucleoside phosphorylase	PNP	377	sp|P00491|PNPH_HUMAN Purine nucleoside phosphorylase OS=Homo sapiens OX=9606 GN=PNP PE=1 SV=2	Color2 [A=255, R=169, G=169, B=169]	1	4					6	6	6	26.6	26.6	26.6	32.118	0	38.038	12635000	18	7	6	6	6	1	1	0	5	1	6	0	1	0	5	1	6	0	1	0	5	1	6	0
	0.186146	1.15309	P31146	P31146	Coronin-1A	CORO1A	815	sp|P31146|COR1A_HUMAN Coronin-1A OS=Homo sapiens OX=9606 GN=CORO1A PE=1 SV=4	Color2 [A=255, R=169, G=169, B=169]	1	4					6	6	6	14.3	14.3	14.3	51.026	0	39.811	68483000	19	5	6	6	6	1	0	1	2	0	6	0	0	1	2	0	6	0	0	1	2	0	6	0
	0.275892	1.14959	Q15008	Q15008	26S proteasome non-ATPase regulatory subunit 6	PSMD6	1468	sp|Q15008|PSMD6_HUMAN 26S proteasome non-ATPase regulatory subunit 6 OS=Homo sapiens OX=9606 GN=PSMD6 PE=1 SV=1	Color2 [A=255, R=169, G=169, B=169]	1	4					2	2	2	6.2	6.2	6.2	45.531	0.0014218	10.969	6665500	25	2	2	2	2	1	1	0	1	2	2	0	1	0	1	2	2	0	1	0	1	2	2	0
	0.795034	1.14724	P62826	P62826	GTP-binding nuclear protein Ran	RAN	1176	sp|P62826|RAN_HUMAN GTP-binding nuclear protein Ran OS=Homo sapiens OX=9606 GN=RAN PE=1 SV=3	Color2 [A=255, R=169, G=169, B=169]	1	4					5	5	5	25.9	25.9	25.9	24.423	0	39.765	148310000	11	17	5	5	5	1	4	5	5	4	5	4	4	5	5	4	5	4	4	5	5	4	5	4
	0.485319	1.14524	P30260	P30260	Cell division cycle protein 27 homolog	CDC27	806	sp|P30260|CDC27_HUMAN Cell division cycle protein 27 homolog OS=Homo sapiens OX=9606 GN=CDC27 PE=1 SV=2	Color2 [A=255, R=169, G=169, B=169]	1	4					2	2	2	3	3	3	91.866	0	12.163	7249300	39	2	2	2	2	1	0	1	1	1	2	1	0	1	1	1	2	1	0	1	1	1	2	1
	0.241923	1.13969	P00846	P00846	ATP synthase subunit a	MT-ATP6	384	sp|P00846|ATP6_HUMAN ATP synthase subunit a OS=Homo sapiens OX=9606 GN=MT-ATP6 PE=1 SV=1	Color2 [A=255, R=169, G=169, B=169]	1	4					1	1	1	4.4	4.4	4.4	24.817	0.0018484	8.7777	30539000	2	3	1	1	1	1	1	0	1	1	1	0	1	0	1	1	1	0	1	0	1	1	1	0
	0.40569	1.13655	P14618;P30613	P14618	Pyruvate kinase PKM	PKM	612	sp|P14618|KPYM_HUMAN Pyruvate kinase PKM OS=Homo sapiens OX=9606 GN=PKM PE=1 SV=4	Color2 [A=255, R=169, G=169, B=169]	1	4					21	21	21	51.6	51.6	51.6	57.936	0	202.05	633160000	33	76	NaN	NaN	NaN	2	14	14	18	19	21	10	14	14	18	19	21	10	14	14	18	19	21	10
	0.446175	1.13617	P20700	P20700	Lamin-B1	LMNB1	701	sp|P20700|LMNB1_HUMAN Lamin-B1 OS=Homo sapiens OX=9606 GN=LMNB1 PE=1 SV=2	Color2 [A=255, R=169, G=169, B=169]	1	4					11	11	11	18.4	18.4	18.4	66.408	0	76.212	61116000	35	13	11	11	11	1	5	2	4	7	11	5	5	2	4	7	11	5	5	2	4	7	11	5
	0.369415	1.13537	Q03252	Q03252	Lamin-B2	LMNB2	1289	sp|Q03252|LMNB2_HUMAN Lamin-B2 OS=Homo sapiens OX=9606 GN=LMNB2 PE=1 SV=4	Color2 [A=255, R=169, G=169, B=169]	1	4					2	2	2	3.4	3.4	3.4	69.948	0	12.37	3872200	37	2	2	2	2	1	0	1	0	1	2	0	0	1	0	1	2	0	0	1	0	1	2	0
	0.220713	1.13511	P98179	P98179	RNA-binding protein 3	RBM3	1256	sp|P98179|RBM3_HUMAN RNA-binding protein 3 OS=Homo sapiens OX=9606 GN=RBM3 PE=1 SV=1	Color2 [A=255, R=169, G=169, B=169]	1	4					1	1	1	11.5	11.5	11.5	17.17	0.0018282	7.6212	15407000	8	3	1	1	1	1	1	0	1	1	1	0	1	0	1	1	1	0	1	0	1	1	1	0
	1.17871	1.12535	Q9Y383	Q9Y383	Putative RNA-binding protein Luc7-like 2	LUC7L2	2411	sp|Q9Y383|LC7L2_HUMAN Putative RNA-binding protein Luc7-like 2 OS=Homo sapiens OX=9606 GN=LUC7L2 PE=1 SV=2	Color2 [A=255, R=169, G=169, B=169]	1	4					8	8	8	22.4	22.4	22.4	46.513	0	52.906	101920000	18	26	8	8	8	1	7	6	4	7	8	5	7	6	4	7	8	5	7	6	4	7	8	5
	0.417824	1.12235	Q6UWP7	Q6UWP7	Lysocardiolipin acyltransferase 1	LCLAT1	1655	sp|Q6UWP7|LCLT1_HUMAN Lysocardiolipin acyltransferase 1 OS=Homo sapiens OX=9606 GN=LCLAT1 PE=1 SV=1	Color2 [A=255, R=169, G=169, B=169]	1	4					2	2	2	4.3	4.3	4.3	48.92	0	11.61	9685600	21	3	2	2	2	1	2	0	0	1	0	1	2	0	0	1	0	1	2	0	0	1	0	1
	0.641562	1.11973	P12956	P12956	X-ray repair cross-complementing protein 6	XRCC6	590	sp|P12956|XRCC6_HUMAN X-ray repair cross-complementing protein 6 OS=Homo sapiens OX=9606 GN=XRCC6 PE=1 SV=2	Color2 [A=255, R=169, G=169, B=169]	1	4					21	21	21	40.1	40.1	40.1	69.842	0	201.72	412430000	32	66	21	21	21	1	17	14	11	19	20	11	17	14	11	19	20	11	17	14	11	19	20	11
	0.491325	1.11925	P37802	P37802	Transgelin-2	TAGLN2	873	sp|P37802|TAGL2_HUMAN Transgelin-2 OS=Homo sapiens OX=9606 GN=TAGLN2 PE=1 SV=3	Color2 [A=255, R=169, G=169, B=169]	1	4					7	7	7	43.2	43.2	43.2	22.391	0	58.203	43639000	13	15	7	7	7	1	3	4	5	6	7	3	3	4	5	6	7	3	3	4	5	6	7	3
	0.492949	1.11466	Q8N1G4	Q8N1G4	Leucine-rich repeat-containing protein 47	LRRC47	1754	sp|Q8N1G4|LRC47_HUMAN Leucine-rich repeat-containing protein 47 OS=Homo sapiens OX=9606 GN=LRRC47 PE=1 SV=1	Color2 [A=255, R=169, G=169, B=169]	1	4					4	4	4	10.1	10.1	10.1	63.472	0	25.416	5661500	29	5	4	4	4	1	2	1	2	3	4	0	2	1	2	3	4	0	2	1	2	3	4	0
	0.304058	1.11319	P20290	P20290	Transcription factor BTF3	BTF3	694	sp|P20290|BTF3_HUMAN Transcription factor BTF3 OS=Homo sapiens OX=9606 GN=BTF3 PE=1 SV=1	Color2 [A=255, R=169, G=169, B=169]	1	4					2	2	2	21.4	21.4	21.4	22.168	0	13.276	13469000	10	3	2	2	2	1	1	0	1	1	2	0	1	0	1	1	2	0	1	0	1	1	2	0
	0.152366	1.1127	P22531	P22531	Small proline-rich protein 2E	SPRR2E	722	sp|P22531|SPR2E_HUMAN Small proline-rich protein 2E OS=Homo sapiens OX=9606 GN=SPRR2E PE=2 SV=2	Color2 [A=255, R=169, G=169, B=169]	1	4					5	1	0	79.2	18.1	0	7.8553	0.0018232	7.5425	38324000	6	5	5	1	0	1	2	3	4	4	5	3	1	1	1	1	1	1	0	0	0	0	0	0
	0.54947	1.11092	P45974	P45974	Ubiquitin carboxyl-terminal hydrolase 5	USP5	926	sp|P45974|UBP5_HUMAN Ubiquitin carboxyl-terminal hydrolase 5 OS=Homo sapiens OX=9606 GN=USP5 PE=1 SV=2	Color2 [A=255, R=169, G=169, B=169]	1	4					1	1	1	1.4	1.4	1.4	95.785	0.0054645	6.3694	1488300	39	1	1	1	1	1	0	0	1	1	1	0	0	0	1	1	1	0	0	0	1	1	1	0
	0.352675	1.10616	P11177	P11177	Pyruvate dehydrogenase E1 component subunit beta, mitochondrial	PDHB	564	sp|P11177|ODPB_HUMAN Pyruvate dehydrogenase E1 component subunit beta, mitochondrial OS=Homo sapiens OX=9606 GN=PDHB PE=1 SV=3	Color2 [A=255, R=169, G=169, B=169]	1	4					3	3	3	12	12	12	39.233	0	20.076	9080000	21	3	3	3	3	1	3	0	0	3	2	0	3	0	0	3	2	0	3	0	0	3	2	0
	0.256301	1.10161	Q01167	Q01167	Forkhead box protein K2	FOXK2	1268	sp|Q01167|FOXK2_HUMAN Forkhead box protein K2 OS=Homo sapiens OX=9606 GN=FOXK2 PE=1 SV=3	Color2 [A=255, R=169, G=169, B=169]	1	4					4	4	4	11.4	11.4	11.4	69.061	0	23.933	9321500	30	4	4	4	4	1	1	1	0	1	4	0	1	1	0	1	4	0	1	1	0	1	4	0
	0.365085	1.09864	P00568	P00568	Adenylate kinase isoenzyme 1	AK1	381	sp|P00568|KAD1_HUMAN Adenylate kinase isoenzyme 1 OS=Homo sapiens OX=9606 GN=AK1 PE=1 SV=3	Color2 [A=255, R=169, G=169, B=169]	1	4					1	1	1	6.2	6.2	6.2	21.635	0.0081934	6.1331	2058100	11	1	1	1	1	1	0	0	1	1	1	0	0	0	1	1	1	0	0	0	1	1	1	0
	0.386371	1.09536	P14927	P14927	Cytochrome b-c1 complex subunit 7	UQCRB	623	sp|P14927|QCR7_HUMAN Cytochrome b-c1 complex subunit 7 OS=Homo sapiens OX=9606 GN=UQCRB PE=1 SV=2	Color2 [A=255, R=169, G=169, B=169]	1	4					2	2	2	20.7	20.7	20.7	13.53	0	14.642	29384000	6	6	2	2	2	1	2	2	1	2	2	1	2	2	1	2	2	1	2	2	1	2	2	1
	0.615261	1.09473	O43633	O43633	Charged multivesicular body protein 2a	CHMP2A	204	sp|O43633|CHM2A_HUMAN Charged multivesicular body protein 2a OS=Homo sapiens OX=9606 GN=CHMP2A PE=1 SV=1	Color2 [A=255, R=169, G=169, B=169]	1	4					2	2	2	12.6	12.6	12.6	25.104	0	12.897	7534200	9	2	2	2	2	1	1	2	1	1	2	1	1	2	1	1	2	1	1	2	1	1	2	1
	0.228871	1.09466	P25208	P25208	Nuclear transcription factor Y subunit beta	NFYB	744	sp|P25208|NFYB_HUMAN Nuclear transcription factor Y subunit beta OS=Homo sapiens OX=9606 GN=NFYB PE=1 SV=2	Color2 [A=255, R=169, G=169, B=169]	1	4					2	2	2	8.2	8.2	8.2	22.831	0	14.057	10965000	4	1	2	2	2	1	0	0	0	1	2	0	0	0	0	1	2	0	0	0	0	1	2	0
	1.03892	1.09383	P50990	P50990	T-complex protein 1 subunit theta	CCT8	999	sp|P50990|TCPQ_HUMAN T-complex protein 1 subunit theta OS=Homo sapiens OX=9606 GN=CCT8 PE=1 SV=4	Color2 [A=255, R=169, G=169, B=169]	1	4					12	12	12	28.6	28.6	28.6	59.62	0	79.128	85504000	37	31	12	12	12	1	10	6	5	11	10	4	10	6	5	11	10	4	10	6	5	11	10	4
	0.630631	1.08636	P04406;O14556	P04406	Glyceraldehyde-3-phosphate dehydrogenase	GAPDH	428	sp|P04406|G3P_HUMAN Glyceraldehyde-3-phosphate dehydrogenase OS=Homo sapiens OX=9606 GN=GAPDH PE=1 SV=3	Color2 [A=255, R=169, G=169, B=169]	1	4					14	14	14	51.3	51.3	51.3	36.053	0	166.28	807940000	17	61	NaN	NaN	NaN	2	13	9	11	14	13	10	13	9	11	14	13	10	13	9	11	14	13	10
	0.224999	1.08632	Q9P2E9	Q9P2E9	Ribosome-binding protein 1	RRBP1	2282	sp|Q9P2E9|RRBP1_HUMAN Ribosome-binding protein 1 OS=Homo sapiens OX=9606 GN=RRBP1 PE=1 SV=5	Color2 [A=255, R=169, G=169, B=169]	1	4					5	5	5	4.3	4.3	4.3	152.45	0	32.866	26935000	95	7	5	5	5	1	3	1	1	4	4	0	3	1	1	4	4	0	3	1	1	4	4	0
	0.652827	1.08437	P54132	P54132	Bloom syndrome protein	BLM	1056	sp|P54132|BLM_HUMAN Bloom syndrome protein OS=Homo sapiens OX=9606 GN=BLM PE=1 SV=1	Color2 [A=255, R=169, G=169, B=169]	1	4					27	27	27	27.5	27.5	27.5	159	0	199.36	314110000	74	74	27	27	27	1	25	19	12	25	19	21	25	19	12	25	19	21	25	19	12	25	19	21
	0.416102	1.0799	P85037	P85037	Forkhead box protein K1	FOXK1	1250	sp|P85037|FOXK1_HUMAN Forkhead box protein K1 OS=Homo sapiens OX=9606 GN=FOXK1 PE=1 SV=1	Color2 [A=255, R=169, G=169, B=169]	1	4					7	7	7	9.8	9.8	9.8	75.456	0	41.523	45928000	34	8	7	7	7	1	3	4	4	7	7	3	3	4	4	7	7	3	3	4	4	7	7	3
	0.364736	1.07957	Q6NUK1	Q6NUK1	Calcium-binding mitochondrial carrier protein SCaMC-1	SLC25A24	1637	sp|Q6NUK1|SCMC1_HUMAN Calcium-binding mitochondrial carrier protein SCaMC-1 OS=Homo sapiens OX=9606 GN=SLC25A24 PE=1 SV=2	Color2 [A=255, R=169, G=169, B=169]	1	4					3	3	3	6.1	6.1	6.1	53.354	0	17.959	9112400	26	4	3	3	3	1	2	1	0	3	0	1	2	1	0	3	0	1	2	1	0	3	0	1
	0.517529	1.07955	P28288	P28288	ATP-binding cassette sub-family D member 3	ABCD3	782	sp|P28288|ABCD3_HUMAN ATP-binding cassette sub-family D member 3 OS=Homo sapiens OX=9606 GN=ABCD3 PE=1 SV=1	Color2 [A=255, R=169, G=169, B=169]	1	4					3	3	3	5.6	5.6	5.6	75.475	0	19.02	7583300	40	3	3	3	3	1	1	0	0	3	1	0	1	0	0	3	1	0	1	0	0	3	1	0
	0.284269	1.07562	P02763;P19652	P02763	Alpha-1-acid glycoprotein 1	ORM1	411	sp|P02763|A1AG1_HUMAN Alpha-1-acid glycoprotein 1 OS=Homo sapiens OX=9606 GN=ORM1 PE=1 SV=1	Color2 [A=255, R=169, G=169, B=169]	1	4					3	3	3	17.4	17.4	17.4	23.511	0	19.884	6657400	10	4	NaN	NaN	NaN	2	0	0	0	1	3	0	0	0	0	1	3	0	0	0	0	1	3	0
	0.499864	1.07365	P41223	P41223	Protein BUD31 homolog	BUD31	900	sp|P41223|BUD31_HUMAN Protein BUD31 homolog OS=Homo sapiens OX=9606 GN=BUD31 PE=1 SV=2	Color2 [A=255, R=169, G=169, B=169]	1	4					3	3	3	26.4	26.4	26.4	17	0	17.963	9905100	8	5	3	3	3	1	3	0	0	3	2	0	3	0	0	3	2	0	3	0	0	3	2	0
	0.264187	1.07251	Q16795	Q16795	NADH dehydrogenase [ubiquinone] 1 alpha subcomplex subunit 9, mitochondrial	NDUFA9	1543	sp|Q16795|NDUA9_HUMAN NADH dehydrogenase [ubiquinone] 1 alpha subcomplex subunit 9, mitochondrial OS=Homo sapiens OX=9606 GN=NDUFA9 PE=1 SV=2	Color2 [A=255, R=169, G=169, B=169]	1	4					7	7	7	23.1	23.1	23.1	42.509	0	41.831	44895000	27	10	7	7	7	1	7	2	1	7	5	1	7	2	1	7	5	1	7	2	1	7	5	1
	0.258039	1.07189	P51114;Q06787	P51114	Fragile X mental retardation syndrome-related protein 1	FXR1	1002	sp|P51114|FXR1_HUMAN Fragile X mental retardation syndrome-related protein 1 OS=Homo sapiens OX=9606 GN=FXR1 PE=1 SV=3	Color2 [A=255, R=169, G=169, B=169]	1	4					8	8	6	14.8	14.8	12.2	69.72	0	49.676	52263000	28	12	NaN	NaN	NaN	2	7	1	5	7	2	2	7	1	5	7	2	2	6	0	4	6	2	1
	0.459146	1.06832	P56545;Q13363	P56545;Q13363	C-terminal-binding protein 2;C-terminal-binding protein 1	CTBP2;CTBP1	1085	sp|P56545|CTBP2_HUMAN C-terminal-binding protein 2 OS=Homo sapiens OX=9606 GN=CTBP2 PE=1 SV=1;sp|Q13363|CTBP1_HUMAN C-terminal-binding protein 1 OS=Homo sapiens OX=9606 GN=CTBP1 PE=1 SV=2	Color2 [A=255, R=169, G=169, B=169]	1	4					3	3	3	8.8	8.8	8.8	48.944	0	19.175	17581000	19	5	NaN	NaN	NaN	2	3	2	1	3	3	1	3	2	1	3	3	1	3	2	1	3	3	1
	0.383246	1.06689	P28062	P28062	Proteasome subunit beta type-8	PSMB8	779	sp|P28062|PSB8_HUMAN Proteasome subunit beta type-8 OS=Homo sapiens OX=9606 GN=PSMB8 PE=1 SV=3	Color2 [A=255, R=169, G=169, B=169]	1	4					3	3	3	14.5	14.5	14.5	30.354	0	16.382	4816700	18	3	3	3	3	1	0	0	1	1	3	0	0	0	1	1	3	0	0	0	1	1	3	0
	0.39353	1.06552	Q9HCY8	Q9HCY8	Protein S100-A14	S100A14	2178	sp|Q9HCY8|S10AE_HUMAN Protein S100-A14 OS=Homo sapiens OX=9606 GN=S100A14 PE=1 SV=1	Color2 [A=255, R=169, G=169, B=169]	1	4					7	7	7	74	74	74	11.662	0	116.8	392230000	7	25	7	7	7	1	6	6	5	6	7	4	6	6	5	6	7	4	6	6	5	6	7	4
	0.190021	1.06439	P05091	P05091	Aldehyde dehydrogenase, mitochondrial	ALDH2	442	sp|P05091|ALDH2_HUMAN Aldehyde dehydrogenase, mitochondrial OS=Homo sapiens OX=9606 GN=ALDH2 PE=1 SV=2	Color2 [A=255, R=169, G=169, B=169]	1	4					9	9	9	22.1	22.1	22.1	56.381	0	57.185	21804000	23	10	9	9	9	1	0	1	6	1	9	0	0	1	6	1	9	0	0	1	6	1	9	0
	0.390465	1.0642	O75190	O75190	DnaJ homolog subfamily B member 6	DNAJB6	261	sp|O75190|DNJB6_HUMAN DnaJ homolog subfamily B member 6 OS=Homo sapiens OX=9606 GN=DNAJB6 PE=1 SV=2	Color2 [A=255, R=169, G=169, B=169]	1	4					1	1	1	3.4	3.4	3.4	36.087	0.005074	6.4109	4474300	13	1	1	1	1	1	1	0	0	1	1	0	1	0	0	1	1	0	1	0	0	1	1	0
	0.494258	1.06314	Q16594;Q9HBM6	Q16594;Q9HBM6	Transcription initiation factor TFIID subunit 9;Transcription initiation factor TFIID subunit 9B	TAF9;TAF9B	1532	sp|Q16594|TAF9_HUMAN Transcription initiation factor TFIID subunit 9 OS=Homo sapiens OX=9606 GN=TAF9 PE=1 SV=1;sp|Q9HBM6|TAF9B_HUMAN Transcription initiation factor TFIID subunit 9B OS=Homo sapiens OX=9606 GN=TAF9B PE=1 SV=1	Color2 [A=255, R=169, G=169, B=169]	1	4					3	3	3	10.2	10.2	10.2	28.974	0	17.012	6600700	18	3	NaN	NaN	NaN	2	1	2	1	2	3	1	1	2	1	2	3	1	1	2	1	2	3	1
	0.285328	1.06251	Q9NX58	Q9NX58	Cell growth-regulating nucleolar protein	LYAR	2235	sp|Q9NX58|LYAR_HUMAN Cell growth-regulating nucleolar protein OS=Homo sapiens OX=9606 GN=LYAR PE=1 SV=2	Color2 [A=255, R=169, G=169, B=169]	1	4					7	7	7	21.4	21.4	21.4	43.614	0	46.668	46338000	17	15	7	7	7	1	7	0	0	6	3	0	7	0	0	6	3	0	7	0	0	6	3	0
	0.152797	1.05907	P15104	P15104	Glutamine synthetase	GLUL	625	sp|P15104|GLNA_HUMAN Glutamine synthetase OS=Homo sapiens OX=9606 GN=GLUL PE=1 SV=4	Color2 [A=255, R=169, G=169, B=169]	1	4					7	7	7	22.8	22.8	22.8	42.064	0	61.607	44858000	15	12	7	7	7	1	0	0	7	2	7	0	0	0	7	2	7	0	0	0	7	2	7	0
	0.570158	1.05834	P17480	P17480	Nucleolar transcription factor 1	UBTF	652	sp|P17480|UBF1_HUMAN Nucleolar transcription factor 1 OS=Homo sapiens OX=9606 GN=UBTF PE=1 SV=1	Color2 [A=255, R=169, G=169, B=169]	1	4					9	9	9	14.7	14.7	14.7	89.405	0	61.808	107990000	34	25	9	9	9	1	8	3	3	8	9	1	8	3	3	8	9	1	8	3	3	8	9	1
	0.696024	1.04983	P26232	P26232	Catenin alpha-2	CTNNA2	757	sp|P26232|CTNA2_HUMAN Catenin alpha-2 OS=Homo sapiens OX=9606 GN=CTNNA2 PE=1 SV=5	Color2 [A=255, R=169, G=169, B=169]	1	4					8	1	1	9.5	1.9	1.9	105.31	0.0018165	7.4947	8302900	48	2	8	1	1	1	5	7	5	5	7	4	1	1	0	1	1	1	1	1	0	1	1	1
	0.415206	1.04802	Q9UBX3	Q9UBX3	Mitochondrial dicarboxylate carrier	SLC25A10	2298	sp|Q9UBX3|DIC_HUMAN Mitochondrial dicarboxylate carrier OS=Homo sapiens OX=9606 GN=SLC25A10 PE=1 SV=2	Color2 [A=255, R=169, G=169, B=169]	1	4					3	3	3	15	15	15	31.282	0	17.683	14402000	15	6	3	3	3	1	3	0	0	3	2	0	3	0	0	3	2	0	3	0	0	3	2	0
	0.245695	1.04708	O95833	O95833	Chloride intracellular channel protein 3	CLIC3	361	sp|O95833|CLIC3_HUMAN Chloride intracellular channel protein 3 OS=Homo sapiens OX=9606 GN=CLIC3 PE=1 SV=2	Color2 [A=255, R=169, G=169, B=169]	1	4					4	4	4	25.4	25.4	25.4	26.648	0	26.174	14679000	13	5	4	4	4	1	0	0	4	1	4	0	0	0	4	1	4	0	0	0	4	1	4	0
	0.256072	1.04697	Q96RF0	Q96RF0	Sorting nexin-18	SNX18	1987	sp|Q96RF0|SNX18_HUMAN Sorting nexin-18 OS=Homo sapiens OX=9606 GN=SNX18 PE=1 SV=2	Color2 [A=255, R=169, G=169, B=169]	1	4					3	3	3	6.4	6.4	6.4	68.894	0	18.907	14142000	22	6	3	3	3	1	3	0	0	2	2	0	3	0	0	2	2	0	3	0	0	2	2	0
	0.340564	1.04374	P30041	P30041	Peroxiredoxin-6	PRDX6	797	sp|P30041|PRDX6_HUMAN Peroxiredoxin-6 OS=Homo sapiens OX=9606 GN=PRDX6 PE=1 SV=3	Color2 [A=255, R=169, G=169, B=169]	1	4					8	8	8	48.7	48.7	48.7	25.035	0	77.333	139320000	15	18	8	8	8	1	7	4	6	6	8	4	7	4	6	6	8	4	7	4	6	6	8	4
	0.456048	1.04329	P06733;P13929;P09104	P06733	Alpha-enolase	ENO1	466	sp|P06733|ENOA_HUMAN Alpha-enolase OS=Homo sapiens OX=9606 GN=ENO1 PE=1 SV=2	Color2 [A=255, R=169, G=169, B=169]	1	4					18	18	18	50.9	50.9	50.9	47.168	0	205.28	592170000	22	59	NaN	NaN	NaN	3	12	10	12	16	17	8	12	10	12	16	17	8	12	10	12	16	17	8
	0.27787	1.0428	Q8NEX9	Q8NEX9	Short-chain dehydrogenase/reductase family 9C member 7	SDR9C7	1794	sp|Q8NEX9|DR9C7_HUMAN Short-chain dehydrogenase/reductase family 9C member 7 OS=Homo sapiens OX=9606 GN=SDR9C7 PE=1 SV=1	Color2 [A=255, R=169, G=169, B=169]	1	4					3	3	3	10.2	10.2	10.2	35.262	0	16.78	10924000	19	3	3	3	3	1	0	1	2	2	3	0	0	1	2	2	3	0	0	1	2	2	3	0
	0.45957	1.04222	Q9NTJ5	Q9NTJ5	Phosphatidylinositide phosphatase SAC1	SACM1L	2216	sp|Q9NTJ5|SAC1_HUMAN Phosphatidylinositol-3-phosphatase SAC1 OS=Homo sapiens OX=9606 GN=SACM1L PE=1 SV=2	Color2 [A=255, R=169, G=169, B=169]	1	4					3	3	3	4.9	4.9	4.9	66.966	0	16.612	12911000	35	5	3	3	3	1	2	2	0	3	3	1	2	2	0	3	3	1	2	2	0	3	3	1
	0.31009	1.04186	Q9NVI7	Q9NVI7	ATPase family AAA domain-containing protein 3A	ATAD3A	2226	sp|Q9NVI7|ATD3A_HUMAN ATPase family AAA domain-containing protein 3A OS=Homo sapiens OX=9606 GN=ATAD3A PE=1 SV=2	Color2 [A=255, R=169, G=169, B=169]	1	4					8	8	3	15.5	15.5	6.5	71.368	0	48.705	48590000	34	13	8	8	3	1	8	1	0	7	2	1	8	1	0	7	2	1	3	1	0	3	1	0
	0.418302	1.04025	P55327	P55327	Tumor protein D52	TPD52	1072	sp|P55327|TPD52_HUMAN Tumor protein D52 OS=Homo sapiens OX=9606 GN=TPD52 PE=1 SV=2	Color2 [A=255, R=169, G=169, B=169]	1	4					3	3	3	17.4	17.4	17.4	24.327	0	18.947	5817000	9	3	3	3	3	1	0	1	2	0	3	2	0	1	2	0	3	2	0	1	2	0	3	2
	0.443786	1.03988	P26641	P26641	Elongation factor 1-gamma	EEF1G	766	sp|P26641|EF1G_HUMAN Elongation factor 1-gamma OS=Homo sapiens OX=9606 GN=EEF1G PE=1 SV=3	Color2 [A=255, R=169, G=169, B=169]	1	4					12	12	12	28.1	28.1	28.1	50.118	0	76.262	118140000	24	35	12	12	12	1	6	5	7	9	12	4	6	5	7	9	12	4	6	5	7	9	12	4
	0.307223	1.0326	Q68DH5	Q68DH5	LMBR1 domain-containing protein 2	LMBRD2	1623	sp|Q68DH5|LMBD2_HUMAN G-protein coupled receptor-associated protein LMBRD2 OS=Homo sapiens OX=9606 GN=LMBRD2 PE=1 SV=1	Color2 [A=255, R=169, G=169, B=169]	1	4					4	4	4	10.4	10.4	10.4	81.171	0	43.102	20588000	24	7	4	4	4	1	4	0	0	4	1	0	4	0	0	4	1	0	4	0	0	4	1	0
	0.255185	1.03049	Q96CS3	Q96CS3	FAS-associated factor 2	FAF2	1927	sp|Q96CS3|FAF2_HUMAN FAS-associated factor 2 OS=Homo sapiens OX=9606 GN=FAF2 PE=1 SV=2	Color2 [A=255, R=169, G=169, B=169]	1	4					6	6	6	20.7	20.7	20.7	52.623	0	38.02	32766000	23	9	6	6	6	1	5	1	1	6	0	0	5	1	1	6	0	0	5	1	1	6	0	0
	0.486247	1.02966	Q06830	Q06830	Peroxiredoxin-1	PRDX1	1306	sp|Q06830|PRDX1_HUMAN Peroxiredoxin-1 OS=Homo sapiens OX=9606 GN=PRDX1 PE=1 SV=1	Color2 [A=255, R=169, G=169, B=169]	1	4					10	10	8	53.3	53.3	43.7	22.11	0	79.191	396820000	15	38	10	10	8	1	8	6	9	8	10	5	8	6	9	8	10	5	6	4	7	6	8	3
	0.287289	1.02714	O95202	O95202	LETM1 and EF-hand domain-containing protein 1, mitochondrial	LETM1	329	sp|O95202|LETM1_HUMAN Mitochondrial proton/calcium exchanger protein OS=Homo sapiens OX=9606 GN=LETM1 PE=1 SV=1	Color2 [A=255, R=169, G=169, B=169]	1	4					3	3	3	5.8	5.8	5.8	83.353	0	17.89	10113000	39	6	3	3	3	1	2	0	0	3	3	0	2	0	0	3	3	0	2	0	0	3	3	0
	0.410138	1.02654	P60174	P60174	Triosephosphate isomerase	TPI1	1098	sp|P60174|TPIS_HUMAN Triosephosphate isomerase OS=Homo sapiens OX=9606 GN=TPI1 PE=1 SV=4	Color2 [A=255, R=169, G=169, B=169]	1	4					11	11	11	62.2	62.2	62.2	26.669	0	86.697	166920000	17	32	11	11	11	1	9	6	9	11	11	3	9	6	9	11	11	3	9	6	9	11	11	3
	0.273063	1.02286	P41250	P41250	Glycine--tRNA ligase	GARS	901	sp|P41250|GARS_HUMAN Glycine--tRNA ligase OS=Homo sapiens OX=9606 GN=GARS1 PE=1 SV=3	Color2 [A=255, R=169, G=169, B=169]	1	4					4	4	4	6.6	6.6	6.6	83.165	0	24.936	6376800	40	4	4	4	4	1	1	0	1	2	4	0	1	0	1	2	4	0	1	0	1	2	4	0
	0.31156	1.01975	Q5JTV8	Q5JTV8	Torsin-1A-interacting protein 1	TOR1AIP1	1588	sp|Q5JTV8|TOIP1_HUMAN Torsin-1A-interacting protein 1 OS=Homo sapiens OX=9606 GN=TOR1AIP1 PE=1 SV=2	Color2 [A=255, R=169, G=169, B=169]	1	4					2	2	2	5	5	5	66.248	0	11.991	4279500	32	2	2	2	2	1	1	0	0	1	2	0	1	0	0	1	2	0	1	0	0	1	2	0
	0.935052	1.01886	P82979	P82979	SAP domain-containing ribonucleoprotein	SARNP	1241	sp|P82979|SARNP_HUMAN SAP domain-containing ribonucleoprotein OS=Homo sapiens OX=9606 GN=SARNP PE=1 SV=3	Color2 [A=255, R=169, G=169, B=169]	1	4					3	3	3	18.1	18.1	18.1	23.671	0	18.586	28816000	12	6	3	3	3	1	2	3	1	3	3	3	2	3	1	3	3	3	2	3	1	3	3	3
	0.538667	1.01765	P30101	P30101	Protein disulfide-isomerase A3	PDIA3	804	sp|P30101|PDIA3_HUMAN Protein disulfide-isomerase A3 OS=Homo sapiens OX=9606 GN=PDIA3 PE=1 SV=4	Color2 [A=255, R=169, G=169, B=169]	1	4					14	14	14	33.3	33.3	33.3	56.782	0	98.979	117320000	29	32	14	14	14	1	10	8	11	12	14	7	10	8	11	12	14	7	10	8	11	12	14	7
	0.494371	1.0157	Q969V3	Q969V3	Nicalin	NCLN	1906	sp|Q969V3|NCLN_HUMAN Nicalin OS=Homo sapiens OX=9606 GN=NCLN PE=1 SV=2	Color2 [A=255, R=169, G=169, B=169]	1	4					4	4	4	8.2	8.2	8.2	62.974	0	21.869	13080000	25	3	4	4	4	1	4	1	0	3	2	1	4	1	0	3	2	1	4	1	0	3	2	1
	0.506589	1.01499	P18085	P18085	ADP-ribosylation factor 4	ARF4	667	sp|P18085|ARF4_HUMAN ADP-ribosylation factor 4 OS=Homo sapiens OX=9606 GN=ARF4 PE=1 SV=3	Color2 [A=255, R=169, G=169, B=169]	1	4					8	8	5	56.1	56.1	27.2	20.511	0	54.884	89955000	11	19	8	8	5	1	6	4	4	5	8	5	6	4	4	5	8	5	3	3	2	2	5	4
	0.427928	1.01385	P29692	P29692	Elongation factor 1-delta	EEF1D	795	sp|P29692|EF1D_HUMAN Elongation factor 1-delta OS=Homo sapiens OX=9606 GN=EEF1D PE=1 SV=5	Color2 [A=255, R=169, G=169, B=169]	1	4					6	6	6	28.1	28.1	28.1	31.121	0	57.716	59531000	16	12	6	6	6	1	2	5	6	5	6	5	2	5	6	5	6	5	2	5	6	5	6	5
	0.349817	1.00598	Q8IVI9	Q8IVI9	Nostrin	NOSTRIN	1726	sp|Q8IVI9|NOSTN_HUMAN Nostrin OS=Homo sapiens OX=9606 GN=NOSTRIN PE=1 SV=2	Color2 [A=255, R=169, G=169, B=169]	1	4					2	2	2	3.8	3.8	3.8	57.659	0	11.913	3498100	29	2	2	2	2	1	0	0	0	2	1	0	0	0	0	2	1	0	0	0	0	2	1	0
	0.105604	0.999233	P29508	P29508	Serpin B3	SERPINB3	794	sp|P29508|SPB3_HUMAN Serpin B3 OS=Homo sapiens OX=9606 GN=SERPINB3 PE=1 SV=2	Color2 [A=255, R=169, G=169, B=169]	1	4					16	16	8	39	39	20	44.564	0	171.7	492710000	22	38	16	16	8	1	4	5	15	12	16	3	4	5	15	12	16	3	2	2	7	7	8	1
	0.198874	0.997155	P16401	P16401	Histone H1.5	HIST1H1B	639	sp|P16401|H15_HUMAN Histone H1.5 OS=Homo sapiens OX=9606 GN=H1-5 PE=1 SV=3	Color2 [A=255, R=169, G=169, B=169]	1	4					4	4	4	21.2	21.2	21.2	22.58	0	27.77	82895000	10	6	4	4	4	1	2	1	4	3	4	1	2	1	4	3	4	1	2	1	4	3	4	1
	0.465495	0.98927	Q9Y241	Q9Y241	HIG1 domain family member 1A, mitochondrial	HIGD1A	2389	sp|Q9Y241|HIG1A_HUMAN HIG1 domain family member 1A, mitochondrial OS=Homo sapiens OX=9606 GN=HIGD1A PE=1 SV=1	Color2 [A=255, R=169, G=169, B=169]	1	4					1	1	1	19.4	19.4	19.4	10.143	0.0018553	9.5594	11368000	4	3	1	1	1	1	1	0	1	1	1	1	1	0	1	1	1	1	1	0	1	1	1	1
	0.779765	0.979167	P14174	P14174	Macrophage migration inhibitory factor	MIF	604	sp|P14174|MIF_HUMAN Macrophage migration inhibitory factor OS=Homo sapiens OX=9606 GN=MIF PE=1 SV=4	Color2 [A=255, R=169, G=169, B=169]	1	4					2	2	2	17.4	17.4	17.4	12.476	0	15.478	26655000	5	6	2	2	2	1	1	2	2	2	2	1	1	2	2	2	2	1	1	2	2	2	2	1
	0.150742	0.978404	P42356;A4QPH2	P42356	Phosphatidylinositol 4-kinase alpha	PI4KA	908	sp|P42356|PI4KA_HUMAN Phosphatidylinositol 4-kinase alpha OS=Homo sapiens OX=9606 GN=PI4KA PE=1 SV=4	Color2 [A=255, R=169, G=169, B=169]	1	4					13	13	13	7.5	7.5	7.5	236.83	0	78.249	39593000	118	24	NaN	NaN	NaN	2	13	1	1	13	1	1	13	1	1	13	1	1	13	1	1	13	1	1
	1.86389	0.978304	P07195;P07864;Q6ZMR3	P07195	L-lactate dehydrogenase B chain	LDHB	474	sp|P07195|LDHB_HUMAN L-lactate dehydrogenase B chain OS=Homo sapiens OX=9606 GN=LDHB PE=1 SV=2	Color2 [A=255, R=169, G=169, B=169]	1	4					7	6	6	22.5	18.9	18.9	36.638	0	44.439	120410000	17	28	NaN	NaN	NaN	3	6	7	6	6	7	7	6	6	5	6	6	6	6	6	5	6	6	6
	0.19197	0.965846	P61224;A6NIZ1	P61224;A6NIZ1	Ras-related protein Rap-1b;Ras-related protein Rap-1b-like protein	RAP1B	1122	sp|P61224|RAP1B_HUMAN Ras-related protein Rap-1b OS=Homo sapiens OX=9606 GN=RAP1B PE=1 SV=1;sp|A6NIZ1|RP1BL_HUMAN Ras-related protein Rap-1b-like protein OS=Homo sapiens OX=9606 PE=2 SV=1	Color2 [A=255, R=169, G=169, B=169]	1	4					6	1	1	32.6	8.2	8.2	20.825	0.0078351	6.178	11398000	10	2	NaN	NaN	NaN	2	5	5	4	6	5	3	1	0	0	1	0	1	1	0	0	1	0	1
	0.142667	0.962909	Q01469;A8MUU1	Q01469	Fatty acid-binding protein, epidermal	FABP5	1269	sp|Q01469|FABP5_HUMAN Fatty acid-binding protein 5 OS=Homo sapiens OX=9606 GN=FABP5 PE=1 SV=3	Color2 [A=255, R=169, G=169, B=169]	1	4					10	10	10	68.9	68.9	68.9	15.164	0	103.59	661460000	8	22	NaN	NaN	NaN	2	7	4	8	6	10	3	7	4	8	6	10	3	7	4	8	6	10	3
	0.57541	0.960719	Q15691	Q15691	Microtubule-associated protein RP/EB family member 1	MAPRE1	1516	sp|Q15691|MARE1_HUMAN Microtubule-associated protein RP/EB family member 1 OS=Homo sapiens OX=9606 GN=MAPRE1 PE=1 SV=3	Color2 [A=255, R=169, G=169, B=169]	1	4					2	2	2	6.7	6.7	6.7	29.999	0.00047893	11.199	7692000	15	2	2	2	2	1	1	2	2	2	1	1	1	2	2	2	1	1	1	2	2	2	1	1
	0.236637	0.959981	O75947	O75947	ATP synthase subunit d, mitochondrial	ATP5H	303	sp|O75947|ATP5H_HUMAN ATP synthase subunit d, mitochondrial OS=Homo sapiens OX=9606 GN=ATP5PD PE=1 SV=3	Color2 [A=255, R=169, G=169, B=169]	1	4					7	7	7	58.4	58.4	58.4	18.491	0	50.847	132380000	10	15	7	7	7	1	7	2	3	7	4	2	7	2	3	7	4	2	7	2	3	7	4	2
	0.253304	0.954672	P11387;Q969P6	P11387	DNA topoisomerase 1	TOP1	569	sp|P11387|TOP1_HUMAN DNA topoisomerase 1 OS=Homo sapiens OX=9606 GN=TOP1 PE=1 SV=2	Color2 [A=255, R=169, G=169, B=169]	1	4					22	22	22	32	32	32	90.725	0	183	709210000	38	68	NaN	NaN	NaN	2	18	12	14	21	22	6	18	12	14	21	22	6	18	12	14	21	22	6
	0.302163	0.953892	P52747;P36508	P52747;P36508	Zinc finger protein 143;Zinc finger protein 76	ZNF143;ZNF76	1033	sp|P52747|ZN143_HUMAN Zinc finger protein 143 OS=Homo sapiens OX=9606 GN=ZNF143 PE=1 SV=2;sp|P36508|ZNF76_HUMAN Zinc finger protein 76 OS=Homo sapiens OX=9606 GN=ZNF76 PE=1 SV=2	Color2 [A=255, R=169, G=169, B=169]	1	4					4	4	4	6	6	6	68.895	0	22.784	14072000	25	4	NaN	NaN	NaN	2	4	2	1	4	4	0	4	2	1	4	4	0	4	2	1	4	4	0
	0.438209	0.951361	P46782	P46782	40S ribosomal protein S5;40S ribosomal protein S5, N-terminally processed	RPS5	936	sp|P46782|RS5_HUMAN 40S ribosomal protein S5 OS=Homo sapiens OX=9606 GN=RPS5 PE=1 SV=4	Color2 [A=255, R=169, G=169, B=169]	1	4					7	7	7	37.3	37.3	37.3	22.876	0	62.657	92132000	10	18	7	7	7	1	7	3	1	7	6	1	7	3	1	7	6	1	7	3	1	7	6	1
	0.252183	0.950736	Q92882	Q92882	Osteoclast-stimulating factor 1	OSTF1	1887	sp|Q92882|OSTF1_HUMAN Osteoclast-stimulating factor 1 OS=Homo sapiens OX=9606 GN=OSTF1 PE=1 SV=2	Color2 [A=255, R=169, G=169, B=169]	1	4					3	3	3	21	21	21	23.787	0	21.608	9992700	12	3	3	3	3	1	1	0	0	2	3	0	1	0	0	2	3	0	1	0	0	2	3	0
	0.187202	0.94901	O14880	O14880	Microsomal glutathione S-transferase 3	MGST3	139	sp|O14880|MGST3_HUMAN Microsomal glutathione S-transferase 3 OS=Homo sapiens OX=9606 GN=MGST3 PE=1 SV=1	Color2 [A=255, R=169, G=169, B=169]	1	4					4	4	4	33.6	33.6	33.6	16.516	0	30.641	38954000	7	11	4	4	4	1	4	0	1	4	2	1	4	0	1	4	2	1	4	0	1	4	2	1
	0.280494	0.946402	A5YKK6	A5YKK6	CCR4-NOT transcription complex subunit 1	CNOT1	17	sp|A5YKK6|CNOT1_HUMAN CCR4-NOT transcription complex subunit 1 OS=Homo sapiens OX=9606 GN=CNOT1 PE=1 SV=2	Color2 [A=255, R=169, G=169, B=169]	1	4					2	2	2	0.8	0.8	0.8	266.94	0.00048008	11.248	6104300	122	2	2	2	2	1	1	1	0	0	1	1	1	1	0	0	1	1	1	1	0	0	1	1
	0.20563	0.946021	Q99729	Q99729	Heterogeneous nuclear ribonucleoprotein A/B	HNRNPAB	2024	sp|Q99729|ROAA_HUMAN Heterogeneous nuclear ribonucleoprotein A/B OS=Homo sapiens OX=9606 GN=HNRNPAB PE=1 SV=2	Color2 [A=255, R=169, G=169, B=169]	1	4					6	6	6	16.9	16.9	16.9	36.224	0	36.857	51196000	13	9	6	6	6	1	5	3	0	6	3	1	5	3	0	6	3	1	5	3	0	6	3	1
	0.317619	0.943829	Q9Y2R0	Q9Y2R0	Cytochrome c oxidase assembly factor 3 homolog, mitochondrial	COA3	2402	sp|Q9Y2R0|COA3_HUMAN Cytochrome c oxidase assembly factor 3 homolog, mitochondrial OS=Homo sapiens OX=9606 GN=COA3 PE=1 SV=1	Color2 [A=255, R=169, G=169, B=169]	1	4					2	2	2	18.9	18.9	18.9	11.731	0	15.55	14251000	6	4	2	2	2	1	2	1	0	2	1	1	2	1	0	2	1	1	2	1	0	2	1	1
	0.273903	0.943164	Q8WUM4	Q8WUM4	Programmed cell death 6-interacting protein	PDCD6IP	1839	sp|Q8WUM4|PDC6I_HUMAN Programmed cell death 6-interacting protein OS=Homo sapiens OX=9606 GN=PDCD6IP PE=1 SV=1	Color2 [A=255, R=169, G=169, B=169]	1	4					14	14	14	17.2	17.2	17.2	96.022	0	84.658	58062000	48	15	14	14	14	1	4	3	9	6	14	1	4	3	9	6	14	1	4	3	9	6	14	1
	0.47968	0.941404	P60903	P60903	Protein S100-A10	S100A10	1108	sp|P60903|S10AA_HUMAN Protein S100-A10 OS=Homo sapiens OX=9606 GN=S100A10 PE=1 SV=2	Color2 [A=255, R=169, G=169, B=169]	1	4					2	2	2	27.8	27.8	27.8	11.203	0	18.894	217160000	4	8	2	2	2	1	2	2	2	2	2	1	2	2	2	2	2	1	2	2	2	2	2	1
	0.410328	0.940745	P27105	P27105	Erythrocyte band 7 integral membrane protein	STOM	767	sp|P27105|STOM_HUMAN Stomatin OS=Homo sapiens OX=9606 GN=STOM PE=1 SV=3	Color2 [A=255, R=169, G=169, B=169]	1	4					6	6	6	26.4	26.4	26.4	31.73	0	100.96	168420000	15	21	6	6	6	1	6	6	4	6	6	3	6	6	4	6	6	3	6	6	4	6	6	3
	0.488893	0.929928	P34932	P34932	Heat shock 70 kDa protein 4	HSPA4	838	sp|P34932|HSP74_HUMAN Heat shock 70 kDa protein 4 OS=Homo sapiens OX=9606 GN=HSPA4 PE=1 SV=4	Color2 [A=255, R=169, G=169, B=169]	1	4					6	6	6	10.5	10.5	10.5	94.33	0	38.617	16647000	50	7	6	6	6	1	4	0	2	5	5	2	4	0	2	5	5	2	4	0	2	5	5	2
	0.257412	0.927962	P10599	P10599	Thioredoxin	TXN	553	sp|P10599|THIO_HUMAN Thioredoxin OS=Homo sapiens OX=9606 GN=TXN PE=1 SV=3	Color2 [A=255, R=169, G=169, B=169]	1	4					5	5	5	40	40	40	11.737	0	83.683	461780000	7	20	5	5	5	1	5	5	5	5	5	5	5	5	5	5	5	5	5	5	5	5	5	5
	0.162479	0.927715	O75131	O75131	Copine-3	CPNE3	256	sp|O75131|CPNE3_HUMAN Copine-3 OS=Homo sapiens OX=9606 GN=CPNE3 PE=1 SV=1	Color2 [A=255, R=169, G=169, B=169]	1	4					7	6	6	15.5	13.8	13.8	60.13	0	39.207	28062000	24	8	7	6	6	1	2	3	5	4	7	2	1	2	4	3	6	1	1	2	4	3	6	1
	0.464375	0.926615	P28347;Q15561;Q99594;Q15562	P28347;Q15561;Q99594;Q15562	Transcriptional enhancer factor TEF-1;Transcriptional enhancer factor TEF-3;Transcriptional enhancer factor TEF-5;Transcriptional enhancer factor TEF-4	TEAD1;TEAD4;TEAD3;TEAD2	785	sp|P28347|TEAD1_HUMAN Transcriptional enhancer factor TEF-1 OS=Homo sapiens OX=9606 GN=TEAD1 PE=1 SV=2;sp|Q15561|TEAD4_HUMAN Transcriptional enhancer factor TEF-3 OS=Homo sapiens OX=9606 GN=TEAD4 PE=1 SV=3;sp|Q99594|TEAD3_HUMAN Transcriptional enhancer fac	Color2 [A=255, R=169, G=169, B=169]	1	4					2	2	2	4.9	4.9	4.9	47.945	0	14.018	27600000	16	7	NaN	NaN	NaN	4	2	2	2	2	2	2	2	2	2	2	2	2	2	2	2	2	2	2
	0.504499	0.920355	P14625;Q58FF3	P14625	Endoplasmin	HSP90B1	613	sp|P14625|ENPL_HUMAN Endoplasmin OS=Homo sapiens OX=9606 GN=HSP90B1 PE=1 SV=1	Color2 [A=255, R=169, G=169, B=169]	1	4					11	10	10	16.1	14.6	14.6	92.468	0	61.51	97752000	40	22	NaN	NaN	NaN	2	10	9	9	9	11	8	9	8	8	8	10	7	9	8	8	8	10	7
	0.605291	0.91887	P61204;P84077;P84085	P61204;P84077;P84085	ADP-ribosylation factor 3;ADP-ribosylation factor 1;ADP-ribosylation factor 5	ARF3;ARF1;ARF5	1120	sp|P61204|ARF3_HUMAN ADP-ribosylation factor 3 OS=Homo sapiens OX=9606 GN=ARF3 PE=1 SV=2;sp|P84077|ARF1_HUMAN ADP-ribosylation factor 1 OS=Homo sapiens OX=9606 GN=ARF1 PE=1 SV=2;sp|P84085|ARF5_HUMAN ADP-ribosylation factor 5 OS=Homo sapiens OX=9606 GN=ARF5	Color2 [A=255, R=169, G=169, B=169]	1	4					7	4	4	54.1	25.4	25.4	20.601	0	27.237	43803000	10	10	NaN	NaN	NaN	3	6	3	5	7	7	3	3	2	3	4	4	2	3	2	3	4	4	2
	0.342494	0.918327	Q8TC12	Q8TC12	Retinol dehydrogenase 11	RDH11	1817	sp|Q8TC12|RDH11_HUMAN Retinol dehydrogenase 11 OS=Homo sapiens OX=9606 GN=RDH11 PE=1 SV=2	Color2 [A=255, R=169, G=169, B=169]	1	4					3	3	3	12.3	12.3	12.3	35.386	0	17.8	13190000	15	3	3	3	3	1	2	2	2	3	2	2	2	2	2	3	2	2	2	2	2	3	2	2
	0.430267	0.917563	O43505	O43505	Beta-1,4-glucuronyltransferase 1	B4GAT1	202	sp|O43505|B4GA1_HUMAN Beta-1,4-glucuronyltransferase 1 OS=Homo sapiens OX=9606 GN=B4GAT1 PE=1 SV=1	Color2 [A=255, R=169, G=169, B=169]	1	4					1	1	1	3.9	3.9	3.9	47.119	0.0018075	7.4192	4342000	19	1	1	1	1	1	1	0	0	1	0	1	1	0	0	1	0	1	1	0	0	1	0	1
	0.507969	0.916772	O60635	O60635	Tetraspanin-1	TSPAN1	237	sp|O60635|TSN1_HUMAN Tetraspanin-1 OS=Homo sapiens OX=9606 GN=TSPAN1 PE=1 SV=2	Color2 [A=255, R=169, G=169, B=169]	1	4					1	1	1	5.4	5.4	5.4	26.301	0.009768	6.0811	1586500	5	2	1	1	1	1	1	0	0	1	1	0	1	0	0	1	1	0	1	0	0	1	1	0
	0.321867	0.91479	O60264;P28370	O60264	SWI/SNF-related matrix-associated actin-dependent regulator of chromatin subfamily A member 5	SMARCA5	227	sp|O60264|SMCA5_HUMAN SWI/SNF-related matrix-associated actin-dependent regulator of chromatin subfamily A member 5 OS=Homo sapiens OX=9606 GN=SMARCA5 PE=1 SV=1	Color2 [A=255, R=169, G=169, B=169]	1	4					19	19	19	17.6	17.6	17.6	121.9	0	119.12	105600000	55	20	NaN	NaN	NaN	2	11	13	9	14	19	6	11	13	9	14	19	6	11	13	9	14	19	6
	0.181036	0.91434	Q06323	Q06323	Proteasome activator complex subunit 1	PSME1	1303	sp|Q06323|PSME1_HUMAN Proteasome activator complex subunit 1 OS=Homo sapiens OX=9606 GN=PSME1 PE=1 SV=1	Color2 [A=255, R=169, G=169, B=169]	1	4					5	5	5	22.1	22.1	22.1	28.723	0	29.704	16018000	15	5	5	5	5	1	0	0	3	3	5	0	0	0	3	3	5	0	0	0	3	3	5	0
	0.429894	0.912429	Q9Y4Z0	Q9Y4Z0	U6 snRNA-associated Sm-like protein LSm4	LSM4	2437	sp|Q9Y4Z0|LSM4_HUMAN U6 snRNA-associated Sm-like protein LSm4 OS=Homo sapiens OX=9606 GN=LSM4 PE=1 SV=1	Color2 [A=255, R=169, G=169, B=169]	1	4					2	2	2	12.2	12.2	12.2	15.35	0	11.314	12653000	9	3	2	2	2	1	1	1	1	2	1	1	1	1	1	2	1	1	1	1	1	2	1	1
	0.281297	0.911504	Q15833	Q15833	Syntaxin-binding protein 2	STXBP2	1523	sp|Q15833|STXB2_HUMAN Syntaxin-binding protein 2 OS=Homo sapiens OX=9606 GN=STXBP2 PE=1 SV=2	Color2 [A=255, R=169, G=169, B=169]	1	4					1	1	1	2.5	2.5	2.5	66.452	0.0054668	6.3719	3813900	33	2	1	1	1	1	1	0	0	1	1	0	1	0	0	1	1	0	1	0	0	1	1	0
	0.43304	0.903639	P26196	P26196	Probable ATP-dependent RNA helicase DDX6	DDX6	756	sp|P26196|DDX6_HUMAN Probable ATP-dependent RNA helicase DDX6 OS=Homo sapiens OX=9606 GN=DDX6 PE=1 SV=2	Color2 [A=255, R=169, G=169, B=169]	1	4					2	2	2	7.2	7.2	7.2	54.416	0	11.34	2828400	28	2	2	2	2	1	1	0	0	2	1	0	1	0	0	2	1	0	1	0	0	2	1	0
	0.282154	0.901049	P22415;Q15853	P22415;Q15853	Upstream stimulatory factor 1;Upstream stimulatory factor 2	USF1;USF2	720	sp|P22415|USF1_HUMAN Upstream stimulatory factor 1 OS=Homo sapiens OX=9606 GN=USF1 PE=1 SV=1;sp|Q15853|USF2_HUMAN Upstream stimulatory factor 2 OS=Homo sapiens OX=9606 GN=USF2 PE=1 SV=1	Color2 [A=255, R=169, G=169, B=169]	1	4					1	1	1	3.2	3.2	3.2	33.538	0.0034173	6.5283	2317400	9	1	NaN	NaN	NaN	2	0	0	0	1	1	0	0	0	0	1	1	0	0	0	0	1	1	0
	0.420723	0.900236	Q13868	Q13868	Exosome complex component RRP4	EXOSC2	1412	sp|Q13868|EXOS2_HUMAN Exosome complex component RRP4 OS=Homo sapiens OX=9606 GN=EXOSC2 PE=1 SV=2	Color2 [A=255, R=169, G=169, B=169]	1	4					3	3	3	15.7	15.7	15.7	32.789	0	19.185	12318000	14	3	3	3	3	1	2	0	0	3	1	0	2	0	0	3	1	0	2	0	0	3	1	0
	0.136187	0.89288	P01834	P01834	Ig kappa chain C region	IGKC	394	sp|P01834|IGKC_HUMAN Immunoglobulin kappa constant OS=Homo sapiens OX=9606 GN=IGKC PE=1 SV=2	Color2 [A=255, R=169, G=169, B=169]	1	4					5	5	5	65.4	65.4	65.4	11.765	0	184.43	263440000	5	19	5	5	5	1	1	2	5	3	5	2	1	2	5	3	5	2	1	2	5	3	5	2
	0.66227	0.889702	P55209	P55209	Nucleosome assembly protein 1-like 1	NAP1L1	1070	sp|P55209|NP1L1_HUMAN Nucleosome assembly protein 1-like 1 OS=Homo sapiens OX=9606 GN=NAP1L1 PE=1 SV=1	Color2 [A=255, R=169, G=169, B=169]	1	4					3	3	2	11.5	11.5	9	45.374	0	20.509	21566000	14	7	3	3	2	1	1	2	1	3	3	2	1	2	1	3	3	2	0	1	0	2	2	1
	0.322831	0.885619	P50502;Q8IZP2;Q8NFI4	P50502;Q8IZP2;Q8NFI4	Hsc70-interacting protein;Putative protein FAM10A4;Putative protein FAM10A5	ST13;ST13P4;ST13P5	991	sp|P50502|F10A1_HUMAN Hsc70-interacting protein OS=Homo sapiens OX=9606 GN=ST13 PE=1 SV=2;sp|Q8IZP2|ST134_HUMAN Putative protein FAM10A4 OS=Homo sapiens OX=9606 GN=ST13P4 PE=5 SV=1;sp|Q8NFI4|F10A5_HUMAN Putative protein FAM10A5 OS=Homo sapiens OX=9606 GN=S	Color2 [A=255, R=169, G=169, B=169]	1	4					4	4	4	11.9	11.9	11.9	41.331	0	24.539	15374000	11	4	NaN	NaN	NaN	3	2	3	2	3	4	1	2	3	2	3	4	1	2	3	2	3	4	1
	0.63322	0.885228	P39748	P39748	Flap endonuclease 1	FEN1	884	sp|P39748|FEN1_HUMAN Flap endonuclease 1 OS=Homo sapiens OX=9606 GN=FEN1 PE=1 SV=1	Color2 [A=255, R=169, G=169, B=169]	1	4					4	4	4	13.9	13.9	13.9	42.592	0	27.462	37489000	20	13	4	4	4	1	4	4	4	4	4	2	4	4	4	4	4	2	4	4	4	4	4	2
	0.268604	0.88408	P25685	P25685	DnaJ homolog subfamily B member 1	DNAJB1	748	sp|P25685|DNJB1_HUMAN DnaJ homolog subfamily B member 1 OS=Homo sapiens OX=9606 GN=DNAJB1 PE=1 SV=4	Color2 [A=255, R=169, G=169, B=169]	1	4					2	2	2	5.9	5.9	5.9	38.044	0	11.344	2677000	18	2	2	2	2	1	0	0	1	1	2	0	0	0	1	1	2	0	0	0	1	1	2	0
	0.385995	0.88249	O43395	O43395	U4/U6 small nuclear ribonucleoprotein Prp3	PRPF3	196	sp|O43395|PRPF3_HUMAN U4/U6 small nuclear ribonucleoprotein Prp3 OS=Homo sapiens OX=9606 GN=PRPF3 PE=1 SV=2	Color2 [A=255, R=169, G=169, B=169]	1	4					8	8	8	14.6	14.6	14.6	77.528	0	47.053	35338000	33	9	8	8	8	1	4	4	0	6	5	4	4	4	0	6	5	4	4	4	0	6	5	4
	0.209817	0.882004	O95757	O95757	Heat shock 70 kDa protein 4L	HSPA4L	352	sp|O95757|HS74L_HUMAN Heat shock 70 kDa protein 4L OS=Homo sapiens OX=9606 GN=HSPA4L PE=1 SV=3	Color2 [A=255, R=169, G=169, B=169]	1	4					5	5	4	7.4	7.4	5.7	94.511	0	28.62	13883000	52	5	5	5	4	1	2	0	1	3	4	0	2	0	1	3	4	0	1	0	0	3	3	0
	0.257261	0.880503	P00338	P00338	L-lactate dehydrogenase A chain	LDHA	369	sp|P00338|LDHA_HUMAN L-lactate dehydrogenase A chain OS=Homo sapiens OX=9606 GN=LDHA PE=1 SV=2	Color2 [A=255, R=169, G=169, B=169]	1	4					8	8	7	26.5	26.5	22.9	36.688	0	64.375	174420000	18	20	8	8	7	1	5	3	7	5	8	5	5	3	7	5	8	5	5	2	6	5	7	4
	0.719575	0.880035	P62937;F5H284;Q9Y536;P0DN26;A0A0B4J2A2;A0A075B767;A0A075B759	P62937	Peptidyl-prolyl cis-trans isomerase A;Peptidyl-prolyl cis-trans isomerase A, N-terminally processed	PPIA	1194	sp|P62937|PPIA_HUMAN Peptidyl-prolyl cis-trans isomerase A OS=Homo sapiens OX=9606 GN=PPIA PE=1 SV=2	Color2 [A=255, R=169, G=169, B=169]	1	4					8	8	8	60	60	60	18.012	0	65.871	638060000	10	35	NaN	NaN	NaN	7	7	6	6	8	8	7	7	6	6	8	8	7	7	6	6	8	8	7
	0.308864	0.879683	Q9H444	Q9H444	Charged multivesicular body protein 4b	CHMP4B	2141	sp|Q9H444|CHM4B_HUMAN Charged multivesicular body protein 4b OS=Homo sapiens OX=9606 GN=CHMP4B PE=1 SV=1	Color2 [A=255, R=169, G=169, B=169]	1	4					3	3	3	18.3	18.3	18.3	24.95	0	34.37	23967000	14	9	3	3	3	1	3	1	0	3	2	1	3	1	0	3	2	1	3	1	0	3	2	1
	0.418096	0.879311	Q13501	Q13501	Sequestosome-1	SQSTM1	1392	sp|Q13501|SQSTM_HUMAN Sequestosome-1 OS=Homo sapiens OX=9606 GN=SQSTM1 PE=1 SV=1	Color2 [A=255, R=169, G=169, B=169]	1	4					2	2	2	7.5	7.5	7.5	47.687	0	12.331	4838100	20	2	2	2	2	1	0	1	0	2	1	0	0	1	0	2	1	0	0	1	0	2	1	0
	0.572044	0.878458	Q9Y5Q8	Q9Y5Q8	General transcription factor 3C polypeptide 5	GTF3C5	2450	sp|Q9Y5Q8|TF3C5_HUMAN General transcription factor 3C polypeptide 5 OS=Homo sapiens OX=9606 GN=GTF3C5 PE=1 SV=2	Color2 [A=255, R=169, G=169, B=169]	1	4					1	1	1	3.5	3.5	3.5	59.57	0.0018544	9.5228	2771800	31	3	1	1	1	1	1	0	1	1	1	1	1	0	1	1	1	1	1	0	1	1	1	1
	0.375642	0.87479	Q9H845	Q9H845	Acyl-CoA dehydrogenase family member 9, mitochondrial	ACAD9	2151	sp|Q9H845|ACAD9_HUMAN Complex I assembly factor ACAD9, mitochondrial OS=Homo sapiens OX=9606 GN=ACAD9 PE=1 SV=1	Color2 [A=255, R=169, G=169, B=169]	1	4					1	1	1	2.4	2.4	2.4	68.76	0.0018265	7.588	4047300	35	2	1	1	1	1	1	0	0	1	1	0	1	0	0	1	1	0	1	0	0	1	1	0
	0.225678	0.867373	P49189	P49189	4-trimethylaminobutyraldehyde dehydrogenase	ALDH9A1	962	sp|P49189|AL9A1_HUMAN 4-trimethylaminobutyraldehyde dehydrogenase OS=Homo sapiens OX=9606 GN=ALDH9A1 PE=1 SV=3	Color2 [A=255, R=169, G=169, B=169]	1	4					3	3	3	8.9	8.9	8.9	53.801	0	18.177	5783200	25	4	3	3	3	1	0	0	1	1	3	0	0	0	1	1	3	0	0	0	1	1	3	0
	0.17738	0.862652	P04792	P04792	Heat shock protein beta-1	HSPB1	431	sp|P04792|HSPB1_HUMAN Heat shock protein beta-1 OS=Homo sapiens OX=9606 GN=HSPB1 PE=1 SV=2	Color2 [A=255, R=169, G=169, B=169]	1	4					11	11	11	67.3	67.3	67.3	22.782	0	323.31	915740000	14	38	11	11	11	1	8	4	10	8	11	5	8	4	10	8	11	5	8	4	10	8	11	5
	0.459956	0.857148	Q9Y285	Q9Y285	Phenylalanine--tRNA ligase alpha subunit	FARSA	2394	sp|Q9Y285|SYFA_HUMAN Phenylalanine--tRNA ligase alpha subunit OS=Homo sapiens OX=9606 GN=FARSA PE=1 SV=3	Color2 [A=255, R=169, G=169, B=169]	1	4					1	1	1	2.2	2.2	2.2	57.563	0.008965	6.0926	2441800	23	1	1	1	1	1	1	0	1	1	1	1	1	0	1	1	1	1	1	0	1	1	1	1
	0.19129	0.855279	P55084	P55084	Trifunctional enzyme subunit beta, mitochondrial;3-ketoacyl-CoA thiolase	HADHB	1068	sp|P55084|ECHB_HUMAN Trifunctional enzyme subunit beta, mitochondrial OS=Homo sapiens OX=9606 GN=HADHB PE=1 SV=3	Color2 [A=255, R=169, G=169, B=169]	1	4					9	9	9	24.1	24.1	24.1	51.294	0	58.793	69686000	26	14	9	9	9	1	8	2	4	8	9	1	8	2	4	8	9	1	8	2	4	8	9	1
	0.520394	0.854522	Q8NC51	Q8NC51	Plasminogen activator inhibitor 1 RNA-binding protein	SERBP1	1783	sp|Q8NC51|PAIRB_HUMAN Plasminogen activator inhibitor 1 RNA-binding protein OS=Homo sapiens OX=9606 GN=SERBP1 PE=1 SV=2	Color2 [A=255, R=169, G=169, B=169]	1	4					4	4	4	13.5	13.5	13.5	44.965	0	24.913	21959000	18	6	4	4	4	1	3	1	3	4	3	1	3	1	3	4	3	1	3	1	3	4	3	1
	0.164548	0.853569	O14981	O14981	TATA-binding protein-associated factor 172	BTAF1	150	sp|O14981|BTAF1_HUMAN TATA-binding protein-associated factor 172 OS=Homo sapiens OX=9606 GN=BTAF1 PE=1 SV=2	Color2 [A=255, R=169, G=169, B=169]	1	4					6	6	6	4.1	4.1	4.1	206.89	0	35.364	11254000	85	6	6	6	6	1	0	1	0	2	6	1	0	1	0	2	6	1	0	1	0	2	6	1
	0.471487	0.853349	O00231	O00231	26S proteasome non-ATPase regulatory subunit 11	PSMD11	101	sp|O00231|PSD11_HUMAN 26S proteasome non-ATPase regulatory subunit 11 OS=Homo sapiens OX=9606 GN=PSMD11 PE=1 SV=3	Color2 [A=255, R=169, G=169, B=169]	1	4					3	3	3	9	9	9	47.463	0	18.355	13143000	27	7	3	3	3	1	1	2	3	3	3	2	1	2	3	3	3	2	1	2	3	3	3	2
	0.565331	0.852842	P49458	P49458	Signal recognition particle 9 kDa protein	SRP9	969	sp|P49458|SRP09_HUMAN Signal recognition particle 9 kDa protein OS=Homo sapiens OX=9606 GN=SRP9 PE=1 SV=2	Color2 [A=255, R=169, G=169, B=169]	1	4					3	3	3	34.9	34.9	34.9	10.112	0	24.354	60039000	7	7	3	3	3	1	3	1	3	3	3	2	3	1	3	3	3	2	3	1	3	3	3	2
	0.177564	0.852336	Q6ZVX7	Q6ZVX7	F-box only protein 50	NCCRP1	1673	sp|Q6ZVX7|FBX50_HUMAN F-box only protein 50 OS=Homo sapiens OX=9606 GN=NCCRP1 PE=1 SV=1	Color2 [A=255, R=169, G=169, B=169]	1	4					5	5	5	21.8	21.8	21.8	30.847	0	62.649	43838000	12	9	5	5	5	1	2	1	4	3	5	1	2	1	4	3	5	1	2	1	4	3	5	1
	0.284972	0.851508	Q9Y5B6	Q9Y5B6	PAX3- and PAX7-binding protein 1	PAXBP1	2441	sp|Q9Y5B6|PAXB1_HUMAN PAX3- and PAX7-binding protein 1 OS=Homo sapiens OX=9606 GN=PAXBP1 PE=1 SV=2	Color2 [A=255, R=169, G=169, B=169]	1	4					2	2	2	2.6	2.6	2.6	104.8	0	13.176	6138300	43	3	2	2	2	1	2	0	0	2	1	0	2	0	0	2	1	0	2	0	0	2	1	0
	0.488592	0.849962	Q4ZIN3	Q4ZIN3	Membralin	TMEM259	1569	sp|Q4ZIN3|MBRL_HUMAN Membralin OS=Homo sapiens OX=9606 GN=TMEM259 PE=1 SV=1	Color2 [A=255, R=169, G=169, B=169]	1	4					1	1	1	2.1	2.1	2.1	67.888	0.001777	7.1341	2445900	20	2	1	1	1	1	1	1	0	1	0	0	1	1	0	1	0	0	1	1	0	1	0	0
	0.346571	0.844337	Q8IZ21	Q8IZ21	Phosphatase and actin regulator 4	PHACTR4	1747	sp|Q8IZ21|PHAR4_HUMAN Phosphatase and actin regulator 4 OS=Homo sapiens OX=9606 GN=PHACTR4 PE=1 SV=1	Color2 [A=255, R=169, G=169, B=169]	1	4					2	2	2	3.1	3.1	3.1	78.21	0	12.173	4844500	36	3	2	2	2	1	2	0	0	2	1	0	2	0	0	2	1	0	2	0	0	2	1	0
	0.378862	0.843108	P40616	P40616	ADP-ribosylation factor-like protein 1	ARL1	890	sp|P40616|ARL1_HUMAN ADP-ribosylation factor-like protein 1 OS=Homo sapiens OX=9606 GN=ARL1 PE=1 SV=1	Color2 [A=255, R=169, G=169, B=169]	1	4					2	2	2	11	11	11	20.417	0	11.483	8677900	9	2	2	2	2	1	2	2	2	2	2	2	2	2	2	2	2	2	2	2	2	2	2	2
	0.578762	0.840788	P78527	P78527	DNA-dependent protein kinase catalytic subunit	PRKDC	1235	sp|P78527|PRKDC_HUMAN DNA-dependent protein kinase catalytic subunit OS=Homo sapiens OX=9606 GN=PRKDC PE=1 SV=3	Color2 [A=255, R=169, G=169, B=169]	1	4					111	111	111	29.9	29.9	29.9	469.08	0	323.31	1372000000	220	259	111	111	111	1	93	59	43	101	107	33	93	59	43	101	107	33	93	59	43	101	107	33
	1.08514	0.840729	P63241;Q9GZV4;Q6IS14	P63241;Q9GZV4;Q6IS14	Eukaryotic translation initiation factor 5A-1;Eukaryotic translation initiation factor 5A-2;Eukaryotic translation initiation factor 5A-1-like	EIF5A;EIF5A2;EIF5AL1	1207	sp|P63241|IF5A1_HUMAN Eukaryotic translation initiation factor 5A-1 OS=Homo sapiens OX=9606 GN=EIF5A PE=1 SV=2;sp|Q9GZV4|IF5A2_HUMAN Eukaryotic translation initiation factor 5A-2 OS=Homo sapiens OX=9606 GN=EIF5A2 PE=1 SV=3;sp|Q6IS14|IF5AL_HUMAN Eukaryotic	Color2 [A=255, R=169, G=169, B=169]	1	4					5	5	5	47.4	47.4	47.4	16.832	0	50.973	206090000	8	31	NaN	NaN	NaN	3	3	3	3	5	5	3	3	3	3	5	5	3	3	3	3	5	5	3
	0.55455	0.83987	Q01813	Q01813	ATP-dependent 6-phosphofructokinase, platelet type	PFKP	1278	sp|Q01813|PFKAP_HUMAN ATP-dependent 6-phosphofructokinase, platelet type OS=Homo sapiens OX=9606 GN=PFKP PE=1 SV=2	Color2 [A=255, R=169, G=169, B=169]	1	4					4	4	4	5.5	5.5	5.5	85.595	0	24.333	11402000	32	6	4	4	4	1	2	1	2	2	4	2	2	1	2	2	4	2	2	1	2	2	4	2
	0.396429	0.830624	Q56VL3	Q56VL3	OCIA domain-containing protein 2	OCIAD2	1579	sp|Q56VL3|OCAD2_HUMAN OCIA domain-containing protein 2 OS=Homo sapiens OX=9606 GN=OCIAD2 PE=1 SV=1	Color2 [A=255, R=169, G=169, B=169]	1	4					2	2	2	14.3	14.3	14.3	16.953	0	12.358	4484000	11	2	2	2	2	1	2	0	0	2	2	0	2	0	0	2	2	0	2	0	0	2	2	0
	0.220369	0.824486	P09917	P09917	Arachidonate 5-lipoxygenase	ALOX5	534	sp|P09917|LOX5_HUMAN Polyunsaturated fatty acid 5-lipoxygenase OS=Homo sapiens OX=9606 GN=ALOX5 PE=1 SV=2	Color2 [A=255, R=169, G=169, B=169]	1	4					5	5	5	9.3	9.3	9.3	77.982	0	28.759	5801100	34	5	5	5	5	1	0	1	1	0	5	0	0	1	1	0	5	0	0	1	1	0	5	0
	0.515051	0.824122	Q86VP6	Q86VP6	Cullin-associated NEDD8-dissociated protein 1	CAND1	1710	sp|Q86VP6|CAND1_HUMAN Cullin-associated NEDD8-dissociated protein 1 OS=Homo sapiens OX=9606 GN=CAND1 PE=1 SV=2	Color2 [A=255, R=169, G=169, B=169]	1	4					7	7	7	7.4	7.4	7.4	136.37	0	43.064	35766000	62	15	7	7	7	1	3	6	4	6	7	5	3	6	4	6	7	5	3	6	4	6	7	5
	0.454637	0.823669	P62333	P62333	26S protease regulatory subunit 10B	PSMC6	1166	sp|P62333|PRS10_HUMAN 26S proteasome regulatory subunit 10B OS=Homo sapiens OX=9606 GN=PSMC6 PE=1 SV=1	Color2 [A=255, R=169, G=169, B=169]	1	4					3	3	3	10.3	10.3	10.3	44.172	0	18.4	14203000	21	3	3	3	3	1	2	2	2	3	3	1	2	2	2	3	3	1	2	2	2	3	3	1
	1.34433	0.822726	P08133	P08133	Annexin A6	ANXA6	496	sp|P08133|ANXA6_HUMAN Annexin A6 OS=Homo sapiens OX=9606 GN=ANXA6 PE=1 SV=3	Color2 [A=255, R=169, G=169, B=169]	1	4					5	5	5	8.8	8.8	8.8	75.872	0	29.663	32214000	43	9	5	5	5	1	5	5	4	5	5	3	5	5	4	5	5	3	5	5	4	5	5	3
	0.424286	0.820371	Q09028	Q09028	Histone-binding protein RBBP4	RBBP4	1323	sp|Q09028|RBBP4_HUMAN Histone-binding protein RBBP4 OS=Homo sapiens OX=9606 GN=RBBP4 PE=1 SV=3	Color2 [A=255, R=169, G=169, B=169]	1	4					10	10	5	27.1	27.1	18.4	47.655	0	91.23	292140000	14	34	10	10	5	1	10	9	9	9	9	5	10	9	9	9	9	5	5	4	5	5	5	2
	0.205666	0.819912	P04004	P04004	Vitronectin;Vitronectin V65 subunit;Vitronectin V10 subunit;Somatomedin-B	VTN	418	sp|P04004|VTNC_HUMAN Vitronectin OS=Homo sapiens OX=9606 GN=VTN PE=1 SV=1	Color2 [A=255, R=169, G=169, B=169]	1	4					5	5	3	12.6	12.6	7.5	54.305	0	32.246	19343000	24	7	5	5	3	1	2	1	2	3	5	0	2	1	2	3	5	0	0	0	1	1	3	0
	0.416787	0.819007	Q8NAV1	Q8NAV1	Pre-mRNA-splicing factor 38A	PRPF38A	1775	sp|Q8NAV1|PR38A_HUMAN Pre-mRNA-splicing factor 38A OS=Homo sapiens OX=9606 GN=PRPF38A PE=1 SV=1	Color2 [A=255, R=169, G=169, B=169]	1	4					4	4	4	12.5	12.5	12.5	37.476	0	23.897	11140000	14	6	4	4	4	1	4	1	0	3	1	2	4	1	0	3	1	2	4	1	0	3	1	2
	0.15701	0.816539	P01040	P01040	Cystatin-A;Cystatin-A, N-terminally processed	CSTA	389	sp|P01040|CYTA_HUMAN Cystatin-A OS=Homo sapiens OX=9606 GN=CSTA PE=1 SV=1	Color2 [A=255, R=169, G=169, B=169]	1	4					6	6	6	67.3	67.3	67.3	11.006	0	52.322	123240000	7	11	6	6	6	1	2	1	2	2	6	2	2	1	2	2	6	2	2	1	2	2	6	2
	0.375062	0.815198	P30049	P30049	ATP synthase subunit delta, mitochondrial	ATP5D	800	sp|P30049|ATPD_HUMAN ATP synthase subunit delta, mitochondrial OS=Homo sapiens OX=9606 GN=ATP5F1D PE=1 SV=2	Color2 [A=255, R=169, G=169, B=169]	1	4					2	2	2	13.7	13.7	13.7	17.49	0	17.209	316030000	5	9	2	2	2	1	2	1	1	2	2	1	2	1	1	2	2	1	2	1	1	2	2	1
	0.476511	0.8143	P53999	P53999	Activated RNA polymerase II transcriptional coactivator p15	SUB1	1055	sp|P53999|TCP4_HUMAN Activated RNA polymerase II transcriptional coactivator p15 OS=Homo sapiens OX=9606 GN=SUB1 PE=1 SV=3	Color2 [A=255, R=169, G=169, B=169]	1	4					5	5	5	37	37	37	14.395	0	36.465	190100000	5	14	5	5	5	1	5	2	2	4	4	1	5	2	2	4	4	1	5	2	2	4	4	1
	0.234232	0.812269	Q9UJS0	Q9UJS0	Calcium-binding mitochondrial carrier protein Aralar2	SLC25A13	2327	sp|Q9UJS0|CMC2_HUMAN Calcium-binding mitochondrial carrier protein Aralar2 OS=Homo sapiens OX=9606 GN=SLC25A13 PE=1 SV=2	Color2 [A=255, R=169, G=169, B=169]	1	4					6	6	5	13.6	13.6	11.6	74.175	0	39.298	20023000	34	8	6	6	5	1	6	1	0	5	2	1	6	1	0	5	2	1	5	1	0	5	2	1
	0.377274	0.806266	P61960	P61960	Ubiquitin-fold modifier 1	UFM1	1137	sp|P61960|UFM1_HUMAN Ubiquitin-fold modifier 1 OS=Homo sapiens OX=9606 GN=UFM1 PE=1 SV=1	Color2 [A=255, R=169, G=169, B=169]	1	4					1	1	1	17.6	17.6	17.6	9.1175	0.0062112	6.2203	3704800	4	1	1	1	1	1	1	1	1	1	1	1	1	1	1	1	1	1	1	1	1	1	1	1
	0.431596	0.803809	Q8TCJ2	Q8TCJ2	Dolichyl-diphosphooligosaccharide--protein glycosyltransferase subunit STT3B	STT3B	1819	sp|Q8TCJ2|STT3B_HUMAN Dolichyl-diphosphooligosaccharide--protein glycosyltransferase subunit STT3B OS=Homo sapiens OX=9606 GN=STT3B PE=1 SV=1	Color2 [A=255, R=169, G=169, B=169]	1	4					2	2	2	3	3	3	93.673	0	12.384	6997100	34	3	2	2	2	1	2	0	0	2	2	0	2	0	0	2	2	0	2	0	0	2	2	0
	0.59965	0.801147	Q16658	Q16658	Fascin	FSCN1	1538	sp|Q16658|FSCN1_HUMAN Fascin OS=Homo sapiens OX=9606 GN=FSCN1 PE=1 SV=3	Color2 [A=255, R=169, G=169, B=169]	1	4					4	4	4	9.3	9.3	9.3	54.529	0	24.386	22620000	28	7	4	4	4	1	3	1	3	3	4	1	3	1	3	3	4	1	3	1	3	3	4	1
	0.208	0.800502	P12273	P12273	Prolactin-inducible protein	PIP	584	sp|P12273|PIP_HUMAN Prolactin-inducible protein OS=Homo sapiens OX=9606 GN=PIP PE=1 SV=1	Color2 [A=255, R=169, G=169, B=169]	1	4					4	4	4	41.8	41.8	41.8	16.572	0	25.691	26716000	9	6	4	4	4	1	2	2	2	1	4	4	2	2	2	1	4	4	2	2	2	1	4	4
	0.727231	0.797822	Q8IYT4	Q8IYT4	Katanin p60 ATPase-containing subunit A-like 2	KATNAL2	1745	sp|Q8IYT4|KATL2_HUMAN Katanin p60 ATPase-containing subunit A-like 2 OS=Homo sapiens OX=9606 GN=KATNAL2 PE=1 SV=3	Color2 [A=255, R=169, G=169, B=169]	1	4					1	1	1	2.2	2.2	2.2	61.252	0.0017754	7.1208	40362000	29	6	1	1	1	1	1	1	1	1	1	1	1	1	1	1	1	1	1	1	1	1	1	1
	0.303399	0.79593	P50552	P50552	Vasodilator-stimulated phosphoprotein	VASP	992	sp|P50552|VASP_HUMAN Vasodilator-stimulated phosphoprotein OS=Homo sapiens OX=9606 GN=VASP PE=1 SV=3	Color2 [A=255, R=169, G=169, B=169]	1	4					4	4	4	12.4	12.4	12.4	39.829	0	23.426	18882000	17	4	4	4	4	1	3	2	3	3	4	1	3	2	3	3	4	1	3	2	3	3	4	1
	0.130358	0.793182	Q9P0J0	Q9P0J0	NADH dehydrogenase [ubiquinone] 1 alpha subcomplex subunit 13	NDUFA13	2266	sp|Q9P0J0|NDUAD_HUMAN NADH dehydrogenase [ubiquinone] 1 alpha subcomplex subunit 13 OS=Homo sapiens OX=9606 GN=NDUFA13 PE=1 SV=3	Color2 [A=255, R=169, G=169, B=169]	1	4					2	2	2	16	16	16	16.698	0	13.831	18121000	8	5	2	2	2	1	1	0	0	2	1	0	1	0	0	2	1	0	1	0	0	2	1	0
	0.256758	0.788724	Q14739	Q14739	Lamin-B receptor	LBR	1454	sp|Q14739|LBR_HUMAN Delta(14)-sterol reductase LBR OS=Homo sapiens OX=9606 GN=LBR PE=1 SV=2	Color2 [A=255, R=169, G=169, B=169]	1	4					3	3	3	6	6	6	70.702	0	23.91	29751000	21	6	3	3	3	1	3	2	2	3	3	0	3	2	2	3	3	0	3	2	2	3	3	0
	0.355144	0.785089	A6NHR9	A6NHR9	Structural maintenance of chromosomes flexible hinge domain-containing protein 1	SMCHD1	19	sp|A6NHR9|SMHD1_HUMAN Structural maintenance of chromosomes flexible hinge domain-containing protein 1 OS=Homo sapiens OX=9606 GN=SMCHD1 PE=1 SV=2	Color2 [A=255, R=169, G=169, B=169]	1	4					3	3	3	2	2	2	226.37	0	17.499	5673400	109	4	3	3	3	1	0	3	3	1	3	1	0	3	3	1	3	1	0	3	3	1	3	1
	0.170057	0.782351	O15498	O15498	Synaptobrevin homolog YKT6	YKT6	182	sp|O15498|YKT6_HUMAN Synaptobrevin homolog YKT6 OS=Homo sapiens OX=9606 GN=YKT6 PE=1 SV=1	Color2 [A=255, R=169, G=169, B=169]	1	4					6	6	6	42.4	42.4	42.4	22.417	0	39.588	48966000	14	15	6	6	6	1	5	6	0	6	3	3	5	6	0	6	3	3	5	6	0	6	3	3
	0.68921	0.779157	Q15738	Q15738	Sterol-4-alpha-carboxylate 3-dehydrogenase, decarboxylating	NSDHL	1518	sp|Q15738|NSDHL_HUMAN Sterol-4-alpha-carboxylate 3-dehydrogenase, decarboxylating OS=Homo sapiens OX=9606 GN=NSDHL PE=1 SV=2	Color2 [A=255, R=169, G=169, B=169]	1	4					2	2	2	8.6	8.6	8.6	41.9	0	14.102	6051800	25	4	2	2	2	1	1	1	1	2	2	1	1	1	1	2	2	1	1	1	1	2	2	1
	0.559943	0.777334	P52597	P52597	Heterogeneous nuclear ribonucleoprotein F;Heterogeneous nuclear ribonucleoprotein F, N-terminally processed	HNRNPF	1031	sp|P52597|HNRPF_HUMAN Heterogeneous nuclear ribonucleoprotein F OS=Homo sapiens OX=9606 GN=HNRNPF PE=1 SV=3	Color2 [A=255, R=169, G=169, B=169]	1	4					9	7	7	32.3	25.8	25.8	45.671	0	88.533	234910000	15	37	9	7	7	1	9	8	6	9	9	6	7	6	4	7	7	4	7	6	4	7	7	4
	0.315555	0.776296	P13639	P13639	Elongation factor 2	EEF2	596	sp|P13639|EF2_HUMAN Elongation factor 2 OS=Homo sapiens OX=9606 GN=EEF2 PE=1 SV=4	Color2 [A=255, R=169, G=169, B=169]	1	4					25	24	24	34.5	33.3	33.3	95.337	0	194.73	402650000	45	63	25	24	24	1	13	16	19	23	25	10	13	16	19	23	24	10	13	16	19	23	24	10
	0.294163	0.774639	Q96K37	Q96K37	Solute carrier family 35 member E1	SLC35E1	1964	sp|Q96K37|S35E1_HUMAN Solute carrier family 35 member E1 OS=Homo sapiens OX=9606 GN=SLC35E1 PE=1 SV=2	Color2 [A=255, R=169, G=169, B=169]	1	4					1	1	1	5.9	5.9	5.9	44.772	0.0018579	9.9584	3557800	15	2	1	1	1	1	1	0	1	1	0	1	1	0	1	1	0	1	1	0	1	1	0	1
	0.151662	0.767703	P27797	P27797	Calreticulin	CALR	776	sp|P27797|CALR_HUMAN Calreticulin OS=Homo sapiens OX=9606 GN=CALR PE=1 SV=1	Color2 [A=255, R=169, G=169, B=169]	1	4					6	6	6	20.6	20.6	20.6	48.141	0	40.719	39332000	21	14	6	6	6	1	4	1	6	3	5	0	4	1	6	3	5	0	4	1	6	3	5	0
	0.354399	0.766844	P31946	P31946	14-3-3 protein beta/alpha;14-3-3 protein beta/alpha, N-terminally processed	YWHAB	824	sp|P31946|1433B_HUMAN 14-3-3 protein beta/alpha OS=Homo sapiens OX=9606 GN=YWHAB PE=1 SV=3	Color2 [A=255, R=169, G=169, B=169]	1	4					5	2	2	26.4	12.6	12.6	28.082	0	16.478	37911000	14	7	5	2	2	1	4	4	4	5	5	3	2	2	2	2	2	1	2	2	2	2	2	1
	0.275061	0.76571	Q7L5L3	Q7L5L3	Glycerophosphodiester phosphodiesterase domain-containing protein 3	GDPD3	1685	sp|Q7L5L3|GDPD3_HUMAN Lysophospholipase D GDPD3 OS=Homo sapiens OX=9606 GN=GDPD3 PE=1 SV=3	Color2 [A=255, R=169, G=169, B=169]	1	4					1	1	1	4.4	4.4	4.4	36.596	0.0017521	6.8796	4126100	16	2	1	1	1	1	1	1	1	1	1	1	1	1	1	1	1	1	1	1	1	1	1	1
	0.156634	0.764174	Q96HY6	Q96HY6	DDRGK domain-containing protein 1	DDRGK1	1951	sp|Q96HY6|DDRGK_HUMAN DDRGK domain-containing protein 1 OS=Homo sapiens OX=9606 GN=DDRGK1 PE=1 SV=2	Color2 [A=255, R=169, G=169, B=169]	1	4					4	4	4	20.1	20.1	20.1	35.61	0	28.052	17045000	13	6	4	4	4	1	4	0	0	3	4	0	4	0	0	3	4	0	4	0	0	3	4	0
	0.128869	0.759518	Q04656	Q04656	Copper-transporting ATPase 1	ATP7A	1294	sp|Q04656|ATP7A_HUMAN Copper-transporting ATPase 1 OS=Homo sapiens OX=9606 GN=ATP7A PE=1 SV=4	Color2 [A=255, R=169, G=169, B=169]	1	4					13	13	12	13.2	13.2	12.5	163.37	0	89.38	76188000	56	19	13	13	12	1	12	3	1	13	2	1	12	3	1	13	2	1	11	3	1	12	2	1
	0.425507	0.75701	P55795	P55795	Heterogeneous nuclear ribonucleoprotein H2	HNRNPH2	1076	sp|P55795|HNRH2_HUMAN Heterogeneous nuclear ribonucleoprotein H2 OS=Homo sapiens OX=9606 GN=HNRNPH2 PE=1 SV=1	Color2 [A=255, R=169, G=169, B=169]	1	4					11	6	6	36.5	22.3	22.3	49.263	0	44.145	61523000	17	13	11	6	6	1	10	7	7	11	11	7	5	2	2	6	6	2	5	2	2	6	6	2
	0.206584	0.755064	Q9NQ29	Q9NQ29	Putative RNA-binding protein Luc7-like 1	LUC7L	2194	sp|Q9NQ29|LUC7L_HUMAN Putative RNA-binding protein Luc7-like 1 OS=Homo sapiens OX=9606 GN=LUC7L PE=1 SV=1	Color2 [A=255, R=169, G=169, B=169]	1	4					2	2	2	6.7	6.7	6.7	43.727	0	11.282	10770000	18	2	2	2	2	1	2	0	0	2	2	0	2	0	0	2	2	0	2	0	0	2	2	0
	0.150455	0.752674	O43653	O43653	Prostate stem cell antigen	PSCA	205	sp|O43653|PSCA_HUMAN Prostate stem cell antigen OS=Homo sapiens OX=9606 GN=PSCA PE=1 SV=2	Color2 [A=255, R=169, G=169, B=169]	1	4					1	1	1	8.8	8.8	8.8	11.959	0.0078157	6.1643	5805700	4	1	1	1	1	1	0	1	0	1	1	0	0	1	0	1	1	0	0	1	0	1	1	0
	0.464366	0.751376	P22392;O60361	P22392;O60361	Nucleoside diphosphate kinase B;Putative nucleoside diphosphate kinase	NME2;NME2P1	719	sp|P22392|NDKB_HUMAN Nucleoside diphosphate kinase B OS=Homo sapiens OX=9606 GN=NME2 PE=1 SV=1;sp|O60361|NDK8_HUMAN Putative nucleoside diphosphate kinase OS=Homo sapiens OX=9606 GN=NME2P1 PE=5 SV=1	Color2 [A=255, R=169, G=169, B=169]	1	4					6	6	2	42.8	42.8	12.5	17.298	0	36.292	108000000	11	14	NaN	NaN	NaN	2	4	3	4	5	6	3	4	3	4	5	6	3	1	1	2	2	2	1
	1.77932	0.751368	Q8IY67	Q8IY67	Ribonucleoprotein PTB-binding 1	RAVER1	1742	sp|Q8IY67|RAVR1_HUMAN Ribonucleoprotein PTB-binding 1 OS=Homo sapiens OX=9606 GN=RAVER1 PE=1 SV=1	Color2 [A=255, R=169, G=169, B=169]	1	4					6	6	6	16.7	16.7	16.7	63.876	0	38.474	26680000	22	7	6	6	6	1	2	1	2	6	4	2	2	1	2	6	4	2	2	1	2	6	4	2
	0.398503	0.749904	Q12948	Q12948	Forkhead box protein C1	FOXC1	1349	sp|Q12948|FOXC1_HUMAN Forkhead box protein C1 OS=Homo sapiens OX=9606 GN=FOXC1 PE=1 SV=3	Color2 [A=255, R=169, G=169, B=169]	1	4					2	2	2	6.3	6.3	6.3	56.788	0	12.949	13479000	15	4	2	2	2	1	2	2	1	1	2	1	2	2	1	1	2	1	2	2	1	1	2	1
	0.311147	0.748833	O75746	O75746	Calcium-binding mitochondrial carrier protein Aralar1	SLC25A12	292	sp|O75746|CMC1_HUMAN Calcium-binding mitochondrial carrier protein Aralar1 OS=Homo sapiens OX=9606 GN=SLC25A12 PE=1 SV=2	Color2 [A=255, R=169, G=169, B=169]	1	4					4	3	3	8	5.9	5.9	74.761	0	18.67	7119800	37	4	4	3	3	1	4	0	0	3	2	0	3	0	0	3	2	0	3	0	0	3	2	0
	0.670843	0.748243	P61604	P61604	10 kDa heat shock protein, mitochondrial	HSPE1	1131	sp|P61604|CH10_HUMAN 10 kDa heat shock protein, mitochondrial OS=Homo sapiens OX=9606 GN=HSPE1 PE=1 SV=2	Color2 [A=255, R=169, G=169, B=169]	1	4					1	1	1	13.7	13.7	13.7	10.932	0.0017953	7.2742	12568000	8	4	1	1	1	1	1	1	1	1	1	1	1	1	1	1	1	1	1	1	1	1	1	1
	0.474242	0.744927	Q92945	Q92945	Far upstream element-binding protein 2	KHSRP	1894	sp|Q92945|FUBP2_HUMAN Far upstream element-binding protein 2 OS=Homo sapiens OX=9606 GN=KHSRP PE=1 SV=4	Color2 [A=255, R=169, G=169, B=169]	1	4					8	7	7	15.5	13.5	13.5	73.114	0	46.757	60778000	35	20	8	7	7	1	5	6	5	5	8	5	4	5	4	4	7	4	4	5	4	4	7	4
	0.365085	0.742439	P13010	P13010	X-ray repair cross-complementing protein 5	XRCC5	591	sp|P13010|XRCC5_HUMAN X-ray repair cross-complementing protein 5 OS=Homo sapiens OX=9606 GN=XRCC5 PE=1 SV=3	Color2 [A=255, R=169, G=169, B=169]	1	4					19	19	19	32.7	32.7	32.7	82.704	0	147.36	369600000	38	54	19	19	19	1	17	11	11	17	19	10	17	11	11	17	19	10	17	11	11	17	19	10
	0.257644	0.742177	P60891;P11908;P21108	P60891;P11908;P21108	Ribose-phosphate pyrophosphokinase 1;Ribose-phosphate pyrophosphokinase 2;Ribose-phosphate pyrophosphokinase 3	PRPS1;PRPS2;PRPS1L1	575	sp|P60891|PRPS1_HUMAN Ribose-phosphate pyrophosphokinase 1 OS=Homo sapiens OX=9606 GN=PRPS1 PE=1 SV=2;sp|P11908|PRPS2_HUMAN Ribose-phosphate pyrophosphokinase 2 OS=Homo sapiens OX=9606 GN=PRPS2 PE=1 SV=2;sp|P21108|PRPS3_HUMAN Ribose-phosphate pyrophosphoki	Color2 [A=255, R=169, G=169, B=169]	1	4					2	2	2	9.1	9.1	9.1	34.834	0	14.104	2626500	16	2	NaN	NaN	NaN	3	0	0	0	1	2	0	0	0	0	1	2	0	0	0	0	1	2	0
	0.269552	0.742013	P61923	P61923	Coatomer subunit zeta-1	COPZ1	1136	sp|P61923|COPZ1_HUMAN Coatomer subunit zeta-1 OS=Homo sapiens OX=9606 GN=COPZ1 PE=1 SV=1	Color2 [A=255, R=169, G=169, B=169]	1	4					2	2	2	19.2	19.2	19.2	20.198	0	14.14	6437200	5	3	2	2	2	1	1	2	0	1	1	0	1	2	0	1	1	0	1	2	0	1	1	0
	0.162149	0.738369	Q92522	Q92522	Histone H1x	H1FX	1863	sp|Q92522|H1X_HUMAN Histone H1.10 OS=Homo sapiens OX=9606 GN=H1-10 PE=1 SV=1	Color2 [A=255, R=169, G=169, B=169]	1	4					3	3	3	18.8	18.8	18.8	22.487	0	20.588	21658000	11	3	3	3	3	1	3	1	1	3	2	0	3	1	1	3	2	0	3	1	1	3	2	0
	0.505206	0.73763	P20674	P20674	Cytochrome c oxidase subunit 5A, mitochondrial	COX5A	700	sp|P20674|COX5A_HUMAN Cytochrome c oxidase subunit 5A, mitochondrial OS=Homo sapiens OX=9606 GN=COX5A PE=1 SV=2	Color2 [A=255, R=169, G=169, B=169]	1	4					4	4	4	28	28	28	16.762	0	29.48	127950000	12	13	4	4	4	1	3	1	1	4	3	1	3	1	1	4	3	1	3	1	1	4	3	1
	0.155402	0.736617	P22307	P22307	Non-specific lipid-transfer protein	SCP2	717	sp|P22307|SCP2_HUMAN Sterol carrier protein 2 OS=Homo sapiens OX=9606 GN=SCP2 PE=1 SV=2	Color2 [A=255, R=169, G=169, B=169]	1	4					2	2	2	3.7	3.7	3.7	58.993	0	12.97	5408000	25	2	2	2	2	1	0	0	1	1	2	0	0	0	1	1	2	0	0	0	1	1	2	0
	0.342557	0.728682	Q96AZ6	Q96AZ6	Interferon-stimulated gene 20 kDa protein	ISG20	1919	sp|Q96AZ6|ISG20_HUMAN Interferon-stimulated gene 20 kDa protein OS=Homo sapiens OX=9606 GN=ISG20 PE=1 SV=2	Color2 [A=255, R=169, G=169, B=169]	1	4					2	2	2	13.3	13.3	13.3	20.363	0	13.168	13460000	10	3	2	2	2	1	1	1	2	2	2	1	1	1	2	2	2	1	1	1	2	2	2	1
	0.216873	0.721791	P18887	P18887	DNA repair protein XRCC1	XRCC1	678	sp|P18887|XRCC1_HUMAN DNA repair protein XRCC1 OS=Homo sapiens OX=9606 GN=XRCC1 PE=1 SV=2	Color2 [A=255, R=169, G=169, B=169]	1	4					7	7	7	17.5	17.5	17.5	69.476	0	49.389	88419000	29	15	7	7	7	1	7	3	3	6	6	1	7	3	3	6	6	1	7	3	3	6	6	1
	0.24289	0.721355	Q99986	Q99986	Serine/threonine-protein kinase VRK1	VRK1	2037	sp|Q99986|VRK1_HUMAN Serine/threonine-protein kinase VRK1 OS=Homo sapiens OX=9606 GN=VRK1 PE=1 SV=1	Color2 [A=255, R=169, G=169, B=169]	1	4					4	4	4	14.9	14.9	14.9	45.476	0	34.545	24741000	18	4	4	4	4	1	3	2	2	2	4	1	3	2	2	2	4	1	3	2	2	2	4	1
	0.766572	0.72123	P27695	P27695	DNA-(apurinic or apyrimidinic site) lyase;DNA-(apurinic or apyrimidinic site) lyase, mitochondrial	APEX1	774	sp|P27695|APEX1_HUMAN DNA-(apurinic or apyrimidinic site) endonuclease OS=Homo sapiens OX=9606 GN=APEX1 PE=1 SV=2	Color2 [A=255, R=169, G=169, B=169]	1	4					5	5	5	25.8	25.8	25.8	35.554	0	30.811	30872000	14	8	5	5	5	1	2	3	2	5	4	3	2	3	2	5	4	3	2	3	2	5	4	3
	0.183523	0.719556	Q12872	Q12872	Splicing factor, suppressor of white-apricot homolog	SFSWAP	1341	sp|Q12872|SFSWA_HUMAN Splicing factor, suppressor of white-apricot homolog OS=Homo sapiens OX=9606 GN=SFSWAP PE=1 SV=3	Color2 [A=255, R=169, G=169, B=169]	1	4					5	5	5	7.2	7.2	7.2	104.82	0	28.538	24894000	37	7	5	5	5	1	3	1	0	5	1	0	3	1	0	5	1	0	3	1	0	5	1	0
	0.202573	0.718669	Q9C0D9	Q9C0D9	Ethanolaminephosphotransferase 1	EPT1	2104	sp|Q9C0D9|EPT1_HUMAN Ethanolaminephosphotransferase 1 OS=Homo sapiens OX=9606 GN=SELENOI PE=1 SV=3	Color2 [A=255, R=169, G=169, B=169]	1	4					1	1	1	4	4	4	45.228	0.0018442	8.1586	10907000	8	2	1	1	1	1	1	0	0	1	1	0	1	0	0	1	1	0	1	0	0	1	1	0
	0.787863	0.717559	Q99653	Q99653	Calcineurin B homologous protein 1	CHP1	2019	sp|Q99653|CHP1_HUMAN Calcineurin B homologous protein 1 OS=Homo sapiens OX=9606 GN=CHP1 PE=1 SV=3	Color2 [A=255, R=169, G=169, B=169]	1	4					2	2	2	11.8	11.8	11.8	22.456	0	12.191	19580000	10	5	2	2	2	1	2	1	1	2	2	2	2	1	1	2	2	2	2	1	1	2	2	2
	0.529288	0.716901	O14965;Q9UQB9	O14965	Aurora kinase A	AURKA	146	sp|O14965|AURKA_HUMAN Aurora kinase A OS=Homo sapiens OX=9606 GN=AURKA PE=1 SV=2	Color2 [A=255, R=169, G=169, B=169]	1	4					3	3	2	9.4	9.4	7.4	45.809	0	17.032	11890000	23	4	NaN	NaN	NaN	2	2	2	2	1	3	2	2	2	2	1	3	2	1	1	2	0	2	1
	1.23745	0.712813	Q9NYV4;Q14004	Q9NYV4	Cyclin-dependent kinase 12	CDK12	2247	sp|Q9NYV4|CDK12_HUMAN Cyclin-dependent kinase 12 OS=Homo sapiens OX=9606 GN=CDK12 PE=1 SV=2	Color2 [A=255, R=169, G=169, B=169]	1	4					6	6	5	7	7	6.4	164.15	0	38.92	111180000	62	12	NaN	NaN	NaN	2	5	4	3	6	5	4	5	4	3	6	5	4	4	3	2	5	4	3
	0.449625	0.712344	P55735	P55735	Protein SEC13 homolog	SEC13	1073	sp|P55735|SEC13_HUMAN Protein SEC13 homolog OS=Homo sapiens OX=9606 GN=SEC13 PE=1 SV=3	Color2 [A=255, R=169, G=169, B=169]	1	4					3	3	3	19.9	19.9	19.9	35.54	0	26.495	15956000	13	7	3	3	3	1	1	1	1	3	2	0	1	1	1	3	2	0	1	1	1	3	2	0
	0.100739	0.711761	Q01629	Q01629	Interferon-induced transmembrane protein 2	IFITM2	1273	sp|Q01629|IFM2_HUMAN Interferon-induced transmembrane protein 2 OS=Homo sapiens OX=9606 GN=IFITM2 PE=1 SV=2	Color2 [A=255, R=169, G=169, B=169]	1	4					2	1	1	29.5	17.4	17.4	14.632	0	13.459	35672000	4	3	2	1	1	1	2	1	1	2	1	2	1	0	0	1	0	1	1	0	0	1	0	1
	0.780887	0.710445	Q9UI30	Q9UI30	Multifunctional methyltransferase subunit TRM112-like protein	TRMT112	2320	sp|Q9UI30|TR112_HUMAN Multifunctional methyltransferase subunit TRM112-like protein OS=Homo sapiens OX=9606 GN=TRMT112 PE=1 SV=1	Color2 [A=255, R=169, G=169, B=169]	1	4					1	1	1	9.6	9.6	9.6	14.199	0.0062215	6.2379	9099900	7	2	1	1	1	1	1	1	1	1	1	1	1	1	1	1	1	1	1	1	1	1	1	1
	0.15582	0.710376	Q53H12	Q53H12	Acylglycerol kinase, mitochondrial	AGK	1575	sp|Q53H12|AGK_HUMAN Acylglycerol kinase, mitochondrial OS=Homo sapiens OX=9606 GN=AGK PE=1 SV=2	Color2 [A=255, R=169, G=169, B=169]	1	4					3	3	3	11.6	11.6	11.6	47.137	0	23.676	25220000	23	7	3	3	3	1	3	0	0	3	2	0	3	0	0	3	2	0	3	0	0	3	2	0
	0.754723	0.709066	Q96AE4	Q96AE4	Far upstream element-binding protein 1	FUBP1	1915	sp|Q96AE4|FUBP1_HUMAN Far upstream element-binding protein 1 OS=Homo sapiens OX=9606 GN=FUBP1 PE=1 SV=3	Color2 [A=255, R=169, G=169, B=169]	1	4					12	12	10	23.1	23.1	20.7	67.56	0	95.087	183760000	30	43	12	12	10	1	10	10	9	12	11	9	10	10	9	12	11	9	8	8	7	10	9	7
	0.526756	0.707912	P23284	P23284	Peptidyl-prolyl cis-trans isomerase B	PPIB	728	sp|P23284|PPIB_HUMAN Peptidyl-prolyl cis-trans isomerase B OS=Homo sapiens OX=9606 GN=PPIB PE=1 SV=2	Color2 [A=255, R=169, G=169, B=169]	1	4					4	4	4	19	19	19	23.742	0	24.465	41279000	12	9	4	4	4	1	3	3	2	3	4	2	3	3	2	3	4	2	3	3	2	3	4	2
	0.595152	0.706395	P05186	P05186	Alkaline phosphatase, tissue-nonspecific isozyme	ALPL	450	sp|P05186|PPBT_HUMAN Alkaline phosphatase, tissue-nonspecific isozyme OS=Homo sapiens OX=9606 GN=ALPL PE=1 SV=4	Color2 [A=255, R=169, G=169, B=169]	1	4					4	4	4	8.8	8.8	8.8	57.304	0	24.078	25404000	27	7	4	4	4	1	4	2	1	4	3	1	4	2	1	4	3	1	4	2	1	4	3	1
	0.156906	0.705924	P62273	P62273	40S ribosomal protein S29	RPS29	1156	sp|P62273|RS29_HUMAN 40S ribosomal protein S29 OS=Homo sapiens OX=9606 GN=RPS29 PE=1 SV=2	Color2 [A=255, R=169, G=169, B=169]	1	4					2	2	2	32.1	32.1	32.1	6.6767	0	13.582	17457000	2	7	2	2	2	1	2	0	1	2	2	0	2	0	1	2	2	0	2	0	1	2	2	0
	0.514196	0.703883	P08727	P08727	Keratin, type I cytoskeletal 19	KRT19	511	sp|P08727|K1C19_HUMAN Keratin, type I cytoskeletal 19 OS=Homo sapiens OX=9606 GN=KRT19 PE=1 SV=4	Color2 [A=255, R=169, G=169, B=169]	1	4					31	1	1	80.8	7.5	7.5	44.105	0	52.193	148310000	31	10	31	1	1	1	27	24	23	31	29	23	1	1	1	1	1	1	1	1	1	1	1	1
	0.89061	0.701035	P61978	P61978	Heterogeneous nuclear ribonucleoprotein K	HNRNPK	1141	sp|P61978|HNRPK_HUMAN Heterogeneous nuclear ribonucleoprotein K OS=Homo sapiens OX=9606 GN=HNRNPK PE=1 SV=1	Color2 [A=255, R=169, G=169, B=169]	1	4					15	15	15	40.6	40.6	40.6	50.976	0	164.84	824630000	23	80	15	15	15	1	13	11	12	15	15	13	13	11	12	15	15	13	13	11	12	15	15	13
	0.286082	0.70095	Q9Y490	Q9Y490	Talin-1	TLN1	2428	sp|Q9Y490|TLN1_HUMAN Talin-1 OS=Homo sapiens OX=9606 GN=TLN1 PE=1 SV=3	Color2 [A=255, R=169, G=169, B=169]	1	4					9	9	9	5.2	5.2	5.2	269.76	0	53.588	22563000	133	9	9	9	9	1	5	5	3	6	9	2	5	5	3	6	9	2	5	5	3	6	9	2
	0.105465	0.696598	P16152;O75828	P16152	Carbonyl reductase [NADPH] 1	CBR1	637	sp|P16152|CBR1_HUMAN Carbonyl reductase [NADPH] 1 OS=Homo sapiens OX=9606 GN=CBR1 PE=1 SV=3	Color2 [A=255, R=169, G=169, B=169]	1	4					5	5	5	32.9	32.9	32.9	30.375	0	33.969	17619000	17	7	NaN	NaN	NaN	2	0	0	3	2	5	0	0	0	3	2	5	0	0	0	3	2	5	0
	0.251914	0.696377	Q9NP97;Q8TF09	Q9NP97;Q8TF09	Dynein light chain roadblock-type 1;Dynein light chain roadblock-type 2	DYNLRB1;DYNLRB2	1831	sp|Q9NP97|DLRB1_HUMAN Dynein light chain roadblock-type 1 OS=Homo sapiens OX=9606 GN=DYNLRB1 PE=1 SV=3;sp|Q8TF09|DLRB2_HUMAN Dynein light chain roadblock-type 2 OS=Homo sapiens OX=9606 GN=DYNLRB2 PE=1 SV=1	Color2 [A=255, R=169, G=169, B=169]	1	4					1	1	1	12.5	12.5	12.5	10.921	0.001829	7.6225	4167800	6	1	NaN	NaN	NaN	2	1	1	0	1	1	0	1	1	0	1	1	0	1	1	0	1	1	0
	0.428705	0.695838	P23246	P23246	Splicing factor, proline- and glutamine-rich	SFPQ	727	sp|P23246|SFPQ_HUMAN Splicing factor, proline- and glutamine-rich OS=Homo sapiens OX=9606 GN=SFPQ PE=1 SV=2	Color2 [A=255, R=169, G=169, B=169]	1	4					18	18	18	34.7	34.7	34.7	76.149	0	261.76	1774600000	30	92	18	18	18	1	17	12	11	18	14	9	17	12	11	18	14	9	17	12	11	18	14	9
	0.132405	0.695027	P07237	P07237	Protein disulfide-isomerase	P4HB	475	sp|P07237|PDIA1_HUMAN Protein disulfide-isomerase OS=Homo sapiens OX=9606 GN=P4HB PE=1 SV=3	Color2 [A=255, R=169, G=169, B=169]	1	4					15	15	15	33.3	33.3	33.3	57.116	0	139.54	178440000	35	34	15	15	15	1	7	5	13	10	15	3	7	5	13	10	15	3	7	5	13	10	15	3
	0.59604	0.693436	P07814	P07814	Bifunctional glutamate/proline--tRNA ligase;Glutamate--tRNA ligase;Proline--tRNA ligase	EPRS	486	sp|P07814|SYEP_HUMAN Bifunctional glutamate/proline--tRNA ligase OS=Homo sapiens OX=9606 GN=EPRS1 PE=1 SV=5	Color2 [A=255, R=169, G=169, B=169]	1	4					7	7	7	6	6	6	170.59	0	40.937	20622000	82	7	7	7	7	1	3	2	2	4	7	2	3	2	2	4	7	2	3	2	2	4	7	2
	0.303616	0.691027	Q7KZF4	Q7KZF4	Staphylococcal nuclease domain-containing protein 1	SND1	1678	sp|Q7KZF4|SND1_HUMAN Staphylococcal nuclease domain-containing protein 1 OS=Homo sapiens OX=9606 GN=SND1 PE=1 SV=1	Color2 [A=255, R=169, G=169, B=169]	1	4					3	3	3	4	4	4	102	0	18.004	15882000	53	4	3	3	3	1	1	1	3	3	3	1	1	1	3	3	3	1	1	1	3	3	3	1
	0.577869	0.690367	P21912	P21912	Succinate dehydrogenase [ubiquinone] iron-sulfur subunit, mitochondrial	SDHB	712	sp|P21912|SDHB_HUMAN Succinate dehydrogenase [ubiquinone] iron-sulfur subunit, mitochondrial OS=Homo sapiens OX=9606 GN=SDHB PE=1 SV=3	Color2 [A=255, R=169, G=169, B=169]	1	4					4	4	4	16.4	16.4	16.4	31.629	0	24.055	12534000	18	6	4	4	4	1	3	1	0	4	3	1	3	1	0	4	3	1	3	1	0	4	3	1
	0.314332	0.688946	P05198	P05198	Eukaryotic translation initiation factor 2 subunit 1	EIF2S1	452	sp|P05198|IF2A_HUMAN Eukaryotic translation initiation factor 2 subunit 1 OS=Homo sapiens OX=9606 GN=EIF2S1 PE=1 SV=3	Color2 [A=255, R=169, G=169, B=169]	1	4					11	11	11	42.9	42.9	42.9	36.112	0	66.627	74195000	22	24	11	11	11	1	9	5	7	11	11	3	9	5	7	11	11	3	9	5	7	11	11	3
	0.207363	0.688519	P48556	P48556	26S proteasome non-ATPase regulatory subunit 8	PSMD8	952	sp|P48556|PSMD8_HUMAN 26S proteasome non-ATPase regulatory subunit 8 OS=Homo sapiens OX=9606 GN=PSMD8 PE=1 SV=2	Color2 [A=255, R=169, G=169, B=169]	1	4					2	2	2	5.1	5.1	5.1	39.611	0	11.971	5706600	20	2	2	2	2	1	0	1	1	2	2	0	0	1	1	2	2	0	0	1	1	2	2	0
	0.221453	0.685387	P17931	P17931	Galectin-3	LGALS3	660	sp|P17931|LEG3_HUMAN Galectin-3 OS=Homo sapiens OX=9606 GN=LGALS3 PE=1 SV=5	Color2 [A=255, R=169, G=169, B=169]	1	4					5	5	5	25.6	25.6	25.6	26.152	0	35.29	137560000	9	16	5	5	5	1	4	3	5	5	5	3	4	3	5	5	5	3	4	3	5	5	5	3
	0.103631	0.684267	P35326	P35326	Small proline-rich protein 2A	SPRR2A	851	sp|P35326|SPR2A_HUMAN Small proline-rich protein 2A OS=Homo sapiens OX=9606 GN=SPRR2A PE=1 SV=1	Color2 [A=255, R=169, G=169, B=169]	1	4					5	5	1	79.2	79.2	18.1	7.9653	0	38.396	629630000	6	22	5	5	1	1	1	2	4	4	5	2	1	2	4	4	5	2	0	0	1	1	1	0
	0.954042	0.683471	Q15005	Q15005	Signal peptidase complex subunit 2	SPCS2	1466	sp|Q15005|SPCS2_HUMAN Signal peptidase complex subunit 2 OS=Homo sapiens OX=9606 GN=SPCS2 PE=1 SV=3	Color2 [A=255, R=169, G=169, B=169]	1	4					2	2	2	12.4	12.4	12.4	25.003	0	12.357	8252600	12	5	2	2	2	1	1	1	1	2	1	1	1	1	1	2	1	1	1	1	1	2	1	1
	2.86037	0.682026	P08962	P08962	CD63 antigen	CD63	515	sp|P08962|CD63_HUMAN CD63 antigen OS=Homo sapiens OX=9606 GN=CD63 PE=1 SV=2	Color2 [A=255, R=169, G=169, B=169]	1	4					1	1	1	4.2	4.2	4.2	25.636	0	18.738	27656000	7	2	1	1	1	1	1	1	1	1	1	1	1	1	1	1	1	1	1	1	1	1	1	1
	0.219891	0.680239	P35240	P35240	Merlin	NF2	844	sp|P35240|MERL_HUMAN Merlin OS=Homo sapiens OX=9606 GN=NF2 PE=1 SV=1	Color2 [A=255, R=169, G=169, B=169]	1	4					3	3	3	4.7	4.7	4.7	69.689	0	17.117	13477000	35	5	3	3	3	1	3	1	0	3	2	0	3	1	0	3	2	0	3	1	0	3	2	0
	1.28481	0.673422	O75821	O75821	Eukaryotic translation initiation factor 3 subunit G	EIF3G	295	sp|O75821|EIF3G_HUMAN Eukaryotic translation initiation factor 3 subunit G OS=Homo sapiens OX=9606 GN=EIF3G PE=1 SV=2	Color2 [A=255, R=169, G=169, B=169]	1	4					2	2	2	9.1	9.1	9.1	35.611	0	14.06	12241000	19	6	2	2	2	1	2	2	2	2	2	1	2	2	2	2	2	1	2	2	2	2	2	1
	0.412118	0.672062	Q7L1Q6	Q7L1Q6	Basic leucine zipper and W2 domain-containing protein 1	BZW1	1681	sp|Q7L1Q6|BZW1_HUMAN Basic leucine zipper and W2 domain-containing protein 1 OS=Homo sapiens OX=9606 GN=BZW1 PE=1 SV=1	Color2 [A=255, R=169, G=169, B=169]	1	4					3	3	2	6.2	6.2	4.5	48.043	0	17.378	19327000	25	8	3	3	2	1	2	3	2	3	2	3	2	3	2	3	2	3	1	2	1	2	1	2
	0.547711	0.671909	P50991	P50991	T-complex protein 1 subunit delta	CCT4	1000	sp|P50991|TCPD_HUMAN T-complex protein 1 subunit delta OS=Homo sapiens OX=9606 GN=CCT4 PE=1 SV=4	Color2 [A=255, R=169, G=169, B=169]	1	4					11	11	11	28.2	28.2	28.2	57.924	0	77.387	139310000	33	33	11	11	11	1	10	9	7	11	9	7	10	9	7	11	9	7	10	9	7	11	9	7
	0.420782	0.670731	P68104;Q5VTE0	P68104;Q5VTE0	Elongation factor 1-alpha 1;Putative elongation factor 1-alpha-like 3	EEF1A1;EEF1A1P5	1218	sp|P68104|EF1A1_HUMAN Elongation factor 1-alpha 1 OS=Homo sapiens OX=9606 GN=EEF1A1 PE=1 SV=1;sp|Q5VTE0|EF1A3_HUMAN Putative elongation factor 1-alpha-like 3 OS=Homo sapiens OX=9606 GN=EEF1A1P5 PE=5 SV=1	Color2 [A=255, R=169, G=169, B=169]	1	4					18	18	10	36.8	36.8	21	50.14	0	197.18	1953700000	21	76	NaN	NaN	NaN	2	15	13	15	17	16	11	15	13	15	17	16	11	7	5	7	9	8	3
	0.664904	0.668784	P48643	P48643	T-complex protein 1 subunit epsilon	CCT5	954	sp|P48643|TCPE_HUMAN T-complex protein 1 subunit epsilon OS=Homo sapiens OX=9606 GN=CCT5 PE=1 SV=1	Color2 [A=255, R=169, G=169, B=169]	1	4					8	8	8	18.7	18.7	18.7	59.67	0	54.127	67619000	33	22	8	8	8	1	7	5	4	8	7	5	7	5	4	8	7	5	7	5	4	8	7	5
	0.21625	0.668268	P05386	P05386	60S acidic ribosomal protein P1	RPLP1	454	sp|P05386|RLA1_HUMAN 60S acidic ribosomal protein P1 OS=Homo sapiens OX=9606 GN=RPLP1 PE=1 SV=1	Color2 [A=255, R=169, G=169, B=169]	1	4					3	2	2	66.7	51.8	51.8	11.514	0	37.832	176460000	3	10	3	2	2	1	3	3	3	3	3	2	2	2	2	2	2	1	2	2	2	2	2	1
	0.169598	0.666232	Q16584	Q16584	Mitogen-activated protein kinase kinase kinase 11	MAP3K11	1531	sp|Q16584|M3K11_HUMAN Mitogen-activated protein kinase kinase kinase 11 OS=Homo sapiens OX=9606 GN=MAP3K11 PE=1 SV=1	Color2 [A=255, R=169, G=169, B=169]	1	4					7	7	6	10.7	10.7	9.8	92.687	0	42.515	30947000	43	10	7	7	6	1	7	0	1	6	1	0	7	0	1	6	1	0	6	0	0	5	0	0
	0.277224	0.665581	Q13330;Q9BTC8	Q13330	Metastasis-associated protein MTA1	MTA1	1374	sp|Q13330|MTA1_HUMAN Metastasis-associated protein MTA1 OS=Homo sapiens OX=9606 GN=MTA1 PE=1 SV=2	Color2 [A=255, R=169, G=169, B=169]	1	4					7	6	6	12.4	11	11	80.785	0	39.881	23146000	44	9	NaN	NaN	NaN	2	5	6	5	5	7	3	4	5	5	4	6	2	4	5	5	4	6	2
	1.01156	0.659299	O75431	O75431	Metaxin-2	MTX2	278	sp|O75431|MTX2_HUMAN Metaxin-2 OS=Homo sapiens OX=9606 GN=MTX2 PE=1 SV=1	Color2 [A=255, R=169, G=169, B=169]	1	4					2	2	2	7.6	7.6	7.6	29.763	0	11.341	3320800	11	3	2	2	2	1	2	0	0	2	2	0	2	0	0	2	2	0	2	0	0	2	2	0
	0.0954157	0.657995	Q86SG5	Q86SG5	Protein S100-A7A	S100A7A	1702	sp|Q86SG5|S1A7A_HUMAN Protein S100-A7A OS=Homo sapiens OX=9606 GN=S100A7A PE=1 SV=3	Color2 [A=255, R=169, G=169, B=169]	1	4					5	1	1	42.6	10.9	10.9	11.305	0.0018332	7.7354	19889000	7	3	5	1	1	1	2	2	5	5	5	2	0	0	1	1	1	0	0	0	1	1	1	0
	0.188675	0.655548	Q92766	Q92766	Ras-responsive element-binding protein 1	RREB1	1876	sp|Q92766|RREB1_HUMAN Ras-responsive element-binding protein 1 OS=Homo sapiens OX=9606 GN=RREB1 PE=1 SV=3	Color2 [A=255, R=169, G=169, B=169]	1	4					1	1	1	0.7	0.7	0.7	181.42	0.0054462	6.3431	2078500	76	1	1	1	1	1	0	1	0	1	1	0	0	1	0	1	1	0	0	1	0	1	1	0
	0.0604162	0.655334	P48594	P48594	Serpin B4	SERPINB4	953	sp|P48594|SPB4_HUMAN Serpin B4 OS=Homo sapiens OX=9606 GN=SERPINB4 PE=1 SV=2	Color2 [A=255, R=169, G=169, B=169]	1	4					13	5	5	33.8	14.9	14.9	44.853	0	43.336	118600000	21	13	13	5	5	1	2	3	13	6	13	2	0	0	5	1	5	0	0	0	5	1	5	0
	0.173407	0.654596	P48960	P48960	CD97 antigen;CD97 antigen subunit alpha;CD97 antigen subunit beta	CD97	959	sp|P48960|AGRE5_HUMAN Adhesion G protein-coupled receptor E5 OS=Homo sapiens OX=9606 GN=ADGRE5 PE=1 SV=4	Color2 [A=255, R=169, G=169, B=169]	1	4					2	2	2	4.2	4.2	4.2	91.868	0	16.092	17829000	30	6	2	2	2	1	2	0	0	2	1	0	2	0	0	2	1	0	2	0	0	2	1	0
	0.368275	0.653859	Q9P258	Q9P258	Protein RCC2	RCC2	2276	sp|Q9P258|RCC2_HUMAN Protein RCC2 OS=Homo sapiens OX=9606 GN=RCC2 PE=1 SV=2	Color2 [A=255, R=169, G=169, B=169]	1	4					7	7	7	17.4	17.4	17.4	56.084	0	44.238	38036000	27	16	7	7	7	1	3	4	5	5	7	3	3	4	5	5	7	3	3	4	5	5	7	3
	0.284685	0.653599	Q96CB8	Q96CB8	Integrator complex subunit 12	INTS12	1926	sp|Q96CB8|INT12_HUMAN Integrator complex subunit 12 OS=Homo sapiens OX=9606 GN=INTS12 PE=1 SV=1	Color2 [A=255, R=169, G=169, B=169]	1	4					2	2	2	5.6	5.6	5.6	48.807	0.00047962	11.227	7960800	21	3	2	2	2	1	0	2	2	2	1	2	0	2	2	2	1	2	0	2	2	2	1	2
	0.220085	0.652673	O75964	O75964	ATP synthase subunit g, mitochondrial	ATP5L	305	sp|O75964|ATP5L_HUMAN ATP synthase subunit g, mitochondrial OS=Homo sapiens OX=9606 GN=ATP5MG PE=1 SV=3	Color2 [A=255, R=169, G=169, B=169]	1	4					3	3	3	34	34	34	11.428	0	19.044	46698000	6	6	3	3	3	1	3	1	1	3	3	1	3	1	1	3	3	1	3	1	1	3	3	1
	0.460076	0.65207	Q92785	Q92785	Zinc finger protein ubi-d4	DPF2	1878	sp|Q92785|REQU_HUMAN Zinc finger protein ubi-d4 OS=Homo sapiens OX=9606 GN=DPF2 PE=1 SV=2	Color2 [A=255, R=169, G=169, B=169]	1	4					2	2	2	6.4	6.4	6.4	44.155	0	11.388	8968400	22	2	2	2	2	1	1	2	2	2	2	1	1	2	2	2	2	1	1	2	2	2	2	1
	0.214536	0.649667	Q9UKL0;Q9P2K3	Q9UKL0;Q9P2K3	REST corepressor 1;REST corepressor 3	RCOR1;RCOR3	2337	sp|Q9UKL0|RCOR1_HUMAN REST corepressor 1 OS=Homo sapiens OX=9606 GN=RCOR1 PE=1 SV=2;sp|Q9P2K3|RCOR3_HUMAN REST corepressor 3 OS=Homo sapiens OX=9606 GN=RCOR3 PE=1 SV=2	Color2 [A=255, R=169, G=169, B=169]	1	4					4	4	4	11.3	11.3	11.3	53.327	0	24.343	2768000	24	4	NaN	NaN	NaN	2	0	1	0	1	4	0	0	1	0	1	4	0	0	1	0	1	4	0
	0.320429	0.649362	Q9Y3I0	Q9Y3I0	tRNA-splicing ligase RtcB homolog	RTCB	2422	sp|Q9Y3I0|RTCB_HUMAN RNA-splicing ligase RtcB homolog OS=Homo sapiens OX=9606 GN=RTCB PE=1 SV=1	Color2 [A=255, R=169, G=169, B=169]	1	4					8	8	8	20	20	20	55.21	0	52.427	67405000	24	16	8	8	8	1	7	3	7	8	8	2	7	3	7	8	8	2	7	3	7	8	8	2
	0.477063	0.649122	Q9UM00	Q9UM00	Transmembrane and coiled-coil domain-containing protein 1	TMCO1	2360	sp|Q9UM00|TMCO1_HUMAN Calcium load-activated calcium channel OS=Homo sapiens OX=9606 GN=TMCO1 PE=1 SV=2	Color2 [A=255, R=169, G=169, B=169]	1	4					2	2	2	9.6	9.6	9.6	27.079	0	13.601	26592000	8	6	2	2	2	1	2	2	1	2	2	1	2	2	1	2	2	1	2	2	1	2	2	1
	0.214566	0.646362	P20073	P20073	Annexin A7	ANXA7	691	sp|P20073|ANXA7_HUMAN Annexin A7 OS=Homo sapiens OX=9606 GN=ANXA7 PE=1 SV=3	Color2 [A=255, R=169, G=169, B=169]	1	4					3	3	3	7.4	7.4	7.4	52.739	0	19.183	16950000	21	4	3	3	3	1	1	2	3	1	3	2	1	2	3	1	3	2	1	2	3	1	3	2
	0.341968	0.644318	O95182	O95182	NADH dehydrogenase [ubiquinone] 1 alpha subcomplex subunit 7	NDUFA7	327	sp|O95182|NDUA7_HUMAN NADH dehydrogenase [ubiquinone] 1 alpha subcomplex subunit 7 OS=Homo sapiens OX=9606 GN=NDUFA7 PE=1 SV=3	Color2 [A=255, R=169, G=169, B=169]	1	4					1	1	1	15.9	15.9	15.9	12.551	0.0017786	7.147	3325800	7	2	1	1	1	1	1	0	0	1	1	0	1	0	0	1	1	0	1	0	0	1	1	0
	0.24547	0.643709	Q92499	Q92499	ATP-dependent RNA helicase DDX1	DDX1	1861	sp|Q92499|DDX1_HUMAN ATP-dependent RNA helicase DDX1 OS=Homo sapiens OX=9606 GN=DDX1 PE=1 SV=2	Color2 [A=255, R=169, G=169, B=169]	1	4					10	10	10	16.1	16.1	16.1	82.431	0	65.827	55525000	39	18	10	10	10	1	8	3	3	9	8	1	8	3	3	9	8	1	8	3	3	9	8	1
	0.218425	0.637561	P63104	P63104	14-3-3 protein zeta/delta	YWHAZ	1201	sp|P63104|1433Z_HUMAN 14-3-3 protein zeta/delta OS=Homo sapiens OX=9606 GN=YWHAZ PE=1 SV=1	Color2 [A=255, R=169, G=169, B=169]	1	4					13	13	11	58	58	50.6	27.745	0	158.52	800240000	14	40	13	13	11	1	5	6	7	10	13	5	5	6	7	10	13	5	3	4	5	8	11	3
	0.2357	0.635841	P54136	P54136	Arginine--tRNA ligase, cytoplasmic	RARS	1057	sp|P54136|SYRC_HUMAN Arginine--tRNA ligase, cytoplasmic OS=Homo sapiens OX=9606 GN=RARS1 PE=1 SV=2	Color2 [A=255, R=169, G=169, B=169]	1	4					2	2	2	2.4	2.4	2.4	75.378	0.00047483	11.038	3973000	37	2	2	2	2	1	0	0	1	1	2	0	0	0	1	1	2	0	0	0	1	1	2	0
	0.280853	0.635362	P04844	P04844	Dolichyl-diphosphooligosaccharide--protein glycosyltransferase subunit 2	RPN2	434	sp|P04844|RPN2_HUMAN Dolichyl-diphosphooligosaccharide--protein glycosyltransferase subunit 2 OS=Homo sapiens OX=9606 GN=RPN2 PE=1 SV=3	Color2 [A=255, R=169, G=169, B=169]	1	4					10	10	10	25	25	25	69.283	0	73.253	92279000	23	23	10	10	10	1	9	2	3	10	6	2	9	2	3	10	6	2	9	2	3	10	6	2
	0.165294	0.634996	P17900	P17900	Ganglioside GM2 activator;Ganglioside GM2 activator isoform short	GM2A	659	sp|P17900|SAP3_HUMAN Ganglioside GM2 activator OS=Homo sapiens OX=9606 GN=GM2A PE=1 SV=4	Color2 [A=255, R=169, G=169, B=169]	1	4					3	3	3	13.5	13.5	13.5	20.838	0	16.936	17388000	8	4	3	3	3	1	2	1	3	2	3	1	2	1	3	2	3	1	2	1	3	2	3	1
	0.945086	0.632907	P10809	P10809	60 kDa heat shock protein, mitochondrial	HSPD1	557	sp|P10809|CH60_HUMAN 60 kDa heat shock protein, mitochondrial OS=Homo sapiens OX=9606 GN=HSPD1 PE=1 SV=2	Color2 [A=255, R=169, G=169, B=169]	1	4					14	14	14	34.4	34.4	34.4	61.054	0	103.42	193600000	32	44	14	14	14	1	13	9	9	14	13	11	13	9	9	14	13	11	13	9	9	14	13	11
	0.145498	0.631804	Q8IXQ5	Q8IXQ5	Kelch-like protein 7	KLHL7	1738	sp|Q8IXQ5|KLHL7_HUMAN Kelch-like protein 7 OS=Homo sapiens OX=9606 GN=KLHL7 PE=1 SV=2	Color2 [A=255, R=169, G=169, B=169]	1	4					9	9	9	21.2	21.2	21.2	65.991	0	62.366	53770000	35	14	9	9	9	1	8	1	0	9	0	0	8	1	0	9	0	0	8	1	0	9	0	0
	0.467261	0.631724	Q16531	Q16531	DNA damage-binding protein 1	DDB1	1528	sp|Q16531|DDB1_HUMAN DNA damage-binding protein 1 OS=Homo sapiens OX=9606 GN=DDB1 PE=1 SV=1	Color2 [A=255, R=169, G=169, B=169]	1	4					11	11	11	12.3	12.3	12.3	126.97	0	75.631	69369000	55	19	11	11	11	1	8	8	5	9	11	4	8	8	5	9	11	4	8	8	5	9	11	4
	0.232368	0.631144	Q14697	Q14697	Neutral alpha-glucosidase AB	GANAB	1453	sp|Q14697|GANAB_HUMAN Neutral alpha-glucosidase AB OS=Homo sapiens OX=9606 GN=GANAB PE=1 SV=3	Color2 [A=255, R=169, G=169, B=169]	1	4					4	4	4	4.2	4.2	4.2	106.87	0	23.266	14749000	43	4	4	4	4	1	3	2	4	1	4	2	3	2	4	1	4	2	3	2	4	1	4	2
	0.0915834	0.630391	P14735	P14735	Insulin-degrading enzyme	IDE	616	sp|P14735|IDE_HUMAN Insulin-degrading enzyme OS=Homo sapiens OX=9606 GN=IDE PE=1 SV=4	Color2 [A=255, R=169, G=169, B=169]	1	4					13	13	13	14	14	14	117.97	0	76.922	43734000	50	18	13	13	13	1	0	1	11	7	12	0	0	1	11	7	12	0	0	1	11	7	12	0
	0.306435	0.630021	Q96B49	Q96B49	Mitochondrial import receptor subunit TOM6 homolog	TOMM6	1921	sp|Q96B49|TOM6_HUMAN Mitochondrial import receptor subunit TOM6 homolog OS=Homo sapiens OX=9606 GN=TOMM6 PE=1 SV=1	Color2 [A=255, R=169, G=169, B=169]	1	4					2	2	2	56.8	56.8	56.8	8.0019	0	18.867	15549000	3	4	2	2	2	1	2	1	0	2	1	1	2	1	0	2	1	1	2	1	0	2	1	1
	0.110789	0.629904	Q14574	Q14574	Desmocollin-3	DSC3	1445	sp|Q14574|DSC3_HUMAN Desmocollin-3 OS=Homo sapiens OX=9606 GN=DSC3 PE=1 SV=3	Color2 [A=255, R=169, G=169, B=169]	1	4					5	5	4	6.2	6.2	4.8	99.968	0	30.502	15304000	49	6	5	5	4	1	1	0	3	1	4	0	1	0	3	1	4	0	1	0	3	0	3	0
	0.225547	0.629214	P20042	P20042	Eukaryotic translation initiation factor 2 subunit 2	EIF2S2	690	sp|P20042|IF2B_HUMAN Eukaryotic translation initiation factor 2 subunit 2 OS=Homo sapiens OX=9606 GN=EIF2S2 PE=1 SV=2	Color2 [A=255, R=169, G=169, B=169]	1	4					4	4	4	12.6	12.6	12.6	38.388	0	24.514	13616000	20	6	4	4	4	1	2	0	2	4	4	0	2	0	2	4	4	0	2	0	2	4	4	0
	0.260422	0.62871	P19367	P19367	Hexokinase-1	HK1	682	sp|P19367|HXK1_HUMAN Hexokinase-1 OS=Homo sapiens OX=9606 GN=HK1 PE=1 SV=3	Color2 [A=255, R=169, G=169, B=169]	1	4					9	9	7	10.5	10.5	8.9	102.48	0	52.699	53579000	48	17	9	9	7	1	6	3	4	7	9	2	6	3	4	7	9	2	4	2	3	5	7	1
	0.099482	0.627951	P13489	P13489	Ribonuclease inhibitor	RNH1	594	sp|P13489|RINI_HUMAN Ribonuclease inhibitor OS=Homo sapiens OX=9606 GN=RNH1 PE=1 SV=2	Color2 [A=255, R=169, G=169, B=169]	1	4					10	10	10	25.6	25.6	25.6	49.973	0	64.663	60052000	26	13	10	10	10	1	0	0	10	4	10	0	0	0	10	4	10	0	0	0	10	4	10	0
	0.442121	0.626876	O96000	O96000	NADH dehydrogenase [ubiquinone] 1 beta subcomplex subunit 10	NDUFB10	365	sp|O96000|NDUBA_HUMAN NADH dehydrogenase [ubiquinone] 1 beta subcomplex subunit 10 OS=Homo sapiens OX=9606 GN=NDUFB10 PE=1 SV=3	Color2 [A=255, R=169, G=169, B=169]	1	4					2	2	2	14.5	14.5	14.5	20.776	0	13.272	21502000	11	4	2	2	2	1	2	1	1	2	2	1	2	1	1	2	2	1	2	1	1	2	2	1
	0.214027	0.626766	O15260	O15260	Surfeit locus protein 4	SURF4	169	sp|O15260|SURF4_HUMAN Surfeit locus protein 4 OS=Homo sapiens OX=9606 GN=SURF4 PE=1 SV=3	Color2 [A=255, R=169, G=169, B=169]	1	4					2	2	2	10	10	10	30.394	0	12.034	14646000	11	3	2	2	2	1	1	1	0	2	1	0	1	1	0	2	1	0	1	1	0	2	1	0
	0.642906	0.624333	Q14974	Q14974	Importin subunit beta-1	KPNB1	1462	sp|Q14974|IMB1_HUMAN Importin subunit beta-1 OS=Homo sapiens OX=9606 GN=KPNB1 PE=1 SV=2	Color2 [A=255, R=169, G=169, B=169]	1	4					8	8	8	12.1	12.1	12.1	97.169	0	51.808	57921000	40	28	8	8	8	1	7	6	6	8	6	3	7	6	6	8	6	3	7	6	6	8	6	3
	0.267983	0.623234	Q13885;Q9BVA1	Q13885;Q9BVA1	Tubulin beta-2A chain;Tubulin beta-2B chain	TUBB2A;TUBB2B	1413	sp|Q13885|TBB2A_HUMAN Tubulin beta-2A chain OS=Homo sapiens OX=9606 GN=TUBB2A PE=1 SV=1;sp|Q9BVA1|TBB2B_HUMAN Tubulin beta-2B chain OS=Homo sapiens OX=9606 GN=TUBB2B PE=1 SV=1	Color2 [A=255, R=169, G=169, B=169]	1	4					20	4	3	53.9	10.8	8.1	49.906	0	23.557	24420000	20	8	NaN	NaN	NaN	2	19	18	15	18	18	14	3	3	3	2	4	2	2	3	3	1	3	2
	0.642598	0.622265	P78371	P78371	T-complex protein 1 subunit beta	CCT2	1231	sp|P78371|TCPB_HUMAN T-complex protein 1 subunit beta OS=Homo sapiens OX=9606 GN=CCT2 PE=1 SV=4	Color2 [A=255, R=169, G=169, B=169]	1	4					8	8	8	23.7	23.7	23.7	57.488	0	57.53	68538000	32	22	8	8	8	1	7	3	4	8	8	3	7	3	4	8	8	3	7	3	4	8	8	3
	0.52538	0.620837	P55072	P55072	Transitional endoplasmic reticulum ATPase	VCP	1066	sp|P55072|TERA_HUMAN Transitional endoplasmic reticulum ATPase OS=Homo sapiens OX=9606 GN=VCP PE=1 SV=4	Color2 [A=255, R=169, G=169, B=169]	1	4					25	25	25	41.8	41.8	41.8	89.321	0	202.93	478570000	45	89	25	25	25	1	17	11	16	22	24	12	17	11	16	22	24	12	17	11	16	22	24	12
	0.349315	0.616794	P51970	P51970	NADH dehydrogenase [ubiquinone] 1 alpha subcomplex subunit 8	NDUFA8	1019	sp|P51970|NDUA8_HUMAN NADH dehydrogenase [ubiquinone] 1 alpha subcomplex subunit 8 OS=Homo sapiens OX=9606 GN=NDUFA8 PE=1 SV=3	Color2 [A=255, R=169, G=169, B=169]	1	4					5	5	5	39.5	39.5	39.5	20.105	0	31.029	41155000	9	10	5	5	5	1	5	3	2	5	4	1	5	3	2	5	4	1	5	3	2	5	4	1
	0.527281	0.611821	Q14527	Q14527	Helicase-like transcription factor	HLTF	1442	sp|Q14527|HLTF_HUMAN Helicase-like transcription factor OS=Homo sapiens OX=9606 GN=HLTF PE=1 SV=2	Color2 [A=255, R=169, G=169, B=169]	1	4					14	14	14	18	18	18	113.93	0	88.375	80493000	55	26	14	14	14	1	11	10	6	12	11	8	11	10	6	12	11	8	11	10	6	12	11	8
	0.270201	0.610063	Q99873	Q99873	Protein arginine N-methyltransferase 1	PRMT1	2034	sp|Q99873|ANM1_HUMAN Protein arginine N-methyltransferase 1 OS=Homo sapiens OX=9606 GN=PRMT1 PE=1 SV=3	Color2 [A=255, R=169, G=169, B=169]	1	4					1	1	1	3.2	3.2	3.2	42.461	0.005848	6.3132	1810800	21	1	1	1	1	1	0	1	0	1	1	0	0	1	0	1	1	0	0	1	0	1	1	0
	0.566788	0.609529	P12277;P06732	P12277	Creatine kinase B-type	CKB	585	sp|P12277|KCRB_HUMAN Creatine kinase B-type OS=Homo sapiens OX=9606 GN=CKB PE=1 SV=1	Color2 [A=255, R=169, G=169, B=169]	1	4					7	7	7	28.3	28.3	28.3	42.644	0	50.685	68562000	17	19	NaN	NaN	NaN	2	6	2	4	7	4	3	6	2	4	7	4	3	6	2	4	7	4	3
	0.259241	0.608454	P16403	P16403	Histone H1.2	HIST1H1C	641	sp|P16403|H12_HUMAN Histone H1.2 OS=Homo sapiens OX=9606 GN=H1-2 PE=1 SV=2	Color2 [A=255, R=169, G=169, B=169]	1	4					5	5	1	23	23	7.5	21.364	0	34.071	463930000	9	19	5	5	1	1	5	4	3	5	5	4	5	4	3	5	5	4	1	1	0	1	1	0
	0.42013	0.608402	P15311	P15311	Ezrin	EZR	629	sp|P15311|EZRI_HUMAN Ezrin OS=Homo sapiens OX=9606 GN=EZR PE=1 SV=4	Color2 [A=255, R=169, G=169, B=169]	1	4					10	5	4	15	9	7.8	69.412	0	30.729	65602000	32	13	10	5	4	1	7	7	8	10	10	7	3	2	3	5	5	2	2	1	2	4	4	1
	0.328626	0.6079	Q96A26	Q96A26	Protein FAM162A	FAM162A	1911	sp|Q96A26|F162A_HUMAN Protein FAM162A OS=Homo sapiens OX=9606 GN=FAM162A PE=1 SV=2	Color2 [A=255, R=169, G=169, B=169]	1	4					5	5	5	30.5	30.5	30.5	17.342	0	103.23	68140000	9	9	5	5	5	1	5	2	1	4	5	1	5	2	1	4	5	1	5	2	1	4	5	1
	0.576179	0.602937	Q99832	Q99832	T-complex protein 1 subunit eta	CCT7	2032	sp|Q99832|TCPH_HUMAN T-complex protein 1 subunit eta OS=Homo sapiens OX=9606 GN=CCT7 PE=1 SV=2	Color2 [A=255, R=169, G=169, B=169]	1	4					11	11	11	25	25	25	59.366	0	70.817	99800000	31	28	11	11	11	1	7	8	7	11	11	8	7	8	7	11	11	8	7	8	7	11	11	8
	0.47766	0.602835	Q9BRX8	Q9BRX8	Redox-regulatory protein FAM213A	FAM213A	2050	sp|Q9BRX8|PXL2A_HUMAN Peroxiredoxin-like 2A OS=Homo sapiens OX=9606 GN=PRXL2A PE=1 SV=3	Color2 [A=255, R=169, G=169, B=169]	1	4					2	2	2	10	10	10	25.764	0	12.922	11860000	13	3	2	2	2	1	2	2	2	1	2	1	2	2	2	1	2	1	2	2	2	1	2	1
	0.0524134	0.60058	P98088;Q02817	P98088	Mucin-5AC	MUC5AC	1252	sp|P98088|MUC5A_HUMAN Mucin-5AC OS=Homo sapiens OX=9606 GN=MUC5AC PE=1 SV=4	Color2 [A=255, R=169, G=169, B=169]	1	4					51	51	47	16.3	16.3	15.8	585.56	0	323.31	409300000	180	63	NaN	NaN	NaN	2	0	0	0	1	51	0	0	0	0	1	51	0	0	0	0	1	47	0
	0.854847	0.597958	P62899	P62899	60S ribosomal protein L31	RPL31	1189	sp|P62899|RL31_HUMAN 60S ribosomal protein L31 OS=Homo sapiens OX=9606 GN=RPL31 PE=1 SV=1	Color2 [A=255, R=169, G=169, B=169]	1	4					3	3	3	24.8	24.8	24.8	14.463	0	36.879	112280000	7	9	3	3	3	1	3	3	3	3	2	3	3	3	3	3	2	3	3	3	3	3	2	3
	0.420808	0.595559	Q13409	Q13409	Cytoplasmic dynein 1 intermediate chain 2	DYNC1I2	1377	sp|Q13409|DC1I2_HUMAN Cytoplasmic dynein 1 intermediate chain 2 OS=Homo sapiens OX=9606 GN=DYNC1I2 PE=1 SV=3	Color2 [A=255, R=169, G=169, B=169]	1	4					1	1	1	2.2	2.2	2.2	71.456	0.0070248	6.207	6172400	20	1	1	1	1	1	1	1	1	1	1	1	1	1	1	1	1	1	1	1	1	1	1	1
	0.324615	0.594015	Q86VM9	Q86VM9	Zinc finger CCCH domain-containing protein 18	ZC3H18	1709	sp|Q86VM9|ZCH18_HUMAN Zinc finger CCCH domain-containing protein 18 OS=Homo sapiens OX=9606 GN=ZC3H18 PE=1 SV=2	Color2 [A=255, R=169, G=169, B=169]	1	4					4	4	4	7.7	7.7	7.7	106.38	0	26.989	13891000	43	5	4	4	4	1	2	0	1	4	1	1	2	0	1	4	1	1	2	0	1	4	1	1
	0.213621	0.591703	P36543	P36543	V-type proton ATPase subunit E 1	ATP6V1E1	865	sp|P36543|VATE1_HUMAN V-type proton ATPase subunit E 1 OS=Homo sapiens OX=9606 GN=ATP6V1E1 PE=1 SV=1	Color2 [A=255, R=169, G=169, B=169]	1	4					2	2	2	11.9	11.9	11.9	26.145	0	22.416	25095000	13	5	2	2	2	1	2	1	2	2	2	0	2	1	2	2	2	0	2	1	2	2	2	0
	0.277535	0.591241	P62081	P62081	40S ribosomal protein S7	RPS7	1144	sp|P62081|RS7_HUMAN 40S ribosomal protein S7 OS=Homo sapiens OX=9606 GN=RPS7 PE=1 SV=1	Color2 [A=255, R=169, G=169, B=169]	1	4					6	6	6	47.4	47.4	47.4	22.127	0	38.829	116300000	10	17	6	6	6	1	5	3	2	6	4	3	5	3	2	6	4	3	5	3	2	6	4	3
	0.220034	0.586625	P22061	P22061	Protein-L-isoaspartate(D-aspartate) O-methyltransferase	PCMT1	714	sp|P22061|PIMT_HUMAN Protein-L-isoaspartate(D-aspartate) O-methyltransferase OS=Homo sapiens OX=9606 GN=PCMT1 PE=1 SV=4	Color2 [A=255, R=169, G=169, B=169]	1	4					2	2	2	13.7	13.7	13.7	24.636	0	12.538	3786700	12	3	2	2	2	1	1	0	1	2	2	0	1	0	1	2	2	0	1	0	1	2	2	0
	0.950816	0.585309	Q9Y3F4	Q9Y3F4	Serine-threonine kinase receptor-associated protein	STRAP	2421	sp|Q9Y3F4|STRAP_HUMAN Serine-threonine kinase receptor-associated protein OS=Homo sapiens OX=9606 GN=STRAP PE=1 SV=1	Color2 [A=255, R=169, G=169, B=169]	1	4					4	4	4	14.6	14.6	14.6	38.438	0	24.398	19253000	21	10	4	4	4	1	3	2	1	4	3	2	3	2	1	4	3	2	3	2	1	4	3	2
	0.269698	0.585217	Q14814	Q14814	Myocyte-specific enhancer factor 2D	MEF2D	1457	sp|Q14814|MEF2D_HUMAN Myocyte-specific enhancer factor 2D OS=Homo sapiens OX=9606 GN=MEF2D PE=1 SV=1	Color2 [A=255, R=169, G=169, B=169]	1	4					2	2	2	4	4	4	55.937	0	12.011	5209100	18	2	2	2	2	1	0	2	1	2	2	1	0	2	1	2	2	1	0	2	1	2	2	1
	0.753543	0.584896	Q9H1C7	Q9H1C7	Cysteine-rich and transmembrane domain-containing protein 1	CYSTM1	2127	sp|Q9H1C7|CYTM1_HUMAN Cysteine-rich and transmembrane domain-containing protein 1 OS=Homo sapiens OX=9606 GN=CYSTM1 PE=1 SV=1	Color2 [A=255, R=169, G=169, B=169]	1	4					2	2	2	11.3	11.3	11.3	10.631	0	12.427	6100300	2	5	2	2	2	1	1	2	1	1	1	2	1	2	1	1	1	2	1	2	1	1	1	2
	0.249858	0.582519	P31930	P31930	Cytochrome b-c1 complex subunit 1, mitochondrial	UQCRC1	820	sp|P31930|QCR1_HUMAN Cytochrome b-c1 complex subunit 1, mitochondrial OS=Homo sapiens OX=9606 GN=UQCRC1 PE=1 SV=3	Color2 [A=255, R=169, G=169, B=169]	1	4					13	13	13	42.9	42.9	42.9	52.645	0	108.75	157940000	24	33	13	13	13	1	13	4	3	11	8	2	13	4	3	11	8	2	13	4	3	11	8	2
	0.123395	0.582397	P35754	P35754	Glutaredoxin-1	GLRX	861	sp|P35754|GLRX1_HUMAN Glutaredoxin-1 OS=Homo sapiens OX=9606 GN=GLRX PE=1 SV=2	Color2 [A=255, R=169, G=169, B=169]	1	4					3	3	3	18.9	18.9	18.9	11.776	0	18.909	10744000	5	5	3	3	3	1	1	0	3	0	3	0	1	0	3	0	3	0	1	0	3	0	3	0
	1.1034	0.579948	Q92576	Q92576	PHD finger protein 3	PHF3	1867	sp|Q92576|PHF3_HUMAN PHD finger protein 3 OS=Homo sapiens OX=9606 GN=PHF3 PE=1 SV=3	Color2 [A=255, R=169, G=169, B=169]	1	4					7	7	7	5.5	5.5	5.5	229.48	0	42.636	30166000	98	9	7	7	7	1	6	1	2	7	2	2	6	1	2	7	2	2	6	1	2	7	2	2
	0.623776	0.57947	P40227;Q92526	P40227	T-complex protein 1 subunit zeta	CCT6A	887	sp|P40227|TCPZ_HUMAN T-complex protein 1 subunit zeta OS=Homo sapiens OX=9606 GN=CCT6A PE=1 SV=3	Color2 [A=255, R=169, G=169, B=169]	1	4					9	9	9	21.7	21.7	21.7	58.024	0	55.29	74280000	26	19	NaN	NaN	NaN	2	7	6	6	7	9	4	7	6	6	7	9	4	7	6	6	7	9	4
	0.185815	0.579176	Q8N9N5	Q8N9N5	Protein BANP	BANP	1773	sp|Q8N9N5|BANP_HUMAN Protein BANP OS=Homo sapiens OX=9606 GN=BANP PE=1 SV=3	Color2 [A=255, R=169, G=169, B=169]	1	4					3	3	3	6.7	6.7	6.7	56.494	0	17.697	7227600	17	3	3	3	3	1	0	1	1	0	3	1	0	1	1	0	3	1	0	1	1	0	3	1
	0.169667	0.579148	P23381	P23381	Tryptophan--tRNA ligase, cytoplasmic;T1-TrpRS;T2-TrpRS	WARS	729	sp|P23381|SYWC_HUMAN Tryptophan--tRNA ligase, cytoplasmic OS=Homo sapiens OX=9606 GN=WARS1 PE=1 SV=2	Color2 [A=255, R=169, G=169, B=169]	1	4					2	2	2	7.2	7.2	7.2	53.165	0	15.609	11862000	23	4	2	2	2	1	1	0	1	2	2	0	1	0	1	2	2	0	1	0	1	2	2	0
	0.140961	0.578065	Q96P63	Q96P63	Serpin B12	SERPINB12	1976	sp|Q96P63|SPB12_HUMAN Serpin B12 OS=Homo sapiens OX=9606 GN=SERPINB12 PE=1 SV=1	Color2 [A=255, R=169, G=169, B=169]	1	4					6	6	6	16	16	16	46.276	0	40.188	30783000	20	7	6	6	6	1	2	3	4	3	6	2	2	3	4	3	6	2	2	3	4	3	6	2
	0.381492	0.577727	Q15424	Q15424	Scaffold attachment factor B1	SAFB	1502	sp|Q15424|SAFB1_HUMAN Scaffold attachment factor B1 OS=Homo sapiens OX=9606 GN=SAFB PE=1 SV=4	Color2 [A=255, R=169, G=169, B=169]	1	4					10	10	5	18.4	18.4	9.8	102.64	0	113.14	151950000	34	26	10	10	5	1	9	5	3	10	7	3	9	5	3	10	7	3	5	2	1	5	3	1
	0.14544	0.574349	P55786;A6NEC2	P55786	Puromycin-sensitive aminopeptidase	NPEPPS	1075	sp|P55786|PSA_HUMAN Puromycin-sensitive aminopeptidase OS=Homo sapiens OX=9606 GN=NPEPPS PE=1 SV=2	Color2 [A=255, R=169, G=169, B=169]	1	4					5	5	5	6.5	6.5	6.5	103.28	0	30.447	9201900	48	5	NaN	NaN	NaN	2	0	0	4	2	5	0	0	0	4	2	5	0	0	0	4	2	5	0
	0.109254	0.574167	P47985;P0C7P4	P47985;P0C7P4	Cytochrome b-c1 complex subunit Rieske, mitochondrial;Cytochrome b-c1 complex subunit 11;Putative cytochrome b-c1 complex subunit Rieske-like protein 1	UQCRFS1;UQCRFS1P1	946	sp|P47985|UCRI_HUMAN Cytochrome b-c1 complex subunit Rieske, mitochondrial OS=Homo sapiens OX=9606 GN=UQCRFS1 PE=1 SV=2;sp|P0C7P4|UCRIL_HUMAN Putative cytochrome b-c1 complex subunit Rieske-like protein 1 OS=Homo sapiens OX=9606 GN=UQCRFS1P1 PE=5 SV=1	Color2 [A=255, R=169, G=169, B=169]	1	4					4	4	4	22.3	22.3	22.3	29.668	0	34.077	42509000	14	7	NaN	NaN	NaN	2	4	1	0	4	3	0	4	1	0	4	3	0	4	1	0	4	3	0
	0.363211	0.573007	P35221;Q9UI47	P35221	Catenin alpha-1	CTNNA1	841	sp|P35221|CTNA1_HUMAN Catenin alpha-1 OS=Homo sapiens OX=9606 GN=CTNNA1 PE=1 SV=1	Color2 [A=255, R=169, G=169, B=169]	1	4					20	20	13	26.7	26.7	18.7	100.07	0	135.84	917860000	47	47	NaN	NaN	NaN	2	15	16	12	16	19	10	15	16	12	16	19	10	11	10	7	12	13	7
	0.443797	0.572814	Q9ULM3	Q9ULM3	YEATS domain-containing protein 2	YEATS2	2353	sp|Q9ULM3|YETS2_HUMAN YEATS domain-containing protein 2 OS=Homo sapiens OX=9606 GN=YEATS2 PE=1 SV=2	Color2 [A=255, R=169, G=169, B=169]	1	4					1	1	1	0.6	0.6	0.6	150.78	0.0078286	6.172	1599400	79	1	1	1	1	1	0	1	1	1	1	0	0	1	1	1	1	0	0	1	1	1	1	0
	0.266955	0.57251	P40939	P40939	Trifunctional enzyme subunit alpha, mitochondrial;Long-chain enoyl-CoA hydratase;Long chain 3-hydroxyacyl-CoA dehydrogenase	HADHA	896	sp|P40939|ECHA_HUMAN Trifunctional enzyme subunit alpha, mitochondrial OS=Homo sapiens OX=9606 GN=HADHA PE=1 SV=2	Color2 [A=255, R=169, G=169, B=169]	1	4					11	11	11	22.1	22.1	22.1	82.999	0	75.771	82489000	41	24	11	11	11	1	10	3	3	8	9	1	10	3	3	8	9	1	10	3	3	8	9	1
	0.22489	0.56981	O94776	O94776	Metastasis-associated protein MTA2	MTA2	311	sp|O94776|MTA2_HUMAN Metastasis-associated protein MTA2 OS=Homo sapiens OX=9606 GN=MTA2 PE=1 SV=1	Color2 [A=255, R=169, G=169, B=169]	1	4					11	11	10	21.9	21.9	20.4	75.022	0	68.967	80865000	45	24	11	11	10	1	6	10	7	5	11	7	6	10	7	5	11	7	5	9	7	4	10	6
	0.653679	0.569106	Q53GQ0	Q53GQ0	Very-long-chain 3-oxoacyl-CoA reductase	HSD17B12	1573	sp|Q53GQ0|DHB12_HUMAN Very-long-chain 3-oxoacyl-CoA reductase OS=Homo sapiens OX=9606 GN=HSD17B12 PE=1 SV=2	Color2 [A=255, R=169, G=169, B=169]	1	4					6	6	6	30.4	30.4	30.4	34.324	0	50.696	47988000	15	16	6	6	6	1	6	5	5	5	3	2	6	5	5	5	3	2	6	5	5	5	3	2
	0.400031	0.5664	P61081	P61081	NEDD8-conjugating enzyme Ubc12	UBE2M	1115	sp|P61081|UBC12_HUMAN NEDD8-conjugating enzyme Ubc12 OS=Homo sapiens OX=9606 GN=UBE2M PE=1 SV=1	Color2 [A=255, R=169, G=169, B=169]	1	4					2	2	2	10.9	10.9	10.9	20.9	0.0018683	10.681	7923200	11	2	2	2	2	1	1	1	2	1	2	1	1	1	2	1	2	1	1	1	2	1	2	1
	0.234949	0.563009	Q14839;Q8TDI0	Q14839	Chromodomain-helicase-DNA-binding protein 4	CHD4	1458	sp|Q14839|CHD4_HUMAN Chromodomain-helicase-DNA-binding protein 4 OS=Homo sapiens OX=9606 GN=CHD4 PE=1 SV=2	Color2 [A=255, R=169, G=169, B=169]	1	4					23	23	16	16.3	16.3	12.8	218	0	146.31	138040000	89	45	NaN	NaN	NaN	2	11	15	13	13	23	14	11	15	13	13	23	14	9	11	10	11	16	11
	0.194564	0.562231	P33764	P33764	Protein S100-A3	S100A3	837	sp|P33764|S10A3_HUMAN Protein S100-A3 OS=Homo sapiens OX=9606 GN=S100A3 PE=1 SV=1	Color2 [A=255, R=169, G=169, B=169]	1	4					2	2	2	15.8	15.8	15.8	11.713	0.0018657	10.652	5506900	7	2	2	2	2	1	1	0	1	1	2	0	1	0	1	1	2	0	1	0	1	1	2	0
	0.506473	0.561339	P49368	P49368	T-complex protein 1 subunit gamma	CCT3	967	sp|P49368|TCPG_HUMAN T-complex protein 1 subunit gamma OS=Homo sapiens OX=9606 GN=CCT3 PE=1 SV=4	Color2 [A=255, R=169, G=169, B=169]	1	4					12	12	12	28.3	28.3	28.3	60.533	0	86.24	115190000	31	35	12	12	12	1	11	9	8	11	11	9	11	9	8	11	11	9	11	9	8	11	11	9
	0.453007	0.56127	P54198	P54198	Protein HIRA	HIRA	1058	sp|P54198|HIRA_HUMAN Protein HIRA OS=Homo sapiens OX=9606 GN=HIRA PE=1 SV=2	Color2 [A=255, R=169, G=169, B=169]	1	4					3	3	3	3.7	3.7	3.7	111.83	0	17.778	14238000	44	4	3	3	3	1	3	3	2	2	2	2	3	3	2	2	2	2	3	3	2	2	2	2
	0.133252	0.560616	O95831	O95831	Apoptosis-inducing factor 1, mitochondrial	AIFM1	360	sp|O95831|AIFM1_HUMAN Apoptosis-inducing factor 1, mitochondrial OS=Homo sapiens OX=9606 GN=AIFM1 PE=1 SV=1	Color2 [A=255, R=169, G=169, B=169]	1	4					7	7	7	16.8	16.8	16.8	66.9	0	47.382	48218000	31	12	7	7	7	1	7	1	2	7	3	0	7	1	2	7	3	0	7	1	2	7	3	0
	0.373628	0.557071	P17987	P17987	T-complex protein 1 subunit alpha	TCP1	662	sp|P17987|TCPA_HUMAN T-complex protein 1 subunit alpha OS=Homo sapiens OX=9606 GN=TCP1 PE=1 SV=1	Color2 [A=255, R=169, G=169, B=169]	1	4					9	9	9	19.6	19.6	19.6	60.343	0	56.426	53408000	31	17	9	9	9	1	4	3	6	8	8	3	4	3	6	8	8	3	4	3	6	8	8	3
	0.376785	0.556496	Q15233	Q15233	Non-POU domain-containing octamer-binding protein	NONO	1489	sp|Q15233|NONO_HUMAN Non-POU domain-containing octamer-binding protein OS=Homo sapiens OX=9606 GN=NONO PE=1 SV=4	Color2 [A=255, R=169, G=169, B=169]	1	4					14	14	14	35.7	35.7	35.7	54.231	0	272.71	857070000	21	57	14	14	14	1	13	10	8	14	12	8	13	10	8	14	12	8	13	10	8	14	12	8
	0.117032	0.554156	Q2TB90	Q2TB90	Putative hexokinase HKDC1	HKDC1	1557	sp|Q2TB90|HKDC1_HUMAN Hexokinase HKDC1 OS=Homo sapiens OX=9606 GN=HKDC1 PE=1 SV=3	Color2 [A=255, R=169, G=169, B=169]	1	4					9	7	7	10	8.5	8.5	102.54	0	40.923	37652000	50	12	9	7	7	1	9	3	2	9	2	3	7	2	1	7	0	2	7	2	1	7	0	2
	0.0934689	0.55387	Q9NZH8	Q9NZH8	Interleukin-36 gamma	IL36G	2256	sp|Q9NZH8|IL36G_HUMAN Interleukin-36 gamma OS=Homo sapiens OX=9606 GN=IL36G PE=1 SV=1	Color2 [A=255, R=169, G=169, B=169]	1	4					5	5	5	37.9	37.9	37.9	18.721	0	32.294	17287000	11	8	5	5	5	1	0	0	4	1	5	0	0	0	4	1	5	0	0	0	4	1	5	0
	0.209633	0.551779	O75531	O75531	Barrier-to-autointegration factor;Barrier-to-autointegration factor, N-terminally processed	BANF1	284	sp|O75531|BAF_HUMAN Barrier-to-autointegration factor OS=Homo sapiens OX=9606 GN=BANF1 PE=1 SV=1	Color2 [A=255, R=169, G=169, B=169]	1	4					9	9	9	62.9	62.9	62.9	10.058	0	84.407	708410000	6	33	9	9	9	1	9	6	5	9	8	3	9	6	5	9	8	3	9	6	5	9	8	3
	0.280468	0.551352	Q9BWJ5	Q9BWJ5	Splicing factor 3B subunit 5	SF3B5	2077	sp|Q9BWJ5|SF3B5_HUMAN Splicing factor 3B subunit 5 OS=Homo sapiens OX=9606 GN=SF3B5 PE=1 SV=1	Color2 [A=255, R=169, G=169, B=169]	1	4					3	3	3	43	43	43	10.135	0	18.51	33339000	5	5	3	3	3	1	2	2	2	2	3	2	2	2	2	2	3	2	2	2	2	2	3	2
	0.479544	0.550748	Q15370	Q15370	Transcription elongation factor B polypeptide 2	TCEB2	1498	sp|Q15370|ELOB_HUMAN Elongin-B OS=Homo sapiens OX=9606 GN=ELOB PE=1 SV=1	Color2 [A=255, R=169, G=169, B=169]	1	4					2	2	2	31.4	31.4	31.4	13.133	0	12.5	10933000	9	4	2	2	2	1	1	1	1	1	2	1	1	1	1	1	2	1	1	1	1	1	2	1
	0.289516	0.547215	P02545	P02545	Prelamin-A/C;Lamin-A/C	LMNA	404	sp|P02545|LMNA_HUMAN Prelamin-A/C OS=Homo sapiens OX=9606 GN=LMNA PE=1 SV=1	Color2 [A=255, R=169, G=169, B=169]	1	4					27	27	27	42.9	42.9	42.9	74.139	0	260.13	899560000	41	108	27	27	27	1	23	22	21	23	27	16	23	22	21	23	27	16	23	22	21	23	27	16
	0.461395	0.544387	P13797	P13797	Plastin-3	PLS3	599	sp|P13797|PLST_HUMAN Plastin-3 OS=Homo sapiens OX=9606 GN=PLS3 PE=1 SV=4	Color2 [A=255, R=169, G=169, B=169]	1	4					16	16	10	32.7	32.7	21.6	70.81	0	125.11	236090000	37	42	16	16	10	1	11	11	15	13	15	9	11	11	15	13	15	9	7	7	9	8	10	6
	0.430055	0.543308	O00571;O15523;Q9NQI0	O00571;O15523	ATP-dependent RNA helicase DDX3X;ATP-dependent RNA helicase DDX3Y	DDX3X;DDX3Y	119	sp|O00571|DDX3X_HUMAN ATP-dependent RNA helicase DDX3X OS=Homo sapiens OX=9606 GN=DDX3X PE=1 SV=3;sp|O15523|DDX3Y_HUMAN ATP-dependent RNA helicase DDX3Y OS=Homo sapiens OX=9606 GN=DDX3Y PE=1 SV=2	Color2 [A=255, R=169, G=169, B=169]	1	4					26	25	25	47.1	45.5	45.5	73.243	0	244.68	715090000	39	82	NaN	NaN	NaN	3	24	17	18	26	24	14	23	16	17	25	23	13	23	16	17	25	23	13
	0.108237	0.5385	Q92796	Q92796	Disks large homolog 3	DLG3	1879	sp|Q92796|DLG3_HUMAN Disks large homolog 3 OS=Homo sapiens OX=9606 GN=DLG3 PE=1 SV=2	Color2 [A=255, R=169, G=169, B=169]	1	4					4	2	2	6.4	3.8	3.8	90.313	0	13.655	12119000	39	5	4	2	2	1	4	0	0	3	3	0	2	0	0	2	2	0	2	0	0	2	2	0
	0.225213	0.537813	Q9NRP0	Q9NRP0	Oligosaccharyltransferase complex subunit OSTC	OSTC	2209	sp|Q9NRP0|OSTC_HUMAN Oligosaccharyltransferase complex subunit OSTC OS=Homo sapiens OX=9606 GN=OSTC PE=1 SV=1	Color2 [A=255, R=169, G=169, B=169]	1	4					1	1	1	8.1	8.1	8.1	16.829	0.0018248	7.5539	5385800	6	3	1	1	1	1	1	0	0	1	1	0	1	0	0	1	1	0	1	0	0	1	1	0
	0.162918	0.5377	P33121	P33121	Long-chain-fatty-acid--CoA ligase 1	ACSL1	833	sp|P33121|ACSL1_HUMAN Long-chain-fatty-acid--CoA ligase 1 OS=Homo sapiens OX=9606 GN=ACSL1 PE=1 SV=1	Color2 [A=255, R=169, G=169, B=169]	1	4					9	9	9	16.2	16.2	16.2	77.942	0	54.137	44570000	38	13	9	9	9	1	6	3	2	8	7	2	6	3	2	8	7	2	6	3	2	8	7	2
	0.374319	0.537436	O43809	O43809	Cleavage and polyadenylation specificity factor subunit 5	NUDT21	218	sp|O43809|CPSF5_HUMAN Cleavage and polyadenylation specificity factor subunit 5 OS=Homo sapiens OX=9606 GN=NUDT21 PE=1 SV=1	Color2 [A=255, R=169, G=169, B=169]	1	4					8	8	8	30.8	30.8	30.8	26.227	0	56.652	155920000	14	21	8	8	8	1	8	4	5	7	8	3	8	4	5	7	8	3	8	4	5	7	8	3
	0.194498	0.535422	Q9ULG1	Q9ULG1	DNA helicase INO80	INO80	2350	sp|Q9ULG1|INO80_HUMAN Chromatin-remodeling ATPase INO80 OS=Homo sapiens OX=9606 GN=INO80 PE=1 SV=2	Color2 [A=255, R=169, G=169, B=169]	1	4					2	2	2	1.3	1.3	1.3	176.75	0	11.461	3984400	73	2	2	2	2	1	1	1	0	1	2	0	1	1	0	1	2	0	1	1	0	1	2	0
	0.29599	0.534369	Q9UJX3	Q9UJX3	Anaphase-promoting complex subunit 7	ANAPC7	2330	sp|Q9UJX3|APC7_HUMAN Anaphase-promoting complex subunit 7 OS=Homo sapiens OX=9606 GN=ANAPC7 PE=1 SV=4	Color2 [A=255, R=169, G=169, B=169]	1	4					6	6	6	13.7	13.7	13.7	66.855	0	34.532	24559000	30	11	6	6	6	1	3	4	3	3	5	4	3	4	3	3	5	4	3	4	3	3	5	4
	0.238159	0.531733	Q8WXI9	Q8WXI9	Transcriptional repressor p66-beta	GATAD2B	1855	sp|Q8WXI9|P66B_HUMAN Transcriptional repressor p66-beta OS=Homo sapiens OX=9606 GN=GATAD2B PE=1 SV=1	Color2 [A=255, R=169, G=169, B=169]	1	4					6	6	6	16.7	16.7	16.7	65.26	0	42.147	40068000	28	15	6	6	6	1	3	6	5	5	5	5	3	6	5	5	5	5	3	6	5	5	5	5
	0.0990293	0.531702	Q69YN4	Q69YN4	Protein virilizer homolog	KIAA1429	1625	sp|Q69YN4|VIR_HUMAN Protein virilizer homolog OS=Homo sapiens OX=9606 GN=VIRMA PE=1 SV=2	Color2 [A=255, R=169, G=169, B=169]	1	4					12	12	12	9.2	9.2	9.2	202.02	0	73.827	54896000	98	19	12	12	12	1	12	3	2	11	4	0	12	3	2	11	4	0	12	3	2	11	4	0
	0.237721	0.530656	Q9HD20	Q9HD20	Manganese-transporting ATPase 13A1	ATP13A1	2179	sp|Q9HD20|AT131_HUMAN Endoplasmic reticulum transmembrane helix translocase OS=Homo sapiens OX=9606 GN=ATP13A1 PE=1 SV=2	Color2 [A=255, R=169, G=169, B=169]	1	4					2	2	2	2.2	2.2	2.2	132.95	0	11.432	6089900	56	2	2	2	2	1	2	2	0	2	1	0	2	2	0	2	1	0	2	2	0	2	1	0
	0.10683	0.529853	P40121	P40121	Macrophage-capping protein	CAPG	886	sp|P40121|CAPG_HUMAN Macrophage-capping protein OS=Homo sapiens OX=9606 GN=CAPG PE=1 SV=2	Color2 [A=255, R=169, G=169, B=169]	1	4					3	3	3	9.2	9.2	9.2	38.498	0	17.854	13337000	14	5	3	3	3	1	2	2	3	3	3	0	2	2	3	3	3	0	2	2	3	3	3	0
	0.156152	0.529484	Q9NZ53	Q9NZ53	Podocalyxin-like protein 2	PODXL2	2254	sp|Q9NZ53|PDXL2_HUMAN Podocalyxin-like protein 2 OS=Homo sapiens OX=9606 GN=PODXL2 PE=1 SV=1	Color2 [A=255, R=169, G=169, B=169]	1	4					2	2	2	4.8	4.8	4.8	65.075	0	11.357	11827000	16	2	2	2	2	1	2	1	0	2	1	0	2	1	0	2	1	0	2	1	0	2	1	0
	0.317093	0.527704	P26368	P26368	Splicing factor U2AF 65 kDa subunit	U2AF2	759	sp|P26368|U2AF2_HUMAN Splicing factor U2AF 65 kDa subunit OS=Homo sapiens OX=9606 GN=U2AF2 PE=1 SV=4	Color2 [A=255, R=169, G=169, B=169]	1	4					12	12	12	45.1	45.1	45.1	53.5	0	133.7	642570000	15	56	12	12	12	1	12	7	7	11	9	7	12	7	7	11	9	7	12	7	7	11	9	7
	0.392577	0.526078	P06454	P06454	Prothymosin alpha;Prothymosin alpha, N-terminally processed;Thymosin alpha-1	PTMA	461	sp|P06454|PTMA_HUMAN Prothymosin alpha OS=Homo sapiens OX=9606 GN=PTMA PE=1 SV=2	Color2 [A=255, R=169, G=169, B=169]	1	4					1	1	1	12.6	12.6	12.6	12.203	0.0018315	7.6802	26579000	3	6	1	1	1	1	1	1	1	1	1	1	1	1	1	1	1	1	1	1	1	1	1	1
	0.65397	0.524953	Q14145	Q14145	Kelch-like ECH-associated protein 1	KEAP1	1424	sp|Q14145|KEAP1_HUMAN Kelch-like ECH-associated protein 1 OS=Homo sapiens OX=9606 GN=KEAP1 PE=1 SV=2	Color2 [A=255, R=169, G=169, B=169]	1	4					2	2	2	3	3	3	69.666	0.0014045	10.749	8041700	35	4	2	2	2	1	2	2	2	2	1	1	2	2	2	2	1	1	2	2	2	2	1	1
	0.119715	0.524462	O95248;Q86WG5	O95248	Myotubularin-related protein 5	SBF1	333	sp|O95248|MTMR5_HUMAN Myotubularin-related protein 5 OS=Homo sapiens OX=9606 GN=SBF1 PE=1 SV=4	Color2 [A=255, R=169, G=169, B=169]	1	4					15	15	15	9.6	9.6	9.6	208.44	0	88.01	42015000	87	19	NaN	NaN	NaN	2	12	2	3	14	2	2	12	2	3	14	2	2	12	2	3	14	2	2
	0.102314	0.523568	O00204	O00204	Sulfotransferase family cytosolic 2B member 1	SULT2B1	98	sp|O00204|ST2B1_HUMAN Sulfotransferase 2B1 OS=Homo sapiens OX=9606 GN=SULT2B1 PE=1 SV=2	Color2 [A=255, R=169, G=169, B=169]	1	4					6	6	6	19.2	19.2	19.2	41.307	0	37.142	24925000	21	7	6	6	6	1	1	1	5	0	6	1	1	1	5	0	6	1	1	1	5	0	6	1
	0.303743	0.523406	Q9HCK8	Q9HCK8	Chromodomain-helicase-DNA-binding protein 8	CHD8	2174	sp|Q9HCK8|CHD8_HUMAN Chromodomain-helicase-DNA-binding protein 8 OS=Homo sapiens OX=9606 GN=CHD8 PE=1 SV=5	Color2 [A=255, R=169, G=169, B=169]	1	4					16	12	12	9.4	7.6	7.6	290.52	0	76.855	64506000	109	18	16	12	12	1	11	15	11	13	16	12	8	12	9	10	12	10	8	12	9	10	12	10
	0.251956	0.520073	P37268	P37268	Squalene synthase	FDFT1	872	sp|P37268|FDFT_HUMAN Squalene synthase OS=Homo sapiens OX=9606 GN=FDFT1 PE=1 SV=1	Color2 [A=255, R=169, G=169, B=169]	1	4					4	4	4	12	12	12	48.115	0	26.911	20217000	22	6	4	4	4	1	4	3	0	4	2	1	4	3	0	4	2	1	4	3	0	4	2	1
	0.116574	0.517644	Q9UN86	Q9UN86	Ras GTPase-activating protein-binding protein 2	G3BP2	2365	sp|Q9UN86|G3BP2_HUMAN Ras GTPase-activating protein-binding protein 2 OS=Homo sapiens OX=9606 GN=G3BP2 PE=1 SV=2	Color2 [A=255, R=169, G=169, B=169]	1	4					5	4	4	15.6	13.9	13.9	54.12	0	26.601	37689000	22	7	5	4	4	1	5	1	3	5	2	1	4	0	3	4	2	0	4	0	3	4	2	0
	0.173477	0.516903	Q13867	Q13867	Bleomycin hydrolase	BLMH	1411	sp|Q13867|BLMH_HUMAN Bleomycin hydrolase OS=Homo sapiens OX=9606 GN=BLMH PE=1 SV=1	Color2 [A=255, R=169, G=169, B=169]	1	4					4	4	4	9.5	9.5	9.5	52.562	0	25.122	29284000	26	5	4	4	4	1	3	2	3	2	4	1	3	2	3	2	4	1	3	2	3	2	4	1
	0.626458	0.514442	P67812	P67812	Signal peptidase complex catalytic subunit SEC11A	SEC11A	1214	sp|P67812|SC11A_HUMAN Signal peptidase complex catalytic subunit SEC11A OS=Homo sapiens OX=9606 GN=SEC11A PE=1 SV=1	Color2 [A=255, R=169, G=169, B=169]	1	4					3	3	3	16.2	16.2	16.2	20.625	0	17.688	14485000	10	5	3	3	3	1	2	2	2	2	1	2	2	2	2	2	1	2	2	2	2	2	1	2
	0.336396	0.51374	P31943	P31943	Heterogeneous nuclear ribonucleoprotein H;Heterogeneous nuclear ribonucleoprotein H, N-terminally processed	HNRNPH1	822	sp|P31943|HNRH1_HUMAN Heterogeneous nuclear ribonucleoprotein H OS=Homo sapiens OX=9606 GN=HNRNPH1 PE=1 SV=4	Color2 [A=255, R=169, G=169, B=169]	1	4					14	14	8	44.1	44.1	26.1	49.229	0	179.06	1233100000	18	84	14	14	8	1	14	13	12	14	14	12	14	13	12	14	14	12	8	7	6	8	8	6
	0.664875	0.513164	Q05639	Q05639	Elongation factor 1-alpha 2	EEF1A2	1299	sp|Q05639|EF1A2_HUMAN Elongation factor 1-alpha 2 OS=Homo sapiens OX=9606 GN=EEF1A2 PE=1 SV=1	Color2 [A=255, R=169, G=169, B=169]	1	4					11	3	3	29.6	13.2	13.2	50.47	0	26.357	14676000	21	4	11	3	3	1	11	9	9	11	9	9	3	1	1	3	1	1	3	1	1	3	1	1
	0.349416	0.506451	Q15084	Q15084	Protein disulfide-isomerase A6	PDIA6	1483	sp|Q15084|PDIA6_HUMAN Protein disulfide-isomerase A6 OS=Homo sapiens OX=9606 GN=PDIA6 PE=1 SV=1	Color2 [A=255, R=169, G=169, B=169]	1	4					5	5	5	15.5	15.5	15.5	48.121	0	33.979	31388000	17	12	5	5	5	1	4	5	4	5	5	3	4	5	4	5	5	3	4	5	4	5	5	3
	0.0621081	0.503284	P01024	P01024	Complement C3;Complement C3 beta chain;C3-beta-c;Complement C3 alpha chain;C3a anaphylatoxin;Acylation stimulating protein;Complement C3b alpha chain;Complement C3c alpha chain fragment 1;Complement C3dg fragment;Complement C3g fragment;Complement C3d fragment;Complement C3f fragment;Complement C3c alpha chain fragment 2	C3	388	sp|P01024|CO3_HUMAN Complement C3 OS=Homo sapiens OX=9606 GN=C3 PE=1 SV=2	Color2 [A=255, R=169, G=169, B=169]	1	4					27	27	23	20.4	20.4	17.9	187.15	0	184.27	83998000	97	30	27	27	23	1	2	3	13	1	27	2	2	3	13	1	27	2	1	2	12	1	23	1
	0.677303	0.501317	P07900;Q14568;Q58FF6;Q58FG0;Q58FG1	P07900	Heat shock protein HSP 90-alpha	HSP90AA1	488	sp|P07900|HS90A_HUMAN Heat shock protein HSP 90-alpha OS=Homo sapiens OX=9606 GN=HSP90AA1 PE=1 SV=5	Color2 [A=255, R=169, G=169, B=169]	1	4					22	22	13	35.8	35.8	21.6	84.659	0	313.99	999460000	33	110	NaN	NaN	NaN	5	18	19	20	21	21	17	18	19	20	21	21	17	11	12	11	13	12	8
	0.151346	0.500209	P29372	P29372	DNA-3-methyladenine glycosylase	MPG	791	sp|P29372|3MG_HUMAN DNA-3-methyladenine glycosylase OS=Homo sapiens OX=9606 GN=MPG PE=1 SV=3	Color2 [A=255, R=169, G=169, B=169]	1	4					2	2	2	10.1	10.1	10.1	32.868	0	11.693	3743800	16	2	2	2	2	1	1	0	0	2	2	0	1	0	0	2	2	0	1	0	0	2	2	0
	0.419598	0.496571	Q96QK1	Q96QK1	Vacuolar protein sorting-associated protein 35	VPS35	1985	sp|Q96QK1|VPS35_HUMAN Vacuolar protein sorting-associated protein 35 OS=Homo sapiens OX=9606 GN=VPS35 PE=1 SV=2	Color2 [A=255, R=169, G=169, B=169]	1	4					13	13	13	21.1	21.1	21.1	91.706	0	82.17	67226000	42	25	13	13	13	1	9	6	6	12	12	7	9	6	6	12	12	7	9	6	6	12	12	7
	0.108222	0.495527	P14324	P14324	Farnesyl pyrophosphate synthase	FDPS	607	sp|P14324|FPPS_HUMAN Farnesyl pyrophosphate synthase OS=Homo sapiens OX=9606 GN=FDPS PE=1 SV=4	Color2 [A=255, R=169, G=169, B=169]	1	4					1	1	1	4.3	4.3	4.3	48.275	0.001824	7.5529	8144200	18	1	1	1	1	1	1	1	0	1	1	0	1	1	0	1	1	0	1	1	0	1	1	0
	0.133491	0.495264	P40763	P40763	Signal transducer and activator of transcription 3	STAT3	891	sp|P40763|STAT3_HUMAN Signal transducer and activator of transcription 3 OS=Homo sapiens OX=9606 GN=STAT3 PE=1 SV=2	Color2 [A=255, R=169, G=169, B=169]	1	4					4	4	4	8.6	8.6	8.6	88.067	0	30.052	14187000	39	5	4	4	4	1	1	1	2	3	4	0	1	1	2	3	4	0	1	1	2	3	4	0
	0.162333	0.494351	Q8NI22	Q8NI22	Multiple coagulation factor deficiency protein 2	MCFD2	1805	sp|Q8NI22|MCFD2_HUMAN Multiple coagulation factor deficiency protein 2 OS=Homo sapiens OX=9606 GN=MCFD2 PE=1 SV=1	Color2 [A=255, R=169, G=169, B=169]	1	4					1	1	1	8.9	8.9	8.9	16.39	0.0017746	7.1125	9939200	7	3	1	1	1	1	1	1	0	1	1	1	1	1	0	1	1	1	1	1	0	1	1	1
	0.754742	0.493443	P08238;Q58FF7	P08238	Heat shock protein HSP 90-beta	HSP90AB1	499	sp|P08238|HS90B_HUMAN Heat shock protein HSP 90-beta OS=Homo sapiens OX=9606 GN=HSP90AB1 PE=1 SV=4	Color2 [A=255, R=169, G=169, B=169]	1	4					20	11	9	32.9	18.5	15.5	83.263	0	142.75	486470000	33	53	NaN	NaN	NaN	2	18	18	19	19	20	18	11	11	10	11	11	9	9	9	8	9	9	7
	0.221691	0.490247	P07339	P07339	Cathepsin D;Cathepsin D light chain;Cathepsin D heavy chain	CTSD	477	sp|P07339|CATD_HUMAN Cathepsin D OS=Homo sapiens OX=9606 GN=CTSD PE=1 SV=1	Color2 [A=255, R=169, G=169, B=169]	1	4					10	10	10	29.6	29.6	29.6	44.552	0	69.931	118500000	19	28	10	10	10	1	7	7	7	10	10	4	7	7	7	10	10	4	7	7	7	10	10	4
	0.297679	0.490161	O95817	O95817	BAG family molecular chaperone regulator 3	BAG3	359	sp|O95817|BAG3_HUMAN BAG family molecular chaperone regulator 3 OS=Homo sapiens OX=9606 GN=BAG3 PE=1 SV=3	Color2 [A=255, R=169, G=169, B=169]	1	4					4	4	4	9.6	9.6	9.6	61.594	0	25.382	15824000	34	6	4	4	4	1	3	2	2	4	3	1	3	2	2	4	3	1	3	2	2	4	3	1
	0.138435	0.487939	Q9Y224	Q9Y224	UPF0568 protein C14orf166	C14orf166	2387	sp|Q9Y224|RTRAF_HUMAN RNA transcription, translation and transport factor protein OS=Homo sapiens OX=9606 GN=RTRAF PE=1 SV=1	Color2 [A=255, R=169, G=169, B=169]	1	4					6	6	6	34.4	34.4	34.4	28.068	0	37.969	28261000	16	10	6	6	6	1	3	1	1	5	5	0	3	1	1	5	5	0	3	1	1	5	5	0
	0.340821	0.487767	O75400	O75400	Pre-mRNA-processing factor 40 homolog A	PRPF40A	277	sp|O75400|PR40A_HUMAN Pre-mRNA-processing factor 40 homolog A OS=Homo sapiens OX=9606 GN=PRPF40A PE=1 SV=2	Color2 [A=255, R=169, G=169, B=169]	1	4					8	8	8	9.9	9.9	9.9	108.8	0	50.884	76192000	33	10	8	8	8	1	8	4	3	7	3	3	8	4	3	7	3	3	8	4	3	7	3	3
	0.386611	0.486104	Q9UHB9	Q9UHB9	Signal recognition particle subunit SRP68	SRP68	2311	sp|Q9UHB9|SRP68_HUMAN Signal recognition particle subunit SRP68 OS=Homo sapiens OX=9606 GN=SRP68 PE=1 SV=2	Color2 [A=255, R=169, G=169, B=169]	1	4					6	6	6	11.5	11.5	11.5	70.729	0	36.685	19700000	34	12	6	6	6	1	5	4	4	6	5	4	5	4	4	6	5	4	5	4	4	6	5	4
	0.112803	0.485491	Q92908	Q92908	Transcription factor GATA-6	GATA6	1891	sp|Q92908|GATA6_HUMAN Transcription factor GATA-6 OS=Homo sapiens OX=9606 GN=GATA6 PE=1 SV=2	Color2 [A=255, R=169, G=169, B=169]	1	4					1	1	1	2.4	2.4	2.4	60.032	0.0017945	7.2509	7107100	16	1	1	1	1	1	1	0	1	1	1	0	1	0	1	1	1	0	1	0	1	1	1	0
	0.178854	0.484953	P61769	P61769	Beta-2-microglobulin;Beta-2-microglobulin form pI 5.3	B2M	1134	sp|P61769|B2MG_HUMAN Beta-2-microglobulin OS=Homo sapiens OX=9606 GN=B2M PE=1 SV=1	Color2 [A=255, R=169, G=169, B=169]	1	4					2	2	2	26.9	26.9	26.9	13.714	0	16.666	27608000	6	3	2	2	2	1	1	2	1	2	1	1	1	2	1	2	1	1	1	2	1	2	1	1
	0.100233	0.484716	P28799	P28799	Granulins;Acrogranin;Paragranulin;Granulin-1;Granulin-2;Granulin-3;Granulin-4;Granulin-5;Granulin-6;Granulin-7	GRN	787	sp|P28799|GRN_HUMAN Progranulin OS=Homo sapiens OX=9606 GN=GRN PE=1 SV=2	Color2 [A=255, R=169, G=169, B=169]	1	4					5	5	5	9.3	9.3	9.3	63.544	0	27.402	21503000	22	5	5	5	5	1	4	3	1	4	3	0	4	3	1	4	3	0	4	3	1	4	3	0
	0.194849	0.48329	P01591	P01591	Immunoglobulin J chain	IGJ	392	sp|P01591|IGJ_HUMAN Immunoglobulin J chain OS=Homo sapiens OX=9606 GN=JCHAIN PE=1 SV=4	Color2 [A=255, R=169, G=169, B=169]	1	4					3	3	3	20.8	20.8	20.8	18.098	0	18.583	27513000	8	7	3	3	3	1	2	2	2	2	3	2	2	2	2	2	3	2	2	2	2	2	3	2
	0.0922478	0.474546	P25311	P25311	Zinc-alpha-2-glycoprotein	AZGP1	745	sp|P25311|ZA2G_HUMAN Zinc-alpha-2-glycoprotein OS=Homo sapiens OX=9606 GN=AZGP1 PE=1 SV=2	Color2 [A=255, R=169, G=169, B=169]	1	4					7	7	7	28.5	28.5	28.5	34.258	0	42.525	31501000	18	9	7	7	7	1	4	2	7	3	7	4	4	2	7	3	7	4	4	2	7	3	7	4
	0.365515	0.474371	Q9ULW0	Q9ULW0	Targeting protein for Xklp2	TPX2	2357	sp|Q9ULW0|TPX2_HUMAN Targeting protein for Xklp2 OS=Homo sapiens OX=9606 GN=TPX2 PE=1 SV=2	Color2 [A=255, R=169, G=169, B=169]	1	4					10	10	10	19.9	19.9	19.9	85.652	0	72.58	75458000	41	29	10	10	10	1	9	8	7	9	9	7	9	8	7	9	9	7	9	8	7	9	9	7
	0.145582	0.474356	Q8NDC0	Q8NDC0	MAPK-interacting and spindle-stabilizing protein-like	MAPK1IP1L	1789	sp|Q8NDC0|MISSL_HUMAN MAPK-interacting and spindle-stabilizing protein-like OS=Homo sapiens OX=9606 GN=MAPK1IP1L PE=1 SV=4	Color2 [A=255, R=169, G=169, B=169]	1	4					1	1	1	6.9	6.9	6.9	24.269	0.0042535	6.4504	1994100	2	2	1	1	1	1	0	1	1	0	1	1	0	1	1	0	1	1	0	1	1	0	1	1
	0.560922	0.472917	P62249	P62249	40S ribosomal protein S16	RPS16	1151	sp|P62249|RS16_HUMAN 40S ribosomal protein S16 OS=Homo sapiens OX=9606 GN=RPS16 PE=1 SV=2	Color2 [A=255, R=169, G=169, B=169]	1	4					7	7	7	43.8	43.8	43.8	16.445	0	49.897	142650000	11	23	7	7	7	1	6	5	7	7	6	3	6	5	7	7	6	3	6	5	7	7	6	3
	0.135525	0.469744	Q13200	Q13200	26S proteasome non-ATPase regulatory subunit 2	PSMD2	1365	sp|Q13200|PSMD2_HUMAN 26S proteasome non-ATPase regulatory subunit 2 OS=Homo sapiens OX=9606 GN=PSMD2 PE=1 SV=3	Color2 [A=255, R=169, G=169, B=169]	1	4					9	9	9	13.9	13.9	13.9	100.2	0	51.706	25885000	49	10	9	9	9	1	2	3	3	6	9	1	2	3	3	6	9	1	2	3	3	6	9	1
	0.17738	0.468934	Q86YP4	Q86YP4	Transcriptional repressor p66-alpha	GATAD2A	1718	sp|Q86YP4|P66A_HUMAN Transcriptional repressor p66-alpha OS=Homo sapiens OX=9606 GN=GATAD2A PE=1 SV=1	Color2 [A=255, R=169, G=169, B=169]	1	4					7	7	7	15.5	15.5	15.5	68.062	0	42.71	36581000	38	16	7	7	7	1	4	6	5	4	7	6	4	6	5	4	7	6	4	6	5	4	7	6
	0.253775	0.468348	O60841	O60841	Eukaryotic translation initiation factor 5B	EIF5B	247	sp|O60841|IF2P_HUMAN Eukaryotic translation initiation factor 5B OS=Homo sapiens OX=9606 GN=EIF5B PE=1 SV=4	Color2 [A=255, R=169, G=169, B=169]	1	4					11	11	11	14.4	14.4	14.4	138.83	0	80.08	83487000	50	18	11	11	11	1	9	6	5	11	11	4	9	6	5	11	11	4	9	6	5	11	11	4
	0.090713	0.468316	P25788	P25788	Proteasome subunit alpha type-3	PSMA3	752	sp|P25788|PSA3_HUMAN Proteasome subunit alpha type-3 OS=Homo sapiens OX=9606 GN=PSMA3 PE=1 SV=2	Color2 [A=255, R=169, G=169, B=169]	1	4					3	3	3	15.3	15.3	15.3	28.433	0	23.144	15439000	13	3	3	3	3	1	2	1	3	2	3	0	2	1	3	2	3	0	2	1	3	2	3	0
	0.106292	0.46725	P55081	P55081	Microfibrillar-associated protein 1	MFAP1	1067	sp|P55081|MFAP1_HUMAN Microfibrillar-associated protein 1 OS=Homo sapiens OX=9606 GN=MFAP1 PE=1 SV=2	Color2 [A=255, R=169, G=169, B=169]	1	4					4	4	4	16.4	16.4	16.4	51.958	0	28.717	23019000	17	7	4	4	4	1	4	1	0	4	1	0	4	1	0	4	1	0	4	1	0	4	1	0
	0.0683729	0.466614	P10620	P10620	Microsomal glutathione S-transferase 1	MGST1	556	sp|P10620|MGST1_HUMAN Microsomal glutathione S-transferase 1 OS=Homo sapiens OX=9606 GN=MGST1 PE=1 SV=1	Color2 [A=255, R=169, G=169, B=169]	1	4					3	3	3	26.5	26.5	26.5	17.598	0	27.086	132340000	5	5	3	3	3	1	3	2	1	3	3	1	3	2	1	3	3	1	3	2	1	3	3	1
	0.145874	0.465684	P18084	P18084	Integrin beta-5	ITGB5	666	sp|P18084|ITB5_HUMAN Integrin beta-5 OS=Homo sapiens OX=9606 GN=ITGB5 PE=1 SV=1	Color2 [A=255, R=169, G=169, B=169]	1	4					6	6	6	8.1	8.1	8.1	88.053	0	35.263	35598000	44	9	6	6	6	1	6	2	0	6	1	1	6	2	0	6	1	1	6	2	0	6	1	1
	0.134719	0.465453	O15231	O15231	Zinc finger protein 185	ZNF185	167	sp|O15231|ZN185_HUMAN Zinc finger protein 185 OS=Homo sapiens OX=9606 GN=ZNF185 PE=1 SV=3	Color2 [A=255, R=169, G=169, B=169]	1	4					16	16	16	31.2	31.2	31.2	73.525	0	107.12	75464000	41	22	16	16	16	1	6	8	8	9	16	4	6	8	8	9	16	4	6	8	8	9	16	4
	0.0941593	0.465321	O15031	O15031	Plexin-B2	PLXNB2	153	sp|O15031|PLXB2_HUMAN Plexin-B2 OS=Homo sapiens OX=9606 GN=PLXNB2 PE=1 SV=3	Color2 [A=255, R=169, G=169, B=169]	1	4					33	33	33	23	23	23	205.12	0	214	212500000	90	57	33	33	33	1	33	11	10	29	9	4	33	11	10	29	9	4	33	11	10	29	9	4
	0.325699	0.460691	Q14151	Q14151	Scaffold attachment factor B2	SAFB2	1425	sp|Q14151|SAFB2_HUMAN Scaffold attachment factor B2 OS=Homo sapiens OX=9606 GN=SAFB2 PE=1 SV=1	Color2 [A=255, R=169, G=169, B=169]	1	4					8	3	3	11.4	3.3	3.3	107.47	0	19.777	27783000	37	6	8	3	3	1	7	4	3	8	7	3	3	1	1	3	3	1	3	1	1	3	3	1
	0.131254	0.460482	P19388	P19388	DNA-directed RNA polymerases I, II, and III subunit RPABC1	POLR2E	683	sp|P19388|RPAB1_HUMAN DNA-directed RNA polymerases I, II, and III subunit RPABC1 OS=Homo sapiens OX=9606 GN=POLR2E PE=1 SV=4	Color2 [A=255, R=169, G=169, B=169]	1	4					3	3	3	25.2	25.2	25.2	24.551	0	35.338	40742000	11	6	3	3	3	1	3	1	1	3	2	1	3	1	1	3	2	1	3	1	1	3	2	1
	0.591128	0.459153	P63279	P63279	SUMO-conjugating enzyme UBC9	UBE2I	1210	sp|P63279|UBC9_HUMAN SUMO-conjugating enzyme UBC9 OS=Homo sapiens OX=9606 GN=UBE2I PE=1 SV=1	Color2 [A=255, R=169, G=169, B=169]	1	4					1	1	1	7.6	7.6	7.6	18.007	0.0025862	6.6524	14683000	6	8	1	1	1	1	1	1	1	1	1	1	1	1	1	1	1	1	1	1	1	1	1	1
	0.163696	0.458736	P48047	P48047	ATP synthase subunit O, mitochondrial	ATP5O	947	sp|P48047|ATPO_HUMAN ATP synthase subunit O, mitochondrial OS=Homo sapiens OX=9606 GN=ATP5PO PE=1 SV=1	Color2 [A=255, R=169, G=169, B=169]	1	4					9	9	9	55.4	55.4	55.4	23.277	0	89.884	204630000	12	26	9	9	9	1	9	4	3	9	6	3	9	4	3	9	6	3	9	4	3	9	6	3
	0.200381	0.458064	O75306	O75306	NADH dehydrogenase [ubiquinone] iron-sulfur protein 2, mitochondrial	NDUFS2	264	sp|O75306|NDUS2_HUMAN NADH dehydrogenase [ubiquinone] iron-sulfur protein 2, mitochondrial OS=Homo sapiens OX=9606 GN=NDUFS2 PE=1 SV=2	Color2 [A=255, R=169, G=169, B=169]	1	4					5	5	5	15.6	15.6	15.6	52.545	0	33.225	25166000	25	8	5	5	5	1	5	3	0	4	4	0	5	3	0	4	4	0	5	3	0	4	4	0
	0.141424	0.457483	Q9Y3B2	Q9Y3B2	Exosome complex component CSL4	EXOSC1	2414	sp|Q9Y3B2|EXOS1_HUMAN Exosome complex component CSL4 OS=Homo sapiens OX=9606 GN=EXOSC1 PE=1 SV=1	Color2 [A=255, R=169, G=169, B=169]	1	4					3	3	3	20	20	20	21.452	0	18.921	19909000	9	4	3	3	3	1	3	3	0	3	2	1	3	3	0	3	2	1	3	3	0	3	2	1
	0.344191	0.455752	Q16630	Q16630	Cleavage and polyadenylation specificity factor subunit 6	CPSF6	1535	sp|Q16630|CPSF6_HUMAN Cleavage and polyadenylation specificity factor subunit 6 OS=Homo sapiens OX=9606 GN=CPSF6 PE=1 SV=2	Color2 [A=255, R=169, G=169, B=169]	1	4					6	6	6	16	16	16	59.209	0	53.718	132580000	18	17	6	6	6	1	6	3	4	6	5	2	6	3	4	6	5	2	6	3	4	6	5	2
	0.84387	0.455149	Q8N684	Q8N684	Cleavage and polyadenylation specificity factor subunit 7	CPSF7	1768	sp|Q8N684|CPSF7_HUMAN Cleavage and polyadenylation specificity factor subunit 7 OS=Homo sapiens OX=9606 GN=CPSF7 PE=1 SV=1	Color2 [A=255, R=169, G=169, B=169]	1	4					7	7	7	18.5	18.5	18.5	52.049	0	46.696	78879000	19	26	7	7	7	1	7	5	4	7	6	4	7	5	4	7	6	4	7	5	4	7	6	4
	0.264994	0.454401	Q9Y394	Q9Y394	Dehydrogenase/reductase SDR family member 7	DHRS7	2412	sp|Q9Y394|DHRS7_HUMAN Dehydrogenase/reductase SDR family member 7 OS=Homo sapiens OX=9606 GN=DHRS7 PE=1 SV=1	Color2 [A=255, R=169, G=169, B=169]	1	4					1	1	1	5.9	5.9	5.9	38.298	0.0018527	9.3062	11404000	17	6	1	1	1	1	1	1	1	1	1	1	1	1	1	1	1	1	1	1	1	1	1	1
	0.0898659	0.452997	P04040	P04040	Catalase	CAT	419	sp|P04040|CATA_HUMAN Catalase OS=Homo sapiens OX=9606 GN=CAT PE=1 SV=3	Color2 [A=255, R=169, G=169, B=169]	1	4					11	11	11	25.2	25.2	25.2	59.755	0	65.578	33086000	29	12	11	11	11	1	4	2	6	4	11	0	4	2	6	4	11	0	4	2	6	4	11	0
	0.170458	0.452965	Q9NUU7;Q9UMR2	Q9NUU7;Q9UMR2	ATP-dependent RNA helicase DDX19A;ATP-dependent RNA helicase DDX19B	DDX19A;DDX19B	2221	sp|Q9NUU7|DD19A_HUMAN ATP-dependent RNA helicase DDX19A OS=Homo sapiens OX=9606 GN=DDX19A PE=1 SV=1;sp|Q9UMR2|DD19B_HUMAN ATP-dependent RNA helicase DDX19B OS=Homo sapiens OX=9606 GN=DDX19B PE=1 SV=1	Color2 [A=255, R=169, G=169, B=169]	1	4					1	1	1	3.1	3.1	3.1	53.974	0.0054439	6.3328	6977100	28	2	NaN	NaN	NaN	2	0	1	1	1	1	1	0	1	1	1	1	1	0	1	1	1	1	1
	0.184646	0.452612	Q9GZZ9	Q9GZZ9	Ubiquitin-like modifier-activating enzyme 5	UBA5	2111	sp|Q9GZZ9|UBA5_HUMAN Ubiquitin-like modifier-activating enzyme 5 OS=Homo sapiens OX=9606 GN=UBA5 PE=1 SV=1	Color2 [A=255, R=169, G=169, B=169]	1	4					2	2	2	8.4	8.4	8.4	44.863	0	11.791	3893300	17	2	2	2	2	1	2	2	0	1	0	2	2	2	0	1	0	2	2	2	0	1	0	2
	0.227697	0.45129	P60981	P60981	Destrin	DSTN	1110	sp|P60981|DEST_HUMAN Destrin OS=Homo sapiens OX=9606 GN=DSTN PE=1 SV=3	Color2 [A=255, R=169, G=169, B=169]	1	4					6	6	6	41.8	41.8	41.8	18.506	0	40.66	65982000	11	17	6	6	6	1	3	3	3	4	6	2	3	3	3	4	6	2	3	3	3	4	6	2
	0.128568	0.450146	Q9UJU6	Q9UJU6	Drebrin-like protein	DBNL	2328	sp|Q9UJU6|DBNL_HUMAN Drebrin-like protein OS=Homo sapiens OX=9606 GN=DBNL PE=1 SV=1	Color2 [A=255, R=169, G=169, B=169]	1	4					3	3	3	10.2	10.2	10.2	48.207	0	18.005	3473300	20	3	3	3	3	1	0	1	1	0	3	0	0	1	1	0	3	0	0	1	1	0	3	0
	0.230574	0.44948	P08865	P08865	40S ribosomal protein SA	RPSA	514	sp|P08865|RSSA_HUMAN 40S ribosomal protein SA OS=Homo sapiens OX=9606 GN=RPSA PE=1 SV=4	Color2 [A=255, R=169, G=169, B=169]	1	4					9	9	9	40.7	40.7	40.7	32.854	0	78.86	130210000	13	28	9	9	9	1	6	5	6	7	8	4	6	5	6	7	8	4	6	5	6	7	8	4
	0.216497	0.446565	Q8NE71	Q8NE71	ATP-binding cassette sub-family F member 1	ABCF1	1791	sp|Q8NE71|ABCF1_HUMAN ATP-binding cassette sub-family F member 1 OS=Homo sapiens OX=9606 GN=ABCF1 PE=1 SV=2	Color2 [A=255, R=169, G=169, B=169]	1	4					8	8	8	13.8	13.8	13.8	95.925	0	51.546	48248000	37	16	8	8	8	1	6	4	4	6	8	3	6	4	4	6	8	3	6	4	4	6	8	3
	0.149461	0.446245	Q15532	Q15532	Protein SSXT	SS18	1508	sp|Q15532|SSXT_HUMAN Protein SSXT OS=Homo sapiens OX=9606 GN=SS18 PE=1 SV=3	Color2 [A=255, R=169, G=169, B=169]	1	4					2	2	2	6.2	6.2	6.2	45.929	0.00047824	11.174	11733000	5	4	2	2	2	1	2	2	1	2	2	1	2	2	1	2	2	1	2	2	1	2	2	1
	0.288059	0.445422	P39019	P39019	40S ribosomal protein S19	RPS19	880	sp|P39019|RS19_HUMAN 40S ribosomal protein S19 OS=Homo sapiens OX=9606 GN=RPS19 PE=1 SV=2	Color2 [A=255, R=169, G=169, B=169]	1	4					5	5	5	26.9	26.9	26.9	16.06	0	30.886	135320000	10	18	5	5	5	1	5	5	5	5	5	4	5	5	5	5	5	4	5	5	5	5	5	4
	0.222164	0.445135	P56962	P56962	Syntaxin-17	STX17	1086	sp|P56962|STX17_HUMAN Syntaxin-17 OS=Homo sapiens OX=9606 GN=STX17 PE=1 SV=2	Color2 [A=255, R=169, G=169, B=169]	1	4					2	2	2	9.3	9.3	9.3	33.403	0	13.993	9149300	12	4	2	2	2	1	2	2	0	2	1	1	2	2	0	2	1	1	2	2	0	2	1	1
	0.122411	0.442685	Q99714	Q99714	3-hydroxyacyl-CoA dehydrogenase type-2	HSD17B10	2022	sp|Q99714|HCD2_HUMAN 3-hydroxyacyl-CoA dehydrogenase type-2 OS=Homo sapiens OX=9606 GN=HSD17B10 PE=1 SV=3	Color2 [A=255, R=169, G=169, B=169]	1	4					3	3	3	16.1	16.1	16.1	26.923	0	18.648	7934900	14	4	3	3	3	1	1	1	2	0	3	1	1	1	2	0	3	1	1	1	2	0	3	1
	0.264906	0.442536	Q16718	Q16718	NADH dehydrogenase [ubiquinone] 1 alpha subcomplex subunit 5	NDUFA5	1541	sp|Q16718|NDUA5_HUMAN NADH dehydrogenase [ubiquinone] 1 alpha subcomplex subunit 5 OS=Homo sapiens OX=9606 GN=NDUFA5 PE=1 SV=3	Color2 [A=255, R=169, G=169, B=169]	1	4					3	3	3	35.3	35.3	35.3	13.459	0	18.423	20173000	5	5	3	3	3	1	2	1	1	3	2	1	2	1	1	3	2	1	2	1	1	3	2	1
	0.535491	0.441462	Q15637	Q15637	Splicing factor 1	SF1	1512	sp|Q15637|SF01_HUMAN Splicing factor 1 OS=Homo sapiens OX=9606 GN=SF1 PE=1 SV=4	Color2 [A=255, R=169, G=169, B=169]	1	4					7	7	7	17.4	17.4	17.4	68.329	0	57.04	105740000	16	24	7	7	7	1	7	4	4	7	3	3	7	4	4	7	3	3	7	4	4	7	3	3
	0.637533	0.441297	Q14103	Q14103	Heterogeneous nuclear ribonucleoprotein D0	HNRNPD	1418	sp|Q14103|HNRPD_HUMAN Heterogeneous nuclear ribonucleoprotein D0 OS=Homo sapiens OX=9606 GN=HNRNPD PE=1 SV=1	Color2 [A=255, R=169, G=169, B=169]	1	4					5	4	4	17.7	15.5	15.5	38.434	0	32.199	143240000	13	17	5	4	4	1	5	4	4	5	5	2	4	3	3	4	4	2	4	3	3	4	4	2
	0.258171	0.438889	P60228	P60228	Eukaryotic translation initiation factor 3 subunit E	EIF3E	1099	sp|P60228|EIF3E_HUMAN Eukaryotic translation initiation factor 3 subunit E OS=Homo sapiens OX=9606 GN=EIF3E PE=1 SV=1	Color2 [A=255, R=169, G=169, B=169]	1	4					3	3	3	7	7	7	52.22	0	16.434	8354000	28	3	3	3	3	1	1	1	1	3	2	2	1	1	1	3	2	2	1	1	1	3	2	2
	0.185836	0.433484	Q96IX5	Q96IX5	Up-regulated during skeletal muscle growth protein 5	USMG5	1955	sp|Q96IX5|ATPMD_HUMAN ATP synthase membrane subunit DAPIT, mitochondrial OS=Homo sapiens OX=9606 GN=ATP5MD PE=1 SV=1	Color2 [A=255, R=169, G=169, B=169]	1	4					2	2	2	43.1	43.1	43.1	6.4575	0	51.046	50700000	3	4	2	2	2	1	1	1	1	2	2	1	1	1	1	2	2	1	1	1	1	2	2	1
	0.161555	0.432533	Q9BVP2	Q9BVP2	Guanine nucleotide-binding protein-like 3	GNL3	2073	sp|Q9BVP2|GNL3_HUMAN Guanine nucleotide-binding protein-like 3 OS=Homo sapiens OX=9606 GN=GNL3 PE=1 SV=2	Color2 [A=255, R=169, G=169, B=169]	1	4					5	5	5	12.6	12.6	12.6	61.992	0	31.815	15500000	26	7	5	5	5	1	5	0	1	5	1	0	5	0	1	5	1	0	5	0	1	5	1	0
	0.413312	0.430843	P26038	P26038	Moesin	MSN	755	sp|P26038|MOES_HUMAN Moesin OS=Homo sapiens OX=9606 GN=MSN PE=1 SV=3	Color2 [A=255, R=169, G=169, B=169]	1	4					16	16	10	26	26	17.5	67.819	0	105.11	270020000	33	42	16	16	10	1	11	9	8	16	13	8	11	9	8	16	13	8	7	4	3	10	8	3
	0.35813	0.429103	P51572	P51572	B-cell receptor-associated protein 31	BCAP31	1011	sp|P51572|BAP31_HUMAN B-cell receptor-associated protein 31 OS=Homo sapiens OX=9606 GN=BCAP31 PE=1 SV=3	Color2 [A=255, R=169, G=169, B=169]	1	4					4	4	4	24.4	24.4	24.4	27.991	0	27.182	47613000	15	8	4	4	4	1	4	2	1	4	4	2	4	2	1	4	4	2	4	2	1	4	4	2
	0.172008	0.42901	O00560	O00560	Syntenin-1	SDCBP	117	sp|O00560|SDCB1_HUMAN Syntenin-1 OS=Homo sapiens OX=9606 GN=SDCBP PE=1 SV=1	Color2 [A=255, R=169, G=169, B=169]	1	4					3	3	3	13.1	13.1	13.1	32.444	0	20.777	32775000	11	9	3	3	3	1	3	2	2	3	3	2	3	2	2	3	3	2	3	2	2	3	3	2
	0.0912173	0.42663	P11586	P11586	C-1-tetrahydrofolate synthase, cytoplasmic;Methylenetetrahydrofolate dehydrogenase;Methenyltetrahydrofolate cyclohydrolase;Formyltetrahydrofolate synthetase;C-1-tetrahydrofolate synthase, cytoplasmic, N-terminally processed	MTHFD1	573	sp|P11586|C1TC_HUMAN C-1-tetrahydrofolate synthase, cytoplasmic OS=Homo sapiens OX=9606 GN=MTHFD1 PE=1 SV=3	Color2 [A=255, R=169, G=169, B=169]	1	4					1	1	1	1.3	1.3	1.3	101.56	0.0089833	6.1085	8839100	52	2	1	1	1	1	1	0	1	1	0	1	1	0	1	1	0	1	1	0	1	1	0	1
	0.255279	0.423412	O43290	O43290	U4/U6.U5 tri-snRNP-associated protein 1	SART1	193	sp|O43290|SNUT1_HUMAN U4/U6.U5 tri-snRNP-associated protein 1 OS=Homo sapiens OX=9606 GN=SART1 PE=1 SV=1	Color2 [A=255, R=169, G=169, B=169]	1	4					8	8	8	14.6	14.6	14.6	90.254	0	56.804	54017000	38	17	8	8	8	1	5	5	3	8	4	2	5	5	3	8	4	2	5	5	3	8	4	2
	0.121674	0.421392	Q9Y6C9	Q9Y6C9	Mitochondrial carrier homolog 2	MTCH2	2462	sp|Q9Y6C9|MTCH2_HUMAN Mitochondrial carrier homolog 2 OS=Homo sapiens OX=9606 GN=MTCH2 PE=1 SV=1	Color2 [A=255, R=169, G=169, B=169]	1	4					6	6	6	28.1	28.1	28.1	33.331	0	40.245	50103000	14	15	6	6	6	1	5	2	2	6	5	1	5	2	2	6	5	1	5	2	2	6	5	1
	0.0733277	0.419383	Q8NHP8	Q8NHP8	Putative phospholipase B-like 2;Putative phospholipase B-like 2 32 kDa form;Putative phospholipase B-like 2 45 kDa form	PLBD2	1803	sp|Q8NHP8|PLBL2_HUMAN Putative phospholipase B-like 2 OS=Homo sapiens OX=9606 GN=PLBD2 PE=1 SV=2	Color2 [A=255, R=169, G=169, B=169]	1	4					1	1	1	2.2	2.2	2.2	65.471	0.0017429	6.7918	22447000	25	1	1	1	1	1	0	1	1	1	1	1	0	1	1	1	1	1	0	1	1	1	1	1
	0.411807	0.418588	P09669	P09669	Cytochrome c oxidase subunit 6C	COX6C	531	sp|P09669|COX6C_HUMAN Cytochrome c oxidase subunit 6C OS=Homo sapiens OX=9606 GN=COX6C PE=1 SV=2	Color2 [A=255, R=169, G=169, B=169]	1	4					2	2	2	20	20	20	8.7813	0	11.278	69666000	4	5	2	2	2	1	2	2	2	2	2	2	2	2	2	2	2	2	2	2	2	2	2	2
	0.613403	0.418345	Q04637	Q04637	Eukaryotic translation initiation factor 4 gamma 1	EIF4G1	1293	sp|Q04637|IF4G1_HUMAN Eukaryotic translation initiation factor 4 gamma 1 OS=Homo sapiens OX=9606 GN=EIF4G1 PE=1 SV=4	Color2 [A=255, R=169, G=169, B=169]	1	4					10	10	10	9.4	9.4	9.4	175.49	0	67.423	65245000	68	23	10	10	10	1	8	7	7	10	10	7	8	7	7	10	10	7	8	7	7	10	10	7
	0.148199	0.41764	Q13547	Q13547	Histone deacetylase 1	HDAC1	1395	sp|Q13547|HDAC1_HUMAN Histone deacetylase 1 OS=Homo sapiens OX=9606 GN=HDAC1 PE=1 SV=1	Color2 [A=255, R=169, G=169, B=169]	1	4					10	10	6	27.2	27.2	17.8	55.102	0	69.272	86451000	21	19	10	10	6	1	2	6	5	6	9	2	2	6	5	6	9	2	1	3	2	4	5	0
	0.218793	0.417531	O95232	O95232	Luc7-like protein 3	LUC7L3	332	sp|O95232|LC7L3_HUMAN Luc7-like protein 3 OS=Homo sapiens OX=9606 GN=LUC7L3 PE=1 SV=2	Color2 [A=255, R=169, G=169, B=169]	1	4					5	5	5	13.9	13.9	13.9	51.466	0	40.721	65257000	19	18	5	5	5	1	4	3	1	5	5	2	4	3	1	5	5	2	4	3	1	5	5	2
	0.343783	0.417144	Q9Y265	Q9Y265	RuvB-like 1	RUVBL1	2390	sp|Q9Y265|RUVB1_HUMAN RuvB-like 1 OS=Homo sapiens OX=9606 GN=RUVBL1 PE=1 SV=1	Color2 [A=255, R=169, G=169, B=169]	1	4					14	14	14	44.5	44.5	44.5	50.227	0	118.39	356540000	22	78	14	14	14	1	13	13	12	12	14	11	13	13	12	12	14	11	13	13	12	12	14	11
	0.123543	0.416892	Q96P11;Q63ZY6;Q3KNT7	Q96P11	Probable 28S rRNA (cytosine-C(5))-methyltransferase	NSUN5	1975	sp|Q96P11|NSUN5_HUMAN 28S rRNA (cytosine-C(5))-methyltransferase OS=Homo sapiens OX=9606 GN=NSUN5 PE=1 SV=2	Color2 [A=255, R=169, G=169, B=169]	1	4					8	8	8	26.1	26.1	26.1	46.691	0	47.842	28886000	26	13	NaN	NaN	NaN	3	6	2	3	6	7	0	6	2	3	6	7	0	6	2	3	6	7	0
	0.814436	0.414892	O00410	O00410	Importin-5	IPO5	108	sp|O00410|IPO5_HUMAN Importin-5 OS=Homo sapiens OX=9606 GN=IPO5 PE=1 SV=4	Color2 [A=255, R=169, G=169, B=169]	1	4					10	10	10	13.6	13.6	13.6	123.63	0	67.715	57447000	56	21	10	10	10	1	8	6	6	9	7	5	8	6	6	9	7	5	8	6	6	9	7	5
	0.216849	0.414001	P51571	P51571	Translocon-associated protein subunit delta	SSR4	1010	sp|P51571|SSRD_HUMAN Translocon-associated protein subunit delta OS=Homo sapiens OX=9606 GN=SSR4 PE=1 SV=1	Color2 [A=255, R=169, G=169, B=169]	1	4					4	4	4	30.6	30.6	30.6	18.998	0	32.339	59049000	7	11	4	4	4	1	3	3	2	3	4	2	3	3	2	3	4	2	3	3	2	3	4	2
	0.091349	0.411444	O75223	O75223	Gamma-glutamylcyclotransferase	GGCT	262	sp|O75223|GGCT_HUMAN Gamma-glutamylcyclotransferase OS=Homo sapiens OX=9606 GN=GGCT PE=1 SV=1	Color2 [A=255, R=169, G=169, B=169]	1	4					2	2	2	12.8	12.8	12.8	21.007	0	12.613	4389400	13	3	2	2	2	1	1	0	2	0	2	0	1	0	2	0	2	0	1	0	2	0	2	0
	0.0938716	0.410444	Q14254	Q14254	Flotillin-2	FLOT2	1436	sp|Q14254|FLOT2_HUMAN Flotillin-2 OS=Homo sapiens OX=9606 GN=FLOT2 PE=1 SV=2	Color2 [A=255, R=169, G=169, B=169]	1	4					7	7	7	23.1	23.1	23.1	47.064	0	51.983	86270000	26	24	7	7	7	1	7	2	3	7	5	1	7	2	3	7	5	1	7	2	3	7	5	1
	0.106076	0.407865	O75880	O75880	Protein SCO1 homolog, mitochondrial	SCO1	298	sp|O75880|SCO1_HUMAN Protein SCO1 homolog, mitochondrial OS=Homo sapiens OX=9606 GN=SCO1 PE=1 SV=1	Color2 [A=255, R=169, G=169, B=169]	1	4					2	2	2	10.6	10.6	10.6	33.814	0	14.824	21026000	16	3	2	2	2	1	2	1	0	1	1	1	2	1	0	1	1	1	2	1	0	1	1	1
	0.0849412	0.405757	Q13887	Q13887	Krueppel-like factor 5	KLF5	1414	sp|Q13887|KLF5_HUMAN Krueppel-like factor 5 OS=Homo sapiens OX=9606 GN=KLF5 PE=1 SV=2	Color2 [A=255, R=169, G=169, B=169]	1	4					4	4	4	12.9	12.9	12.9	50.791	0	25.898	14821000	15	6	4	4	4	1	3	2	0	1	3	0	3	2	0	1	3	0	3	2	0	1	3	0
	0.0663296	0.405604	P49750	P49750	YLP motif-containing protein 1	YLPM1	974	sp|P49750|YLPM1_HUMAN YLP motif-containing protein 1 OS=Homo sapiens OX=9606 GN=YLPM1 PE=1 SV=4	Color2 [A=255, R=169, G=169, B=169]	1	4					7	7	7	5.9	5.9	5.9	241.64	0	46.796	39928000	85	11	7	7	7	1	7	1	1	7	2	0	7	1	1	7	2	0	7	1	1	7	2	0
	0.124577	0.404919	P24539	P24539	ATP synthase F(0) complex subunit B1, mitochondrial	ATP5F1	739	sp|P24539|AT5F1_HUMAN ATP synthase F(0) complex subunit B1, mitochondrial OS=Homo sapiens OX=9606 GN=ATP5PB PE=1 SV=2	Color2 [A=255, R=169, G=169, B=169]	1	4					6	6	6	23.4	23.4	23.4	28.908	0	39.166	76361000	16	13	6	6	6	1	4	3	0	6	2	0	4	3	0	6	2	0	4	3	0	6	2	0
	0.125283	0.402781	Q9H0P0	Q9H0P0	Cytosolic 5-nucleotidase 3A	NT5C3A	2119	sp|Q9H0P0|5NT3A_HUMAN Cytosolic 5-nucleotidase 3A OS=Homo sapiens OX=9606 GN=NT5C3A PE=1 SV=3	Color2 [A=255, R=169, G=169, B=169]	1	4					2	2	2	8.9	8.9	8.9	37.948	0	12.858	12635000	21	6	2	2	2	1	2	0	2	2	2	0	2	0	2	2	2	0	2	0	2	2	2	0
	0.255974	0.402393	P21796	P21796	Voltage-dependent anion-selective channel protein 1	VDAC1	711	sp|P21796|VDAC1_HUMAN Voltage-dependent anion-selective channel protein 1 OS=Homo sapiens OX=9606 GN=VDAC1 PE=1 SV=2	Color2 [A=255, R=169, G=169, B=169]	1	4					14	14	14	62.2	62.2	62.2	30.772	0	131.65	317380000	17	48	14	14	14	1	12	11	9	13	13	6	12	11	9	13	13	6	12	11	9	13	13	6
	0.0578203	0.400267	P22735	P22735	Protein-glutamine gamma-glutamyltransferase K	TGM1	726	sp|P22735|TGM1_HUMAN Protein-glutamine gamma-glutamyltransferase K OS=Homo sapiens OX=9606 GN=TGM1 PE=1 SV=4	Color2 [A=255, R=169, G=169, B=169]	1	4					14	14	14	23.3	23.3	23.3	89.786	0	90.47	80016000	47	18	14	14	14	1	5	4	10	7	13	3	5	4	10	7	13	3	5	4	10	7	13	3
	0.0824902	0.396509	Q0JRZ9	Q0JRZ9	F-BAR domain only protein 2	FCHO2	1326	sp|Q0JRZ9|FCHO2_HUMAN F-BAR domain only protein 2 OS=Homo sapiens OX=9606 GN=FCHO2 PE=1 SV=2	Color2 [A=255, R=169, G=169, B=169]	1	4					9	9	9	15.2	15.2	15.2	88.923	0	58.945	77462000	39	18	9	9	9	1	9	3	2	9	4	0	9	3	2	9	4	0	9	3	2	9	4	0
	0.376622	0.396058	P60842;Q14240	P60842	Eukaryotic initiation factor 4A-I	EIF4A1	1105	sp|P60842|IF4A1_HUMAN Eukaryotic initiation factor 4A-I OS=Homo sapiens OX=9606 GN=EIF4A1 PE=1 SV=1	Color2 [A=255, R=169, G=169, B=169]	1	4					15	15	13	40.6	40.6	36.2	46.153	0	109	306670000	23	59	NaN	NaN	NaN	2	12	12	11	15	14	10	12	12	11	15	14	10	10	10	9	13	12	8
	0.155082	0.396054	P11532	P11532	Dystrophin	DMD	572	sp|P11532|DMD_HUMAN Dystrophin OS=Homo sapiens OX=9606 GN=DMD PE=1 SV=3	Color2 [A=255, R=169, G=169, B=169]	1	4					2	2	2	0.9	0.9	0.9	426.74	0.00047916	11.219	5412000	198	3	2	2	2	1	1	0	0	2	1	0	1	0	0	2	1	0	1	0	0	2	1	0
	0.190973	0.393913	P25205	P25205	DNA replication licensing factor MCM3	MCM3	743	sp|P25205|MCM3_HUMAN DNA replication licensing factor MCM3 OS=Homo sapiens OX=9606 GN=MCM3 PE=1 SV=3	Color2 [A=255, R=169, G=169, B=169]	1	4					1	1	1	1.5	1.5	1.5	90.98	0.0017613	6.9699	2430600	51	2	1	1	1	1	1	1	0	1	0	1	1	1	0	1	0	1	1	1	0	1	0	1
	0.568461	0.391935	P21291	P21291	Cysteine and glycine-rich protein 1	CSRP1	708	sp|P21291|CSRP1_HUMAN Cysteine and glycine-rich protein 1 OS=Homo sapiens OX=9606 GN=CSRP1 PE=1 SV=3	Color2 [A=255, R=169, G=169, B=169]	1	4					3	3	3	24.4	24.4	24.4	20.567	0	24.573	53081000	12	8	3	3	3	1	2	2	2	3	2	2	2	2	2	3	2	2	2	2	2	3	2	2
	0.100002	0.391301	Q96HC4	Q96HC4	PDZ and LIM domain protein 5	PDLIM5	1948	sp|Q96HC4|PDLI5_HUMAN PDZ and LIM domain protein 5 OS=Homo sapiens OX=9606 GN=PDLIM5 PE=1 SV=5	Color2 [A=255, R=169, G=169, B=169]	1	4					4	4	4	7.6	7.6	7.6	63.944	0	22.643	11499000	33	4	4	4	4	1	0	2	2	1	4	0	0	2	2	1	4	0	0	2	2	1	4	0
	0.575838	0.389204	O00148	O00148	ATP-dependent RNA helicase DDX39A	DDX39A	92	sp|O00148|DX39A_HUMAN ATP-dependent RNA helicase DDX39A OS=Homo sapiens OX=9606 GN=DDX39A PE=1 SV=2	Color2 [A=255, R=169, G=169, B=169]	1	4					11	3	3	27.4	8.4	8.4	49.129	0	21.604	22739000	19	10	11	3	3	1	11	11	9	10	9	8	3	3	2	3	3	1	3	3	2	3	3	1
	0.440986	0.388643	P62258	P62258	14-3-3 protein epsilon	YWHAE	1152	sp|P62258|1433E_HUMAN 14-3-3 protein epsilon OS=Homo sapiens OX=9606 GN=YWHAE PE=1 SV=1	Color2 [A=255, R=169, G=169, B=169]	1	4					11	9	9	53.7	46.7	46.7	29.174	0	75.392	231750000	17	42	11	9	9	1	11	9	9	11	10	6	9	7	7	9	8	4	9	7	7	9	8	4
	0.220699	0.388489	P35637	P35637	RNA-binding protein FUS	FUS	858	sp|P35637|FUS_HUMAN RNA-binding protein FUS OS=Homo sapiens OX=9606 GN=FUS PE=1 SV=1	Color2 [A=255, R=169, G=169, B=169]	1	4					9	9	7	21.3	21.3	19.6	53.425	0	93.174	1038200000	13	41	9	9	7	1	9	7	5	9	9	6	9	7	5	9	9	6	7	5	3	7	7	4
	0.247694	0.3881	P10606	P10606	Cytochrome c oxidase subunit 5B, mitochondrial	COX5B	554	sp|P10606|COX5B_HUMAN Cytochrome c oxidase subunit 5B, mitochondrial OS=Homo sapiens OX=9606 GN=COX5B PE=1 SV=2	Color2 [A=255, R=169, G=169, B=169]	1	4					3	3	3	22.5	22.5	22.5	13.696	0	21.214	107750000	8	9	3	3	3	1	3	3	3	3	3	3	3	3	3	3	3	3	3	3	3	3	3	3
	0.240727	0.387128	P53634	P53634	Dipeptidyl peptidase 1;Dipeptidyl peptidase 1 exclusion domain chain;Dipeptidyl peptidase 1 heavy chain;Dipeptidyl peptidase 1 light chain	CTSC	1045	sp|P53634|CATC_HUMAN Dipeptidyl peptidase 1 OS=Homo sapiens OX=9606 GN=CTSC PE=1 SV=2	Color2 [A=255, R=169, G=169, B=169]	1	4					2	2	2	5.6	5.6	5.6	51.853	0	11.976	5463900	21	2	2	2	2	1	1	1	2	1	2	0	1	1	2	1	2	0	1	1	2	1	2	0
	0.160456	0.386411	O95785	O95785	Protein Wiz	WIZ	356	sp|O95785|WIZ_HUMAN Protein Wiz OS=Homo sapiens OX=9606 GN=WIZ PE=1 SV=2	Color2 [A=255, R=169, G=169, B=169]	1	4					4	4	4	3.4	3.4	3.4	178.67	0	21.724	8212300	78	4	4	4	4	1	1	2	1	2	4	2	1	2	1	2	4	2	1	2	1	2	4	2
	0.171073	0.385779	P49327	P49327	Fatty acid synthase;[Acyl-carrier-protein] S-acetyltransferase;[Acyl-carrier-protein] S-malonyltransferase;3-oxoacyl-[acyl-carrier-protein] synthase;3-oxoacyl-[acyl-carrier-protein] reductase;3-hydroxyacyl-[acyl-carrier-protein] dehydratase;Enoyl-[acyl-carrier-protein] reductase;Oleoyl-[acyl-carrier-protein] hydrolase	FASN	966	sp|P49327|FAS_HUMAN Fatty acid synthase OS=Homo sapiens OX=9606 GN=FASN PE=1 SV=3	Color2 [A=255, R=169, G=169, B=169]	1	4					21	21	21	12	12	12	273.42	0	130.21	79622000	125	29	21	21	21	1	10	8	12	19	21	5	10	8	12	19	21	5	10	8	12	19	21	5
	0.208828	0.385664	Q15125	Q15125	3-beta-hydroxysteroid-Delta(8),Delta(7)-isomerase	EBP	1484	sp|Q15125|EBP_HUMAN 3-beta-hydroxysteroid-Delta(8),Delta(7)-isomerase OS=Homo sapiens OX=9606 GN=EBP PE=1 SV=3	Color2 [A=255, R=169, G=169, B=169]	1	4					2	2	2	11.3	11.3	11.3	26.352	0	14.636	87165000	6	5	2	2	2	1	2	1	1	2	1	1	2	1	1	2	1	1	2	1	1	2	1	1
	0.317052	0.383212	Q9H3N1	Q9H3N1	Thioredoxin-related transmembrane protein 1	TMX1	2136	sp|Q9H3N1|TMX1_HUMAN Thioredoxin-related transmembrane protein 1 OS=Homo sapiens OX=9606 GN=TMX1 PE=1 SV=1	Color2 [A=255, R=169, G=169, B=169]	1	4					4	4	4	15.7	15.7	15.7	31.791	0	25.195	38014000	11	10	4	4	4	1	4	3	2	4	4	1	4	3	2	4	4	1	4	3	2	4	4	1
	0.15937	0.38236	Q9Y277	Q9Y277	Voltage-dependent anion-selective channel protein 3	VDAC3	2391	sp|Q9Y277|VDAC3_HUMAN Voltage-dependent anion-selective channel protein 3 OS=Homo sapiens OX=9606 GN=VDAC3 PE=1 SV=1	Color2 [A=255, R=169, G=169, B=169]	1	4					5	5	5	19.4	19.4	19.4	30.658	0	41.24	65131000	14	10	5	5	5	1	4	3	2	4	5	3	4	3	2	4	5	3	4	3	2	4	5	3
	0.355264	0.382274	P14678;P63162	P14678;P63162	Small nuclear ribonucleoprotein-associated proteins B and B;Small nuclear ribonucleoprotein-associated protein N	SNRPB;SNRPN	615	sp|P14678|RSMB_HUMAN Small nuclear ribonucleoprotein-associated proteins B and B OS=Homo sapiens OX=9606 GN=SNRPB PE=1 SV=2;sp|P63162|RSMN_HUMAN Small nuclear ribonucleoprotein-associated protein N OS=Homo sapiens OX=9606 GN=SNRPN PE=1 SV=1	Color2 [A=255, R=169, G=169, B=169]	1	4					5	5	5	19.2	19.2	19.2	24.61	0	30.257	124880000	16	10	NaN	NaN	NaN	2	5	4	3	5	4	1	5	4	3	5	4	1	5	4	3	5	4	1
	0.166706	0.382092	P36542	P36542	ATP synthase subunit gamma, mitochondrial	ATP5C1	864	sp|P36542|ATPG_HUMAN ATP synthase subunit gamma, mitochondrial OS=Homo sapiens OX=9606 GN=ATP5F1C PE=1 SV=1	Color2 [A=255, R=169, G=169, B=169]	1	4					6	6	6	21.8	21.8	21.8	32.996	0	47.474	142470000	13	22	6	6	6	1	6	6	5	6	6	3	6	6	5	6	6	3	6	6	5	6	6	3
	0.75436	0.381011	P52815	P52815	39S ribosomal protein L12, mitochondrial	MRPL12	1036	sp|P52815|RM12_HUMAN 39S ribosomal protein L12, mitochondrial OS=Homo sapiens OX=9606 GN=MRPL12 PE=1 SV=2	Color2 [A=255, R=169, G=169, B=169]	1	4					3	3	3	28.8	28.8	28.8	21.348	0	22.417	20020000	8	5	3	3	3	1	3	1	1	3	2	2	3	1	1	3	2	2	3	1	1	3	2	2
	0.221946	0.378846	P51610	P51610	Host cell factor 1;HCF N-terminal chain 1;HCF N-terminal chain 2;HCF N-terminal chain 3;HCF N-terminal chain 4;HCF N-terminal chain 5;HCF N-terminal chain 6;HCF C-terminal chain 1;HCF C-terminal chain 2;HCF C-terminal chain 3;HCF C-terminal chain 4;HCF C-terminal chain 5;HCF C-terminal chain 6	HCFC1	1012	sp|P51610|HCFC1_HUMAN Host cell factor 1 OS=Homo sapiens OX=9606 GN=HCFC1 PE=1 SV=2	Color2 [A=255, R=169, G=169, B=169]	1	4					19	19	19	15.1	15.1	15.1	208.73	0	120.98	175790000	75	52	19	19	19	1	15	16	14	17	18	14	15	16	14	17	18	14	15	16	14	17	18	14
	0.120661	0.378396	Q99798	Q99798	Aconitate hydratase, mitochondrial	ACO2	2029	sp|Q99798|ACON_HUMAN Aconitate hydratase, mitochondrial OS=Homo sapiens OX=9606 GN=ACO2 PE=1 SV=2	Color2 [A=255, R=169, G=169, B=169]	1	4					2	2	2	3.8	3.8	3.8	85.424	0.0014131	10.871	11711000	38	2	2	2	2	1	1	1	0	1	2	0	1	1	0	1	2	0	1	1	0	1	2	0
	0.0833269	0.377878	O75182	O75182	Paired amphipathic helix protein Sin3b	SIN3B	260	sp|O75182|SIN3B_HUMAN Paired amphipathic helix protein Sin3b OS=Homo sapiens OX=9606 GN=SIN3B PE=1 SV=2	Color2 [A=255, R=169, G=169, B=169]	1	4					1	1	1	0.9	0.9	0.9	133.06	0.0062138	6.2243	3360600	59	1	1	1	1	1	1	1	0	0	1	0	1	1	0	0	1	0	1	1	0	0	1	0
	0.429997	0.377538	O43172	O43172	U4/U6 small nuclear ribonucleoprotein Prp4	PRPF4	187	sp|O43172|PRP4_HUMAN U4/U6 small nuclear ribonucleoprotein Prp4 OS=Homo sapiens OX=9606 GN=PRPF4 PE=1 SV=2	Color2 [A=255, R=169, G=169, B=169]	1	4					12	12	12	31.8	31.8	31.8	58.449	0	79.246	100480000	30	27	12	12	12	1	12	9	7	11	8	3	12	9	7	11	8	3	12	9	7	11	8	3
	0.223158	0.375547	O95168	O95168	NADH dehydrogenase [ubiquinone] 1 beta subcomplex subunit 4	NDUFB4	325	sp|O95168|NDUB4_HUMAN NADH dehydrogenase [ubiquinone] 1 beta subcomplex subunit 4 OS=Homo sapiens OX=9606 GN=NDUFB4 PE=1 SV=3	Color2 [A=255, R=169, G=169, B=169]	1	4					1	1	1	7.8	7.8	7.8	15.208	0.0025829	6.6371	8533200	5	3	1	1	1	1	1	1	1	1	1	1	1	1	1	1	1	1	1	1	1	1	1	1
	0.24763	0.375045	P05141;Q9H0C2	P05141	ADP/ATP translocase 2;ADP/ATP translocase 2, N-terminally processed	SLC25A5	447	sp|P05141|ADT2_HUMAN ADP/ATP translocase 2 OS=Homo sapiens OX=9606 GN=SLC25A5 PE=1 SV=7	Color2 [A=255, R=169, G=169, B=169]	1	4					11	5	5	37.6	19.1	19.1	32.852	0	32.207	299500000	19	14	NaN	NaN	NaN	2	11	9	9	11	10	9	5	3	3	5	4	3	5	3	3	5	4	3
	0.210142	0.374587	P60866	P60866	40S ribosomal protein S20	RPS20	1106	sp|P60866|RS20_HUMAN 40S ribosomal protein S20 OS=Homo sapiens OX=9606 GN=RPS20 PE=1 SV=1	Color2 [A=255, R=169, G=169, B=169]	1	4					4	4	4	26.1	26.1	26.1	13.373	0	36.682	184570000	5	17	4	4	4	1	4	4	4	4	4	3	4	4	4	4	4	3	4	4	4	4	4	3
	0.538525	0.374165	P67775;P62714	P67775;P62714	Serine/threonine-protein phosphatase 2A catalytic subunit alpha isoform;Serine/threonine-protein phosphatase 2A catalytic subunit beta isoform	PPP2CA;PPP2CB	1212	sp|P67775|PP2AA_HUMAN Serine/threonine-protein phosphatase 2A catalytic subunit alpha isoform OS=Homo sapiens OX=9606 GN=PPP2CA PE=1 SV=1;sp|P62714|PP2AB_HUMAN Serine/threonine-protein phosphatase 2A catalytic subunit beta isoform OS=Homo sapiens OX=9606 G	Color2 [A=255, R=169, G=169, B=169]	1	4					6	6	5	28.5	28.5	23.9	35.594	0	38.491	37928000	16	11	NaN	NaN	NaN	2	4	4	2	5	5	2	4	4	2	5	5	2	4	4	2	4	5	2
	0.69982	0.373842	O43447	O43447	Peptidyl-prolyl cis-trans isomerase H	PPIH	198	sp|O43447|PPIH_HUMAN Peptidyl-prolyl cis-trans isomerase H OS=Homo sapiens OX=9606 GN=PPIH PE=1 SV=1	Color2 [A=255, R=169, G=169, B=169]	1	4					2	2	2	10.7	10.7	10.7	19.208	0	13.342	21155000	11	4	2	2	2	1	2	2	2	2	2	1	2	2	2	2	2	1	2	2	2	2	2	1
	1.25664	0.372778	Q9BVK6	Q9BVK6	Transmembrane emp24 domain-containing protein 9	TMED9	2072	sp|Q9BVK6|TMED9_HUMAN Transmembrane emp24 domain-containing protein 9 OS=Homo sapiens OX=9606 GN=TMED9 PE=1 SV=2	Color2 [A=255, R=169, G=169, B=169]	1	4					4	4	3	19.1	19.1	11.9	27.277	0	110.45	80618000	14	9	4	4	3	1	3	2	1	4	4	2	3	2	1	4	4	2	3	2	1	3	3	2
	0.297599	0.372505	P63000	P63000	Ras-related C3 botulinum toxin substrate 1	RAC1	1197	sp|P63000|RAC1_HUMAN Ras-related C3 botulinum toxin substrate 1 OS=Homo sapiens OX=9606 GN=RAC1 PE=1 SV=1	Color2 [A=255, R=169, G=169, B=169]	1	4					8	8	3	45.3	45.3	15.1	21.45	0	60.898	721660000	8	44	8	8	3	1	7	8	6	8	8	5	7	8	6	8	8	5	3	3	2	3	3	1
	0.263816	0.370247	P42766	P42766	60S ribosomal protein L35	RPL35	913	sp|P42766|RL35_HUMAN 60S ribosomal protein L35 OS=Homo sapiens OX=9606 GN=RPL35 PE=1 SV=2	Color2 [A=255, R=169, G=169, B=169]	1	4					3	3	3	21.1	21.1	21.1	14.551	0	45.782	164260000	3	11	3	3	3	1	3	3	3	3	3	3	3	3	3	3	3	3	3	3	3	3	3	3
	0.17905	0.369044	Q7L804	Q7L804	Rab11 family-interacting protein 2	RAB11FIP2	1686	sp|Q7L804|RFIP2_HUMAN Rab11 family-interacting protein 2 OS=Homo sapiens OX=9606 GN=RAB11FIP2 PE=1 SV=1	Color2 [A=255, R=169, G=169, B=169]	1	4					3	1	1	7.4	2.5	2.5	58.278	0.0038412	6.4868	2300400	27	2	3	1	1	1	3	3	2	2	2	1	1	1	0	1	1	0	1	1	0	1	1	0
	0.336813	0.369008	P48730;P49674	P48730;P49674	Casein kinase I isoform delta;Casein kinase I isoform epsilon	CSNK1D;CSNK1E	957	sp|P48730|KC1D_HUMAN Casein kinase I isoform delta OS=Homo sapiens OX=9606 GN=CSNK1D PE=1 SV=2;sp|P49674|KC1E_HUMAN Casein kinase I isoform epsilon OS=Homo sapiens OX=9606 GN=CSNK1E PE=1 SV=1	Color2 [A=255, R=169, G=169, B=169]	1	4					2	2	2	6	6	6	47.33	0.00047755	11.131	14981000	23	2	NaN	NaN	NaN	2	2	2	1	2	1	1	2	2	1	2	1	1	2	2	1	2	1	1
	0.107205	0.366595	Q8NEW0	Q8NEW0	Zinc transporter 7	SLC30A7	1793	sp|Q8NEW0|ZNT7_HUMAN Zinc transporter 7 OS=Homo sapiens OX=9606 GN=SLC30A7 PE=2 SV=1	Color2 [A=255, R=169, G=169, B=169]	1	4					2	2	2	6.6	6.6	6.6	41.625	0	14.074	12361000	13	5	2	2	2	1	2	1	0	2	1	1	2	1	0	2	1	1	2	1	0	2	1	1
	0.0696496	0.365575	Q9H1E1	Q9H1E1	Ribonuclease 7	RNASE7	2128	sp|Q9H1E1|RNAS7_HUMAN Ribonuclease 7 OS=Homo sapiens OX=9606 GN=RNASE7 PE=1 SV=2	Color2 [A=255, R=169, G=169, B=169]	1	4					2	2	2	22.4	22.4	22.4	17.419	0	12.467	14155000	7	4	2	2	2	1	2	0	2	2	2	0	2	0	2	2	2	0	2	0	2	2	2	0
	0.340614	0.365507	Q9UHX1	Q9UHX1	Poly(U)-binding-splicing factor PUF60	PUF60	2318	sp|Q9UHX1|PUF60_HUMAN Poly(U)-binding-splicing factor PUF60 OS=Homo sapiens OX=9606 GN=PUF60 PE=1 SV=1	Color2 [A=255, R=169, G=169, B=169]	1	4					13	13	13	39.5	39.5	39.5	59.875	0	128.22	250470000	25	43	13	13	13	1	12	10	9	12	9	6	12	10	9	12	9	6	12	10	9	12	9	6
	0.113379	0.362102	P22234	P22234	Multifunctional protein ADE2;Phosphoribosylaminoimidazole-succinocarboxamide synthase;Phosphoribosylaminoimidazole carboxylase	PAICS	716	sp|P22234|PUR6_HUMAN Multifunctional protein ADE2 OS=Homo sapiens OX=9606 GN=PAICS PE=1 SV=3	Color2 [A=255, R=169, G=169, B=169]	1	4					4	4	4	8.7	8.7	8.7	47.079	0	24.942	9562400	19	3	4	4	4	1	1	3	1	1	4	0	1	3	1	1	4	0	1	3	1	1	4	0
	0.287205	0.361696	P27824	P27824	Calnexin	CANX	777	sp|P27824|CALX_HUMAN Calnexin OS=Homo sapiens OX=9606 GN=CANX PE=1 SV=2	Color2 [A=255, R=169, G=169, B=169]	1	4					15	15	15	29.6	29.6	29.6	67.567	0	123.24	733010000	32	52	15	15	15	1	15	13	11	14	13	11	15	13	11	14	13	11	15	13	11	14	13	11
	0.257995	0.359151	O15294	O15294	UDP-N-acetylglucosamine--peptide N-acetylglucosaminyltransferase 110 kDa subunit	OGT	172	sp|O15294|OGT1_HUMAN UDP-N-acetylglucosamine--peptide N-acetylglucosaminyltransferase 110 kDa subunit OS=Homo sapiens OX=9606 GN=OGT PE=1 SV=3	Color2 [A=255, R=169, G=169, B=169]	1	4					9	9	9	12	12	12	116.92	0	55.46	57007000	50	15	9	9	9	1	7	7	5	9	9	5	7	7	5	9	9	5	7	7	5	9	9	5
	0.0999685	0.357924	Q8TCT9	Q8TCT9	Minor histocompatibility antigen H13	HM13	1821	sp|Q8TCT9|HM13_HUMAN Minor histocompatibility antigen H13 OS=Homo sapiens OX=9606 GN=HM13 PE=1 SV=1	Color2 [A=255, R=169, G=169, B=169]	1	4					1	1	1	4	4	4	41.488	0.0018298	7.6526	7444800	16	2	1	1	1	1	1	0	1	1	1	0	1	0	1	1	1	0	1	0	1	1	1	0
	0.248736	0.357574	P00966	P00966	Argininosuccinate synthase	ASS1	386	sp|P00966|ASSY_HUMAN Argininosuccinate synthase OS=Homo sapiens OX=9606 GN=ASS1 PE=1 SV=2	Color2 [A=255, R=169, G=169, B=169]	1	4					7	7	7	15.5	15.5	15.5	46.53	0	39.102	37569000	21	12	7	7	7	1	5	3	2	7	4	4	5	3	2	7	4	4	5	3	2	7	4	4
	0.212153	0.356486	P45880	P45880	Voltage-dependent anion-selective channel protein 2	VDAC2	925	sp|P45880|VDAC2_HUMAN Voltage-dependent anion-selective channel protein 2 OS=Homo sapiens OX=9606 GN=VDAC2 PE=1 SV=2	Color2 [A=255, R=169, G=169, B=169]	1	4					10	10	10	43.5	43.5	43.5	31.566	0	159.99	337980000	16	42	10	10	10	1	9	7	6	10	8	3	9	7	6	10	8	3	9	7	6	10	8	3
	0.303333	0.356031	Q9UKM9	Q9UKM9	RNA-binding protein Raly	RALY	2338	sp|Q9UKM9|RALY_HUMAN RNA-binding protein Raly OS=Homo sapiens OX=9606 GN=RALY PE=1 SV=1	Color2 [A=255, R=169, G=169, B=169]	1	4					5	5	5	15.4	15.4	15.4	32.463	0	28.591	28581000	18	5	5	5	5	1	2	2	2	4	5	1	2	2	2	4	5	1	2	2	2	4	5	1
	0.293318	0.354738	Q14676	Q14676	Mediator of DNA damage checkpoint protein 1	MDC1	1449	sp|Q14676|MDC1_HUMAN Mediator of DNA damage checkpoint protein 1 OS=Homo sapiens OX=9606 GN=MDC1 PE=1 SV=3	Color2 [A=255, R=169, G=169, B=169]	1	4					19	19	19	19.9	19.9	19.9	226.66	0	203.56	136830000	86	35	19	19	19	1	18	8	5	16	10	5	18	8	5	16	10	5	18	8	5	16	10	5
	0.107308	0.354324	Q13740	Q13740	CD166 antigen	ALCAM	1405	sp|Q13740|CD166_HUMAN CD166 antigen OS=Homo sapiens OX=9606 GN=ALCAM PE=1 SV=2	Color2 [A=255, R=169, G=169, B=169]	1	4					3	3	3	6	6	6	65.102	0	17.936	17148000	30	3	3	3	3	1	2	0	1	3	1	1	2	0	1	3	1	1	2	0	1	3	1	1
	0.459029	0.353369	O75348;O95670	O75348	V-type proton ATPase subunit G 1	ATP6V1G1	267	sp|O75348|VATG1_HUMAN V-type proton ATPase subunit G 1 OS=Homo sapiens OX=9606 GN=ATP6V1G1 PE=1 SV=3	Color2 [A=255, R=169, G=169, B=169]	1	4					3	3	3	29.7	29.7	29.7	13.757	0	34.429	49879000	7	7	NaN	NaN	NaN	2	3	3	3	3	3	3	3	3	3	3	3	3	3	3	3	3	3	3
	0.197126	0.352137	P61006;P51153	P61006;P51153	Ras-related protein Rab-8A;Ras-related protein Rab-13	RAB8A;RAB13	1111	sp|P61006|RAB8A_HUMAN Ras-related protein Rab-8A OS=Homo sapiens OX=9606 GN=RAB8A PE=1 SV=1;sp|P51153|RAB13_HUMAN Ras-related protein Rab-13 OS=Homo sapiens OX=9606 GN=RAB13 PE=1 SV=1	Color2 [A=255, R=169, G=169, B=169]	1	4					3	2	1	15.9	10.6	6.8	23.668	0	12.622	13210000	13	4	NaN	NaN	NaN	2	3	2	2	2	2	2	2	1	1	1	1	1	1	1	1	1	1	1
	0.2518	0.351723	Q14152	Q14152	Eukaryotic translation initiation factor 3 subunit A	EIF3A	1426	sp|Q14152|EIF3A_HUMAN Eukaryotic translation initiation factor 3 subunit A OS=Homo sapiens OX=9606 GN=EIF3A PE=1 SV=1	Color2 [A=255, R=169, G=169, B=169]	1	4					6	6	6	6.2	6.2	6.2	166.57	0	36.267	24357000	58	13	6	6	6	1	4	5	5	5	6	3	4	5	5	5	6	3	4	5	5	5	6	3
	0.172604	0.350922	Q9NR31;Q9Y6B6	Q9NR31;Q9Y6B6	GTP-binding protein SAR1a;GTP-binding protein SAR1b	SAR1A;SAR1B	2204	sp|Q9NR31|SAR1A_HUMAN GTP-binding protein SAR1a OS=Homo sapiens OX=9606 GN=SAR1A PE=1 SV=1;sp|Q9Y6B6|SAR1B_HUMAN GTP-binding protein SAR1b OS=Homo sapiens OX=9606 GN=SAR1B PE=1 SV=1	Color2 [A=255, R=169, G=169, B=169]	1	4					1	1	1	5.6	5.6	5.6	22.367	0.0017552	6.8925	11228000	10	5	NaN	NaN	NaN	2	1	1	1	1	1	1	1	1	1	1	1	1	1	1	1	1	1	1
	0.314795	0.350191	Q1KMD3	Q1KMD3	Heterogeneous nuclear ribonucleoprotein U-like protein 2	HNRNPUL2	1548	sp|Q1KMD3|HNRL2_HUMAN Heterogeneous nuclear ribonucleoprotein U-like protein 2 OS=Homo sapiens OX=9606 GN=HNRNPUL2 PE=1 SV=1	Color2 [A=255, R=169, G=169, B=169]	1	4					10	10	10	19.8	19.8	19.8	85.104	0	64.424	76235000	36	18	10	10	10	1	9	4	5	10	7	1	9	4	5	10	7	1	9	4	5	10	7	1
	0.106533	0.350025	Q7Z417	Q7Z417	Nuclear fragile X mental retardation-interacting protein 2	NUFIP2	1695	sp|Q7Z417|NUFP2_HUMAN Nuclear fragile X mental retardation-interacting protein 2 OS=Homo sapiens OX=9606 GN=NUFIP2 PE=1 SV=1	Color2 [A=255, R=169, G=169, B=169]	1	4					4	4	4	10.1	10.1	10.1	76.12	0	24.348	22368000	26	5	4	4	4	1	4	0	1	4	0	0	4	0	1	4	0	0	4	0	1	4	0	0
	0.549382	0.347313	P26599	P26599	Polypyrimidine tract-binding protein 1	PTBP1	764	sp|P26599|PTBP1_HUMAN Polypyrimidine tract-binding protein 1 OS=Homo sapiens OX=9606 GN=PTBP1 PE=1 SV=1	Color2 [A=255, R=169, G=169, B=169]	1	4					9	9	8	28.2	28.2	26.7	57.221	0	86.076	256050000	19	34	9	9	8	1	9	6	6	9	9	6	9	6	6	9	9	6	8	5	5	8	8	5
	0.643678	0.343736	P61981	P61981	14-3-3 protein gamma;14-3-3 protein gamma, N-terminally processed	YWHAG	1142	sp|P61981|1433G_HUMAN 14-3-3 protein gamma OS=Homo sapiens OX=9606 GN=YWHAG PE=1 SV=2	Color2 [A=255, R=169, G=169, B=169]	1	4					7	5	4	34.8	27.5	21.1	28.302	0	44.102	75053000	16	11	7	5	4	1	6	6	6	6	7	4	4	4	4	4	5	2	4	4	4	3	4	2
	0.0973095	0.340815	Q92804	Q92804	TATA-binding protein-associated factor 2N	TAF15	1881	sp|Q92804|RBP56_HUMAN TATA-binding protein-associated factor 2N OS=Homo sapiens OX=9606 GN=TAF15 PE=1 SV=1	Color2 [A=255, R=169, G=169, B=169]	1	4					6	4	4	15.5	11.7	11.7	61.829	0	57.238	83846000	31	9	6	4	4	1	5	5	4	6	4	3	3	3	2	4	2	1	3	3	2	4	2	1
	0.625893	0.339597	Q99735	Q99735	Microsomal glutathione S-transferase 2	MGST2	2025	sp|Q99735|MGST2_HUMAN Microsomal glutathione S-transferase 2 OS=Homo sapiens OX=9606 GN=MGST2 PE=1 SV=1	Color2 [A=255, R=169, G=169, B=169]	1	4					1	1	1	9.5	9.5	9.5	16.62	0.0017422	6.7868	34350000	3	5	1	1	1	1	1	1	1	1	1	1	1	1	1	1	1	1	1	1	1	1	1	1
	0.633864	0.339483	O43684	O43684	Mitotic checkpoint protein BUB3	BUB3	210	sp|O43684|BUB3_HUMAN Mitotic checkpoint protein BUB3 OS=Homo sapiens OX=9606 GN=BUB3 PE=1 SV=1	Color2 [A=255, R=169, G=169, B=169]	1	4					4	4	4	18.3	18.3	18.3	37.154	0	26.887	41802000	15	13	4	4	4	1	4	4	3	4	3	2	4	4	3	4	3	2	4	4	3	4	3	2
	0.302377	0.338767	Q02878	Q02878	60S ribosomal protein L6	RPL6	1284	sp|Q02878|RL6_HUMAN 60S ribosomal protein L6 OS=Homo sapiens OX=9606 GN=RPL6 PE=1 SV=3	Color2 [A=255, R=169, G=169, B=169]	1	4					11	11	11	39.6	39.6	39.6	32.728	0	83.876	497620000	13	47	11	11	11	1	10	9	9	11	9	8	10	9	9	11	9	8	10	9	9	11	9	8
	0.195997	0.338678	P15880	P15880	40S ribosomal protein S2	RPS2	632	sp|P15880|RS2_HUMAN 40S ribosomal protein S2 OS=Homo sapiens OX=9606 GN=RPS2 PE=1 SV=2	Color2 [A=255, R=169, G=169, B=169]	1	4					7	7	7	25.3	25.3	25.3	31.324	0	46.987	199030000	18	17	7	7	7	1	6	6	5	7	7	3	6	6	5	7	7	3	6	6	5	7	7	3
	0.340712	0.337252	P12004	P12004	Proliferating cell nuclear antigen	PCNA	577	sp|P12004|PCNA_HUMAN Proliferating cell nuclear antigen OS=Homo sapiens OX=9606 GN=PCNA PE=1 SV=1	Color2 [A=255, R=169, G=169, B=169]	1	4					4	4	4	19.9	19.9	19.9	28.768	0	33.633	34119000	16	11	4	4	4	1	4	3	4	4	1	3	4	3	4	4	1	3	4	3	4	4	1	3
	0.260407	0.336233	Q9BU76	Q9BU76	Multiple myeloma tumor-associated protein 2	MMTAG2	2063	sp|Q9BU76|MMTA2_HUMAN Multiple myeloma tumor-associated protein 2 OS=Homo sapiens OX=9606 GN=MMTAG2 PE=1 SV=1	Color2 [A=255, R=169, G=169, B=169]	1	4					4	4	4	17.1	17.1	17.1	29.411	0	23.39	32273000	15	7	4	4	4	1	3	4	4	4	3	4	3	4	4	4	3	4	3	4	4	4	3	4
	0.203657	0.334739	Q9Y230	Q9Y230	RuvB-like 2	RUVBL2	2388	sp|Q9Y230|RUVB2_HUMAN RuvB-like 2 OS=Homo sapiens OX=9606 GN=RUVBL2 PE=1 SV=3	Color2 [A=255, R=169, G=169, B=169]	1	4					18	18	18	45.6	45.6	45.6	51.156	0	126.37	366510000	27	62	18	18	18	1	16	16	14	17	18	13	16	16	14	17	18	13	16	16	14	17	18	13
	0.623267	0.334171	Q13162	Q13162	Peroxiredoxin-4	PRDX4	1363	sp|Q13162|PRDX4_HUMAN Peroxiredoxin-4 OS=Homo sapiens OX=9606 GN=PRDX4 PE=1 SV=1	Color2 [A=255, R=169, G=169, B=169]	1	4					5	4	4	21.4	18.5	18.5	30.54	0	24.301	32948000	16	7	5	4	4	1	5	3	5	5	4	4	4	2	4	4	3	3	4	2	4	4	3	3
	0.231499	0.332911	P21926	P21926	CD9 antigen	CD9	713	sp|P21926|CD9_HUMAN CD9 antigen OS=Homo sapiens OX=9606 GN=CD9 PE=1 SV=4	Color2 [A=255, R=169, G=169, B=169]	1	4					2	2	2	4.4	4.4	4.4	25.416	0	12.02	123190000	6	8	2	2	2	1	2	1	1	2	2	1	2	1	1	2	2	1	2	1	1	2	2	1
	0.721884	0.329927	Q9BQE3	Q9BQE3	Tubulin alpha-1C chain	TUBA1C	2042	sp|Q9BQE3|TBA1C_HUMAN Tubulin alpha-1C chain OS=Homo sapiens OX=9606 GN=TUBA1C PE=1 SV=1	Color2 [A=255, R=169, G=169, B=169]	1	4					19	4	2	53.5	11.1	8	49.895	0	56.94	102520000	21	20	19	4	2	1	18	18	17	19	18	16	4	4	4	4	4	2	2	2	2	2	2	1
	0.105411	0.329753	P18859	P18859	ATP synthase-coupling factor 6, mitochondrial	ATP5J	677	sp|P18859|ATP5J_HUMAN ATP synthase-coupling factor 6, mitochondrial OS=Homo sapiens OX=9606 GN=ATP5PF PE=1 SV=1	Color2 [A=255, R=169, G=169, B=169]	1	4					2	2	2	28.7	28.7	28.7	12.587	0	21.669	58165000	5	7	2	2	2	1	2	2	1	2	2	1	2	2	1	2	2	1	2	2	1	2	2	1
	0.324785	0.329501	P55060	P55060	Exportin-2	CSE1L	1065	sp|P55060|XPO2_HUMAN Exportin-2 OS=Homo sapiens OX=9606 GN=CSE1L PE=1 SV=3	Color2 [A=255, R=169, G=169, B=169]	1	4					9	9	9	12.5	12.5	12.5	110.42	0	55.067	36699000	52	15	9	9	9	1	6	8	3	8	8	5	6	8	3	8	8	5	6	8	3	8	8	5
	0.0749188	0.327367	O95466	O95466	Formin-like protein 1	FMNL1	344	sp|O95466|FMNL1_HUMAN Formin-like protein 1 OS=Homo sapiens OX=9606 GN=FMNL1 PE=1 SV=3	Color2 [A=255, R=169, G=169, B=169]	1	4					7	7	7	8.4	8.4	8.4	121.85	0	41.843	28640000	59	12	7	7	7	1	6	1	1	7	5	0	6	1	1	7	5	0	6	1	1	7	5	0
	0.0799269	0.327317	P57105	P57105	Synaptojanin-2-binding protein	SYNJ2BP	1088	sp|P57105|SYJ2B_HUMAN Synaptojanin-2-binding protein OS=Homo sapiens OX=9606 GN=SYNJ2BP PE=1 SV=2	Color2 [A=255, R=169, G=169, B=169]	1	4					2	2	2	14.5	14.5	14.5	15.928	0	13.385	12260000	8	3	2	2	2	1	2	2	0	2	1	0	2	2	0	2	1	0	2	2	0	2	1	0
	0.0948458	0.326865	O14949	O14949	Cytochrome b-c1 complex subunit 8	UQCRQ	144	sp|O14949|QCR8_HUMAN Cytochrome b-c1 complex subunit 8 OS=Homo sapiens OX=9606 GN=UQCRQ PE=1 SV=4	Color2 [A=255, R=169, G=169, B=169]	1	4					2	2	2	24.4	24.4	24.4	9.9062	0	12.53	22966000	6	5	2	2	2	1	2	1	0	2	2	0	2	1	0	2	2	0	2	1	0	2	2	0
	0.241113	0.324826	Q969T9	Q969T9	WW domain-binding protein 2	WBP2	1905	sp|Q969T9|WBP2_HUMAN WW domain-binding protein 2 OS=Homo sapiens OX=9606 GN=WBP2 PE=1 SV=1	Color2 [A=255, R=169, G=169, B=169]	1	4					2	2	2	9.2	9.2	9.2	28.087	0	11.972	8279600	7	5	2	2	2	1	2	2	0	2	2	1	2	2	0	2	2	1	2	2	0	2	2	1
	0.196699	0.323573	P12236	P12236	ADP/ATP translocase 3;ADP/ATP translocase 3, N-terminally processed	SLC25A6	581	sp|P12236|ADT3_HUMAN ADP/ATP translocase 3 OS=Homo sapiens OX=9606 GN=SLC25A6 PE=1 SV=4	Color2 [A=255, R=169, G=169, B=169]	1	4					11	11	3	39.3	39.3	12.4	32.866	0	93.877	1233300000	20	49	11	11	3	1	11	10	10	11	11	9	11	10	10	11	11	9	3	2	2	3	3	2
	0.29474	0.321866	P18077	P18077	60S ribosomal protein L35a	RPL35A	665	sp|P18077|RL35A_HUMAN 60S ribosomal protein L35a OS=Homo sapiens OX=9606 GN=RPL35A PE=1 SV=2	Color2 [A=255, R=169, G=169, B=169]	1	4					4	4	4	21.8	21.8	21.8	12.538	0	22.106	76317000	7	7	4	4	4	1	3	2	2	3	3	2	3	2	2	3	3	2	3	2	2	3	3	2
	0.133108	0.320542	Q9H9A6	Q9H9A6	Leucine-rich repeat-containing protein 40	LRRC40	2158	sp|Q9H9A6|LRC40_HUMAN Leucine-rich repeat-containing protein 40 OS=Homo sapiens OX=9606 GN=LRRC40 PE=1 SV=1	Color2 [A=255, R=169, G=169, B=169]	1	4					11	11	11	24.4	24.4	24.4	68.249	0	69.337	56238000	38	22	11	11	11	1	5	10	5	7	7	8	5	10	5	7	7	8	5	10	5	7	7	8
	0.539112	0.319558	Q9H0D6	Q9H0D6	5-3 exoribonuclease 2	XRN2	2115	sp|Q9H0D6|XRN2_HUMAN 5-3 exoribonuclease 2 OS=Homo sapiens OX=9606 GN=XRN2 PE=1 SV=1	Color2 [A=255, R=169, G=169, B=169]	1	4					8	8	8	10.7	10.7	10.7	108.58	0	53.391	69984000	47	19	8	8	8	1	8	4	3	8	5	4	8	4	3	8	5	4	8	4	3	8	5	4
	0.333939	0.319462	Q96S52	Q96S52	GPI transamidase component PIG-S	PIGS	1993	sp|Q96S52|PIGS_HUMAN GPI transamidase component PIG-S OS=Homo sapiens OX=9606 GN=PIGS PE=1 SV=3	Color2 [A=255, R=169, G=169, B=169]	1	4					3	3	3	5.6	5.6	5.6	61.655	0	16.965	11251000	23	3	3	3	3	1	3	1	0	3	1	1	3	1	0	3	1	1	3	1	0	3	1	1
	0.104076	0.318331	A6NHQ2	A6NHQ2	rRNA/tRNA 2-O-methyltransferase fibrillarin-like protein 1	FBLL1	18	sp|A6NHQ2|FBLL1_HUMAN rRNA/tRNA 2-O-methyltransferase fibrillarin-like protein 1 OS=Homo sapiens OX=9606 GN=FBLL1 PE=3 SV=2	Color2 [A=255, R=169, G=169, B=169]	1	4					3	1	1	10.2	3.3	3.3	34.803	0.0054691	6.3754	13054000	19	3	3	1	1	1	2	0	1	3	2	1	1	0	1	1	1	1	1	0	1	1	1	1
	0.148807	0.31623	Q01844	Q01844	RNA-binding protein EWS	EWSR1	1279	sp|Q01844|EWS_HUMAN RNA-binding protein EWS OS=Homo sapiens OX=9606 GN=EWSR1 PE=1 SV=1	Color2 [A=255, R=169, G=169, B=169]	1	4					5	5	5	12	12	12	68.477	0	60.178	197370000	17	22	5	5	5	1	5	5	3	5	5	2	5	5	3	5	5	2	5	5	3	5	5	2
	0.223204	0.316194	Q9Y2R4	Q9Y2R4	Probable ATP-dependent RNA helicase DDX52	DDX52	2403	sp|Q9Y2R4|DDX52_HUMAN Probable ATP-dependent RNA helicase DDX52 OS=Homo sapiens OX=9606 GN=DDX52 PE=1 SV=3	Color2 [A=255, R=169, G=169, B=169]	1	4					5	5	5	13.9	13.9	13.9	67.497	0	32.557	33645000	28	11	5	5	5	1	3	4	1	5	1	2	3	4	1	5	1	2	3	4	1	5	1	2
	0.243963	0.315742	Q9Y2Q5	Q9Y2Q5	Ragulator complex protein LAMTOR2	LAMTOR2	2401	sp|Q9Y2Q5|LTOR2_HUMAN Ragulator complex protein LAMTOR2 OS=Homo sapiens OX=9606 GN=LAMTOR2 PE=1 SV=1	Color2 [A=255, R=169, G=169, B=169]	1	4					3	3	3	33.6	33.6	33.6	13.507	0	20.091	65723000	6	9	3	3	3	1	3	2	2	3	2	1	3	2	2	3	2	1	3	2	2	3	2	1
	0.120086	0.314038	Q9P2D1;Q3L8U1;Q8TD26	Q9P2D1	Chromodomain-helicase-DNA-binding protein 7	CHD7	2281	sp|Q9P2D1|CHD7_HUMAN Chromodomain-helicase-DNA-binding protein 7 OS=Homo sapiens OX=9606 GN=CHD7 PE=1 SV=3	Color2 [A=255, R=169, G=169, B=169]	1	4					21	21	17	9.8	9.8	8.3	335.92	0	131.09	78855000	131	35	NaN	NaN	NaN	3	14	10	8	15	21	4	14	10	8	15	21	4	11	7	6	12	17	2
	0.226315	0.313557	O00303	O00303	Eukaryotic translation initiation factor 3 subunit F	EIF3F	106	sp|O00303|EIF3F_HUMAN Eukaryotic translation initiation factor 3 subunit F OS=Homo sapiens OX=9606 GN=EIF3F PE=1 SV=1	Color2 [A=255, R=169, G=169, B=169]	1	4					2	2	2	7.8	7.8	7.8	37.563	0	15.476	8835700	15	4	2	2	2	1	1	1	1	1	2	1	1	1	1	1	2	1	1	1	1	1	2	1
	0.423481	0.31351	P37108	P37108	Signal recognition particle 14 kDa protein	SRP14	870	sp|P37108|SRP14_HUMAN Signal recognition particle 14 kDa protein OS=Homo sapiens OX=9606 GN=SRP14 PE=1 SV=2	Color2 [A=255, R=169, G=169, B=169]	1	4					4	4	4	46.3	46.3	46.3	14.57	0	54.332	92328000	7	20	4	4	4	1	4	3	3	3	4	2	4	3	3	3	4	2	4	3	3	3	4	2
	0.0646004	0.312112	P56537	P56537	Eukaryotic translation initiation factor 6	EIF6	1084	sp|P56537|IF6_HUMAN Eukaryotic translation initiation factor 6 OS=Homo sapiens OX=9606 GN=EIF6 PE=1 SV=1	Color2 [A=255, R=169, G=169, B=169]	1	4					2	2	2	17.1	17.1	17.1	26.599	0	15.75	23068000	9	6	2	2	2	1	2	1	1	1	2	0	2	1	1	1	2	0	2	1	1	1	2	0
	0.098912	0.311471	P22695	P22695	Cytochrome b-c1 complex subunit 2, mitochondrial	UQCRC2	725	sp|P22695|QCR2_HUMAN Cytochrome b-c1 complex subunit 2, mitochondrial OS=Homo sapiens OX=9606 GN=UQCRC2 PE=1 SV=3	Color2 [A=255, R=169, G=169, B=169]	1	4					10	10	10	34	34	34	48.442	0	93.307	158580000	19	31	10	10	10	1	10	5	7	10	9	2	10	5	7	10	9	2	10	5	7	10	9	2
	0.262541	0.310272	Q1MSJ5	Q1MSJ5	Centrosome and spindle pole-associated protein 1	CSPP1	1549	sp|Q1MSJ5|CSPP1_HUMAN Centrosome and spindle pole-associated protein 1 OS=Homo sapiens OX=9606 GN=CSPP1 PE=1 SV=4	Color2 [A=255, R=169, G=169, B=169]	1	4					2	2	2	2.7	2.7	2.7	145.52	0	12.299	2606800	60	4	2	2	2	1	2	2	0	2	0	0	2	2	0	2	0	0	2	2	0	2	0	0
	0.152292	0.310152	P60059	P60059	Protein transport protein Sec61 subunit gamma	SEC61G	1097	sp|P60059|SC61G_HUMAN Protein transport protein Sec61 subunit gamma OS=Homo sapiens OX=9606 GN=SEC61G PE=1 SV=1	Color2 [A=255, R=169, G=169, B=169]	1	4					2	2	2	36.8	36.8	36.8	7.7412	0	14.82	25251000	3	4	2	2	2	1	1	2	2	2	2	1	1	2	2	2	2	1	1	2	2	2	2	1
	0.312909	0.309724	Q05519	Q05519	Serine/arginine-rich splicing factor 11	SRSF11	1298	sp|Q05519|SRS11_HUMAN Serine/arginine-rich splicing factor 11 OS=Homo sapiens OX=9606 GN=SRSF11 PE=1 SV=1	Color2 [A=255, R=169, G=169, B=169]	1	4					4	4	4	12.4	12.4	12.4	53.542	0	37.852	118300000	12	19	4	4	4	1	4	3	3	4	4	4	4	3	3	4	4	4	4	3	3	4	4	4
	0.0888257	0.309206	Q9Y6E0;Q9P289;O00506	Q9Y6E0;Q9P289;O00506	Serine/threonine-protein kinase 24;Serine/threonine-protein kinase 24 36 kDa subunit;Serine/threonine-protein kinase 24 12 kDa subunit;Serine/threonine-protein kinase 26;Serine/threonine-protein kinase 25	STK24;STK26;STK25	2463	sp|Q9Y6E0|STK24_HUMAN Serine/threonine-protein kinase 24 OS=Homo sapiens OX=9606 GN=STK24 PE=1 SV=1;sp|Q9P289|STK26_HUMAN Serine/threonine-protein kinase 26 OS=Homo sapiens OX=9606 GN=STK26 PE=1 SV=2;sp|O00506|STK25_HUMAN Serine/threonine-protein kinase 25	Color2 [A=255, R=169, G=169, B=169]	1	4					2	2	2	7	7	7	49.307	0	12.594	5415500	21	2	NaN	NaN	NaN	3	1	0	1	1	1	1	1	0	1	1	1	1	1	0	1	1	1	1
	0.233983	0.306285	P62854;Q5JNZ5	P62854;Q5JNZ5	40S ribosomal protein S26;Putative 40S ribosomal protein S26-like 1	RPS26;RPS26P11	1182	sp|P62854|RS26_HUMAN 40S ribosomal protein S26 OS=Homo sapiens OX=9606 GN=RPS26 PE=1 SV=3;sp|Q5JNZ5|RS26L_HUMAN Putative 40S ribosomal protein S26-like 1 OS=Homo sapiens OX=9606 GN=RPS26P11 PE=5 SV=1	Color2 [A=255, R=169, G=169, B=169]	1	4					2	2	2	20.9	20.9	20.9	13.015	0	14.35	62824000	5	8	NaN	NaN	NaN	2	2	2	2	2	2	1	2	2	2	2	2	1	2	2	2	2	2	1
	0.304931	0.306097	Q8WWY3	Q8WWY3	U4/U6 small nuclear ribonucleoprotein Prp31	PRPF31	1850	sp|Q8WWY3|PRP31_HUMAN U4/U6 small nuclear ribonucleoprotein Prp31 OS=Homo sapiens OX=9606 GN=PRPF31 PE=1 SV=2	Color2 [A=255, R=169, G=169, B=169]	1	4					3	3	3	10.8	10.8	10.8	55.455	0	18.977	5573900	21	5	3	3	3	1	2	1	1	3	1	1	2	1	1	3	1	1	2	1	1	3	1	1
	0.0626512	0.305115	Q9UPY5	Q9UPY5	Cystine/glutamate transporter	SLC7A11	2379	sp|Q9UPY5|XCT_HUMAN Cystine/glutamate transporter OS=Homo sapiens OX=9606 GN=SLC7A11 PE=1 SV=1	Color2 [A=255, R=169, G=169, B=169]	1	4					3	3	3	7.4	7.4	7.4	55.422	0	19.663	63847000	19	5	3	3	3	1	3	2	2	3	2	1	3	2	2	3	2	1	3	2	2	3	2	1
	0.173883	0.302809	O75489	O75489	NADH dehydrogenase [ubiquinone] iron-sulfur protein 3, mitochondrial	NDUFS3	282	sp|O75489|NDUS3_HUMAN NADH dehydrogenase [ubiquinone] iron-sulfur protein 3, mitochondrial OS=Homo sapiens OX=9606 GN=NDUFS3 PE=1 SV=1	Color2 [A=255, R=169, G=169, B=169]	1	4					6	6	6	30.3	30.3	30.3	30.241	0	40.673	42475000	17	12	6	6	6	1	6	2	3	6	5	3	6	2	3	6	5	3	6	2	3	6	5	3
	0.279968	0.302709	Q9Y3A6	Q9Y3A6	Transmembrane emp24 domain-containing protein 5	TMED5	2413	sp|Q9Y3A6|TMED5_HUMAN Transmembrane emp24 domain-containing protein 5 OS=Homo sapiens OX=9606 GN=TMED5 PE=1 SV=1	Color2 [A=255, R=169, G=169, B=169]	1	4					2	2	2	9.2	9.2	9.2	26.005	0	13.025	10856000	10	5	2	2	2	1	2	2	2	2	2	1	2	2	2	2	2	1	2	2	2	2	2	1
	0.341134	0.302423	P08240	P08240	Signal recognition particle receptor subunit alpha	SRPR	500	sp|P08240|SRPRA_HUMAN Signal recognition particle receptor subunit alpha OS=Homo sapiens OX=9606 GN=SRPRA PE=1 SV=2	Color2 [A=255, R=169, G=169, B=169]	1	4					2	2	2	3.6	3.6	3.6	69.81	0	11.392	5140600	35	3	2	2	2	1	2	1	1	2	1	1	2	1	1	2	1	1	2	1	1	2	1	1
	0.087928	0.301995	P32119	P32119	Peroxiredoxin-2	PRDX2	829	sp|P32119|PRDX2_HUMAN Peroxiredoxin-2 OS=Homo sapiens OX=9606 GN=PRDX2 PE=1 SV=5	Color2 [A=255, R=169, G=169, B=169]	1	4					6	5	5	28.3	22.7	22.7	21.892	0	31.404	46398000	13	7	6	5	5	1	2	3	4	5	6	4	1	2	3	4	5	3	1	2	3	4	5	3
	0.447697	0.300189	P46977	P46977	Dolichyl-diphosphooligosaccharide--protein glycosyltransferase subunit STT3A	STT3A	940	sp|P46977|STT3A_HUMAN Dolichyl-diphosphooligosaccharide--protein glycosyltransferase subunit STT3A OS=Homo sapiens OX=9606 GN=STT3A PE=1 SV=2	Color2 [A=255, R=169, G=169, B=169]	1	4					4	4	4	5.8	5.8	5.8	80.529	0	24.151	21832000	29	6	4	4	4	1	4	1	1	4	3	1	4	1	1	4	3	1	4	1	1	4	3	1
	0.0918532	0.298136	P49821	P49821	NADH dehydrogenase [ubiquinone] flavoprotein 1, mitochondrial	NDUFV1	980	sp|P49821|NDUV1_HUMAN NADH dehydrogenase [ubiquinone] flavoprotein 1, mitochondrial OS=Homo sapiens OX=9606 GN=NDUFV1 PE=1 SV=4	Color2 [A=255, R=169, G=169, B=169]	1	4					4	4	4	12.1	12.1	12.1	50.817	0	23.8	11524000	23	7	4	4	4	1	4	1	0	4	2	0	4	1	0	4	2	0	4	1	0	4	2	0
	0.264679	0.297197	P07355;A6NMY6	P07355;A6NMY6	Annexin A2;Putative annexin A2-like protein	ANXA2;ANXA2P2	478	sp|P07355|ANXA2_HUMAN Annexin A2 OS=Homo sapiens OX=9606 GN=ANXA2 PE=1 SV=2;sp|A6NMY6|AXA2L_HUMAN Putative annexin A2-like protein OS=Homo sapiens OX=9606 GN=ANXA2P2 PE=5 SV=2	Color2 [A=255, R=169, G=169, B=169]	1	4					22	22	22	62.2	62.2	62.2	38.604	0	323.31	2667300000	23	125	NaN	NaN	NaN	2	19	20	17	21	21	19	19	20	17	21	21	19	19	20	17	21	21	19
	0.120901	0.296427	O00161	O00161	Synaptosomal-associated protein 23	SNAP23	96	sp|O00161|SNP23_HUMAN Synaptosomal-associated protein 23 OS=Homo sapiens OX=9606 GN=SNAP23 PE=1 SV=1	Color2 [A=255, R=169, G=169, B=169]	1	4					7	7	7	44.1	44.1	44.1	23.354	0	47.558	46166000	12	13	7	7	7	1	3	1	1	7	2	1	3	1	1	7	2	1	3	1	1	7	2	1
	0.320652	0.290721	P09661	P09661	U2 small nuclear ribonucleoprotein A	SNRPA1	530	sp|P09661|RU2A_HUMAN U2 small nuclear ribonucleoprotein A OS=Homo sapiens OX=9606 GN=SNRPA1 PE=1 SV=2	Color2 [A=255, R=169, G=169, B=169]	1	4					8	8	8	33.3	33.3	33.3	28.415	0	65.666	140600000	10	26	8	8	8	1	8	6	5	8	6	3	8	6	5	8	6	3	8	6	5	8	6	3
	0.178186	0.290445	P05387	P05387	60S acidic ribosomal protein P2	RPLP2	455	sp|P05387|RLA2_HUMAN 60S acidic ribosomal protein P2 OS=Homo sapiens OX=9606 GN=RPLP2 PE=1 SV=1	Color2 [A=255, R=169, G=169, B=169]	1	4					6	6	5	84.3	84.3	69.6	11.665	0	158.42	1135400000	5	48	6	6	5	1	6	6	6	6	6	6	6	6	6	6	6	6	5	5	5	5	5	5
	0.187889	0.290185	O95433	O95433	Activator of 90 kDa heat shock protein ATPase homolog 1	AHSA1	343	sp|O95433|AHSA1_HUMAN Activator of 90 kDa heat shock protein ATPase homolog 1 OS=Homo sapiens OX=9606 GN=AHSA1 PE=1 SV=1	Color2 [A=255, R=169, G=169, B=169]	1	4					1	1	1	6.5	6.5	6.5	38.274	0.0018408	7.9863	2392300	20	1	1	1	1	1	1	0	0	1	1	0	1	0	0	1	1	0	1	0	0	1	1	0
	0.37145	0.289424	Q14498	Q14498	RNA-binding protein 39	RBM39	1441	sp|Q14498|RBM39_HUMAN RNA-binding protein 39 OS=Homo sapiens OX=9606 GN=RBM39 PE=1 SV=2	Color2 [A=255, R=169, G=169, B=169]	1	4					12	12	12	33.6	33.6	33.6	59.379	0	181.91	320590000	24	48	12	12	12	1	12	9	8	12	10	6	12	9	8	12	10	6	12	9	8	12	10	6
	0.0456436	0.288888	Q4G0P3	Q4G0P3	Hydrocephalus-inducing protein homolog	HYDIN	1566	sp|Q4G0P3|HYDIN_HUMAN Hydrocephalus-inducing protein homolog OS=Homo sapiens OX=9606 GN=HYDIN PE=1 SV=3	Color2 [A=255, R=169, G=169, B=169]	1	4					2	2	2	0.3	0.3	0.3	575.89	0	11.373	14190000	217	2	2	2	2	1	0	1	1	0	2	0	0	1	1	0	2	0	0	1	1	0	2	0
	0.325037	0.288767	P63173	P63173	60S ribosomal protein L38	RPL38	1203	sp|P63173|RL38_HUMAN 60S ribosomal protein L38 OS=Homo sapiens OX=9606 GN=RPL38 PE=1 SV=2	Color2 [A=255, R=169, G=169, B=169]	1	4					2	2	2	24.3	24.3	24.3	8.2178	0	15.722	92402000	3	9	2	2	2	1	2	1	2	2	2	2	2	1	2	2	2	2	2	1	2	2	2	2
	0.123539	0.287898	Q02880	Q02880	DNA topoisomerase 2-beta	TOP2B	1285	sp|Q02880|TOP2B_HUMAN DNA topoisomerase 2-beta OS=Homo sapiens OX=9606 GN=TOP2B PE=1 SV=3	Color2 [A=255, R=169, G=169, B=169]	1	4					31	20	20	23.9	17.5	17.5	183.26	0	136.72	179030000	87	39	31	20	20	1	30	18	14	31	23	9	19	8	6	20	12	3	19	8	6	20	12	3
	0.946558	0.287683	Q13838	Q13838	Spliceosome RNA helicase DDX39B	DDX39B	1410	sp|Q13838|DX39B_HUMAN Spliceosome RNA helicase DDX39B OS=Homo sapiens OX=9606 GN=DDX39B PE=1 SV=1	Color2 [A=255, R=169, G=169, B=169]	1	4					13	13	5	34.3	34.3	15.4	48.991	0	107.27	332420000	19	43	13	13	5	1	13	13	10	12	11	10	13	13	10	12	11	10	5	5	3	5	5	3
	0.0776938	0.285477	Q8WXF1	Q8WXF1	Paraspeckle component 1	PSPC1	1854	sp|Q8WXF1|PSPC1_HUMAN Paraspeckle component 1 OS=Homo sapiens OX=9606 GN=PSPC1 PE=1 SV=1	Color2 [A=255, R=169, G=169, B=169]	1	4					2	2	2	5.2	5.2	5.2	58.743	0	13.412	8251400	20	3	2	2	2	1	1	2	1	2	2	0	1	2	1	2	2	0	1	2	1	2	2	0
	0.0742198	0.285367	O00291	O00291	Huntingtin-interacting protein 1	HIP1	104	sp|O00291|HIP1_HUMAN Huntingtin-interacting protein 1 OS=Homo sapiens OX=9606 GN=HIP1 PE=1 SV=5	Color2 [A=255, R=169, G=169, B=169]	1	4					8	8	6	9.9	9.9	7.6	116.22	0	47.516	29145000	57	8	8	8	6	1	5	1	1	8	0	1	5	1	1	8	0	1	5	1	0	6	0	1
	0.148274	0.283699	P30153;P30154	P30153	Serine/threonine-protein phosphatase 2A 65 kDa regulatory subunit A alpha isoform	PPP2R1A	805	sp|P30153|2AAA_HUMAN Serine/threonine-protein phosphatase 2A 65 kDa regulatory subunit A alpha isoform OS=Homo sapiens OX=9606 GN=PPP2R1A PE=1 SV=4	Color2 [A=255, R=169, G=169, B=169]	1	4					10	10	10	23.4	23.4	23.4	65.308	0	71.298	78662000	32	25	NaN	NaN	NaN	2	10	5	4	9	10	1	10	5	4	9	10	1	10	5	4	9	10	1
	0.0758995	0.280876	Q6ZRV2	Q6ZRV2	Protein FAM83H	FAM83H	1668	sp|Q6ZRV2|FA83H_HUMAN Protein FAM83H OS=Homo sapiens OX=9606 GN=FAM83H PE=1 SV=3	Color2 [A=255, R=169, G=169, B=169]	1	4					2	2	2	2.7	2.7	2.7	127.12	0	11.518	3312800	60	2	2	2	2	1	1	1	1	0	2	0	1	1	1	0	2	0	1	1	1	0	2	0
	0.0622698	0.279004	O75934	O75934	Pre-mRNA-splicing factor SPF27	BCAS2	301	sp|O75934|SPF27_HUMAN Pre-mRNA-splicing factor SPF27 OS=Homo sapiens OX=9606 GN=BCAS2 PE=1 SV=1	Color2 [A=255, R=169, G=169, B=169]	1	4					5	5	5	32	32	32	26.131	0	29.848	29141000	13	7	5	5	5	1	3	0	1	5	0	0	3	0	1	5	0	0	3	0	1	5	0	0
	0.540704	0.278571	P61011	P61011	Signal recognition particle 54 kDa protein	SRP54	1112	sp|P61011|SRP54_HUMAN Signal recognition particle 54 kDa protein OS=Homo sapiens OX=9606 GN=SRP54 PE=1 SV=1	Color2 [A=255, R=169, G=169, B=169]	1	4					3	3	3	8.5	8.5	8.5	55.704	0	16.273	8121200	30	3	3	3	3	1	1	2	1	3	2	1	1	2	1	3	2	1	1	2	1	3	2	1
	0.0801332	0.277159	Q12846	Q12846	Syntaxin-4	STX4	1339	sp|Q12846|STX4_HUMAN Syntaxin-4 OS=Homo sapiens OX=9606 GN=STX4 PE=1 SV=2	Color2 [A=255, R=169, G=169, B=169]	1	4					6	6	6	26.6	26.6	26.6	34.18	0	42.847	39540000	15	13	6	6	6	1	6	2	1	6	2	1	6	2	1	6	2	1	6	2	1	6	2	1
	0.469659	0.277031	P61026;P59190	P61026	Ras-related protein Rab-10	RAB10	1114	sp|P61026|RAB10_HUMAN Ras-related protein Rab-10 OS=Homo sapiens OX=9606 GN=RAB10 PE=1 SV=1	Color2 [A=255, R=169, G=169, B=169]	1	4					6	5	5	29.5	24	24	22.541	0	59.608	102820000	13	18	NaN	NaN	NaN	2	6	4	4	6	5	4	5	3	3	5	4	3	5	3	3	5	4	3
	0.232821	0.276975	Q96AG4	Q96AG4	Leucine-rich repeat-containing protein 59	LRRC59	1916	sp|Q96AG4|LRC59_HUMAN Leucine-rich repeat-containing protein 59 OS=Homo sapiens OX=9606 GN=LRRC59 PE=1 SV=1	Color2 [A=255, R=169, G=169, B=169]	1	4					8	8	8	39.1	39.1	39.1	34.93	0	63.342	119220000	14	22	8	8	8	1	7	5	3	8	6	5	7	5	3	8	6	5	7	5	3	8	6	5
	0.27206	0.276183	P68366	P68366	Tubulin alpha-4A chain	TUBA4A	1220	sp|P68366|TBA4A_HUMAN Tubulin alpha-4A chain OS=Homo sapiens OX=9606 GN=TUBA4A PE=1 SV=1	Color2 [A=255, R=169, G=169, B=169]	1	4					19	4	4	54.7	12.1	12.1	49.924	0	28.433	132500000	21	20	19	4	4	1	17	17	16	19	18	16	3	4	4	4	4	3	3	4	4	4	4	3
	0.855875	0.275346	Q9H4P4	Q9H4P4	E3 ubiquitin-protein ligase NRDP1	RNF41	2146	sp|Q9H4P4|RNF41_HUMAN E3 ubiquitin-protein ligase NRDP1 OS=Homo sapiens OX=9606 GN=RNF41 PE=1 SV=2	Color2 [A=255, R=169, G=169, B=169]	1	4					1	1	1	4.1	4.1	4.1	35.905	0.0017978	7.2957	13859000	13	4	1	1	1	1	1	1	1	1	1	1	1	1	1	1	1	1	1	1	1	1	1	1
	0.141083	0.273129	P62269	P62269	40S ribosomal protein S18	RPS18	1155	sp|P62269|RS18_HUMAN 40S ribosomal protein S18 OS=Homo sapiens OX=9606 GN=RPS18 PE=1 SV=3	Color2 [A=255, R=169, G=169, B=169]	1	4					4	4	4	25	25	25	17.718	0	26.793	96588000	9	9	4	4	4	1	4	2	4	4	4	2	4	2	4	4	4	2	4	2	4	4	4	2
	0.446929	0.270498	P49755	P49755	Transmembrane emp24 domain-containing protein 10	TMED10	975	sp|P49755|TMEDA_HUMAN Transmembrane emp24 domain-containing protein 10 OS=Homo sapiens OX=9606 GN=TMED10 PE=1 SV=2	Color2 [A=255, R=169, G=169, B=169]	1	4					5	5	5	31.5	31.5	31.5	24.976	0	71.389	305360000	12	29	5	5	5	1	5	5	4	5	5	3	5	5	4	5	5	3	5	5	4	5	5	3
	0.168044	0.270201	P46781	P46781	40S ribosomal protein S9	RPS9	935	sp|P46781|RS9_HUMAN 40S ribosomal protein S9 OS=Homo sapiens OX=9606 GN=RPS9 PE=1 SV=3	Color2 [A=255, R=169, G=169, B=169]	1	4					10	10	10	36.1	36.1	36.1	22.591	0	59.261	211300000	11	24	10	10	10	1	9	7	9	10	9	5	9	7	9	10	9	5	9	7	9	10	9	5
	0.0623019	0.269687	P15151	P15151	Poliovirus receptor	PVR	626	sp|P15151|PVR_HUMAN Poliovirus receptor OS=Homo sapiens OX=9606 GN=PVR PE=1 SV=2	Color2 [A=255, R=169, G=169, B=169]	1	4					3	3	3	9.8	9.8	9.8	45.302	0	23.403	34099000	13	7	3	3	3	1	3	2	0	3	0	1	3	2	0	3	0	1	3	2	0	3	0	1
	0.097292	0.269119	P25398	P25398	40S ribosomal protein S12	RPS12	746	sp|P25398|RS12_HUMAN 40S ribosomal protein S12 OS=Homo sapiens OX=9606 GN=RPS12 PE=1 SV=3	Color2 [A=255, R=169, G=169, B=169]	1	4					8	8	8	54.5	54.5	54.5	14.515	0	52.336	176200000	7	23	8	8	8	1	7	4	5	8	6	3	7	4	5	8	6	3	7	4	5	8	6	3
	0.181924	0.268569	Q13151	Q13151	Heterogeneous nuclear ribonucleoprotein A0	HNRNPA0	1361	sp|Q13151|ROA0_HUMAN Heterogeneous nuclear ribonucleoprotein A0 OS=Homo sapiens OX=9606 GN=HNRNPA0 PE=1 SV=1	Color2 [A=255, R=169, G=169, B=169]	1	4					5	5	5	19.3	19.3	19.3	30.84	0	37.365	390360000	13	15	5	5	5	1	4	3	3	5	4	3	4	3	3	5	4	3	4	3	3	5	4	3
	0.15734	0.268385	Q99613;B5ME19	Q99613;B5ME19	Eukaryotic translation initiation factor 3 subunit C;Eukaryotic translation initiation factor 3 subunit C-like protein	EIF3C;EIF3CL	2016	sp|Q99613|EIF3C_HUMAN Eukaryotic translation initiation factor 3 subunit C OS=Homo sapiens OX=9606 GN=EIF3C PE=1 SV=1;sp|B5ME19|EIFCL_HUMAN Eukaryotic translation initiation factor 3 subunit C-like protein OS=Homo sapiens OX=9606 GN=EIF3CL PE=1 SV=1	Color2 [A=255, R=169, G=169, B=169]	1	4					3	3	3	4.6	4.6	4.6	105.34	0	17.513	10129000	42	6	NaN	NaN	NaN	2	1	1	1	3	2	1	1	1	1	3	2	1	1	1	1	3	2	1
	0.316285	0.264862	P27708	P27708	CAD protein;Glutamine-dependent carbamoyl-phosphate synthase;Aspartate carbamoyltransferase;Dihydroorotase	CAD	775	sp|P27708|PYR1_HUMAN CAD protein OS=Homo sapiens OX=9606 GN=CAD PE=1 SV=3	Color2 [A=255, R=169, G=169, B=169]	1	4					1	1	1	0.5	0.5	0.5	242.98	0.0025795	6.6257	907550	103	3	1	1	1	1	1	1	0	1	1	0	1	1	0	1	1	0	1	1	0	1	1	0
	0.262095	0.264646	P62851	P62851	40S ribosomal protein S25	RPS25	1181	sp|P62851|RS25_HUMAN 40S ribosomal protein S25 OS=Homo sapiens OX=9606 GN=RPS25 PE=1 SV=1	Color2 [A=255, R=169, G=169, B=169]	1	4					3	3	3	22.4	22.4	22.4	13.742	0	23.401	208590000	5	16	3	3	3	1	3	3	3	3	3	3	3	3	3	3	3	3	3	3	3	3	3	3
	0.0866459	0.264355	Q13426	Q13426	DNA repair protein XRCC4	XRCC4	1381	sp|Q13426|XRCC4_HUMAN DNA repair protein XRCC4 OS=Homo sapiens OX=9606 GN=XRCC4 PE=1 SV=2	Color2 [A=255, R=169, G=169, B=169]	1	4					1	1	1	5.4	5.4	5.4	38.286	0.0017505	6.8758	3574700	18	3	1	1	1	1	1	0	0	1	1	0	1	0	0	1	1	0	1	0	0	1	1	0
	0.130161	0.262926	P22626	P22626	Heterogeneous nuclear ribonucleoproteins A2/B1	HNRNPA2B1	724	sp|P22626|ROA2_HUMAN Heterogeneous nuclear ribonucleoproteins A2/B1 OS=Homo sapiens OX=9606 GN=HNRNPA2B1 PE=1 SV=2	Color2 [A=255, R=169, G=169, B=169]	1	4					13	13	13	42.2	42.2	42.2	37.429	0	277.96	1801200000	20	87	13	13	13	1	13	12	11	13	12	9	13	12	11	13	12	9	13	12	11	13	12	9
	0.294241	0.262902	P04843	P04843	Dolichyl-diphosphooligosaccharide--protein glycosyltransferase subunit 1	RPN1	433	sp|P04843|RPN1_HUMAN Dolichyl-diphosphooligosaccharide--protein glycosyltransferase subunit 1 OS=Homo sapiens OX=9606 GN=RPN1 PE=1 SV=1	Color2 [A=255, R=169, G=169, B=169]	1	4					19	19	19	44.3	44.3	44.3	68.569	0	154.34	280120000	37	61	19	19	19	1	17	11	11	17	13	8	17	11	11	17	13	8	17	11	11	17	13	8
	0.331241	0.262864	Q15365	Q15365	Poly(rC)-binding protein 1	PCBP1	1495	sp|Q15365|PCBP1_HUMAN Poly(rC)-binding protein 1 OS=Homo sapiens OX=9606 GN=PCBP1 PE=1 SV=2	Color2 [A=255, R=169, G=169, B=169]	1	4					11	11	8	59.3	59.3	48.3	37.497	0	157.98	539370000	17	53	11	11	8	1	10	7	8	11	9	5	10	7	8	11	9	5	7	4	5	8	6	4
	0.114139	0.262564	Q96DH6	Q96DH6	RNA-binding protein Musashi homolog 2	MSI2	1931	sp|Q96DH6|MSI2H_HUMAN RNA-binding protein Musashi homolog 2 OS=Homo sapiens OX=9606 GN=MSI2 PE=1 SV=1	Color2 [A=255, R=169, G=169, B=169]	1	4					1	1	1	4.6	4.6	4.6	35.196	0.0042589	6.4608	4308300	12	2	1	1	1	1	1	1	0	1	1	1	1	1	0	1	1	1	1	1	0	1	1	1
	0.384325	0.26237	P23528	P23528	Cofilin-1	CFL1	733	sp|P23528|COF1_HUMAN Cofilin-1 OS=Homo sapiens OX=9606 GN=CFL1 PE=1 SV=3	Color2 [A=255, R=169, G=169, B=169]	1	4					10	10	8	63.3	63.3	46.4	18.502	0	181.34	1000700000	10	39	10	10	8	1	10	10	9	9	10	9	10	10	9	9	10	9	8	8	8	7	8	8
	0.171302	0.261707	Q8IYW5	Q8IYW5	E3 ubiquitin-protein ligase RNF168	RNF168	1746	sp|Q8IYW5|RN168_HUMAN E3 ubiquitin-protein ligase RNF168 OS=Homo sapiens OX=9606 GN=RNF168 PE=1 SV=1	Color2 [A=255, R=169, G=169, B=169]	1	4					3	3	3	6.7	6.7	6.7	65.019	0	18.596	8173400	27	3	3	3	3	1	3	1	0	3	3	0	3	1	0	3	3	0	3	1	0	3	3	0
	0.114928	0.261215	Q00325	Q00325	Phosphate carrier protein, mitochondrial	SLC25A3	1260	sp|Q00325|MPCP_HUMAN Phosphate carrier protein, mitochondrial OS=Homo sapiens OX=9606 GN=SLC25A3 PE=1 SV=2	Color2 [A=255, R=169, G=169, B=169]	1	4					6	6	6	21.3	21.3	21.3	40.094	0	45.614	178690000	18	17	6	6	6	1	6	5	3	6	5	3	6	5	3	6	5	3	6	5	3	6	5	3
	0.252069	0.258108	P38159;Q96E39;O75526;Q8N7X1	P38159;Q96E39	RNA-binding motif protein, X chromosome;RNA-binding motif protein, X chromosome, N-terminally processed;RNA binding motif protein, X-linked-like-1	RBMX;RBMXL1	875	sp|P38159|RBMX_HUMAN RNA-binding motif protein, X chromosome OS=Homo sapiens OX=9606 GN=RBMX PE=1 SV=3;sp|Q96E39|RMXL1_HUMAN RNA binding motif protein, X-linked-like-1 OS=Homo sapiens OX=9606 GN=RBMXL1 PE=1 SV=1	Color2 [A=255, R=169, G=169, B=169]	1	4					5	5	5	15.9	15.9	15.9	42.331	0	62.973	146490000	25	22	NaN	NaN	NaN	4	5	4	2	5	4	2	5	4	2	5	4	2	5	4	2	5	4	2
	0.0534982	0.257144	Q01518;P40123	Q01518	Adenylyl cyclase-associated protein 1	CAP1	1270	sp|Q01518|CAP1_HUMAN Adenylyl cyclase-associated protein 1 OS=Homo sapiens OX=9606 GN=CAP1 PE=1 SV=5	Color2 [A=255, R=169, G=169, B=169]	1	4					13	13	13	32.4	32.4	32.4	51.901	0	105.47	120860000	28	17	NaN	NaN	NaN	2	1	1	8	3	13	2	1	1	8	3	13	2	1	1	8	3	13	2
	0.0951664	0.252302	P06576	P06576	ATP synthase subunit beta, mitochondrial	ATP5B	462	sp|P06576|ATPB_HUMAN ATP synthase subunit beta, mitochondrial OS=Homo sapiens OX=9606 GN=ATP5F1B PE=1 SV=3	Color2 [A=255, R=169, G=169, B=169]	1	4					20	20	20	51.8	51.8	51.8	56.559	0	195.64	1320500000	29	79	20	20	20	1	20	12	14	19	15	9	20	12	14	19	15	9	20	12	14	19	15	9
	0.196125	0.252261	Q15366;P57721	Q15366	Poly(rC)-binding protein 2	PCBP2	1496	sp|Q15366|PCBP2_HUMAN Poly(rC)-binding protein 2 OS=Homo sapiens OX=9606 GN=PCBP2 PE=1 SV=1	Color2 [A=255, R=169, G=169, B=169]	1	4					9	6	6	41.1	30.4	30.4	38.58	0	47.331	179660000	17	22	NaN	NaN	NaN	2	7	7	7	9	7	5	4	4	4	6	4	4	4	4	4	6	4	4
	0.197089	0.251197	Q92979	Q92979	Ribosomal RNA small subunit methyltransferase NEP1	EMG1	1897	sp|Q92979|NEP1_HUMAN Ribosomal RNA small subunit methyltransferase NEP1 OS=Homo sapiens OX=9606 GN=EMG1 PE=1 SV=4	Color2 [A=255, R=169, G=169, B=169]	1	4					1	1	1	8.2	8.2	8.2	26.72	0.0042571	6.4606	831420	15	1	1	1	1	1	0	0	0	1	1	0	0	0	0	1	1	0	0	0	0	1	1	0
	0.248341	0.250241	Q99590	Q99590	Protein SCAF11	SCAF11	2014	sp|Q99590|SCAFB_HUMAN Protein SCAF11 OS=Homo sapiens OX=9606 GN=SCAF11 PE=1 SV=2	Color2 [A=255, R=169, G=169, B=169]	1	4					3	3	3	3.3	3.3	3.3	164.65	0	19.009	19745000	64	3	3	3	3	1	2	1	1	2	1	1	2	1	1	2	1	1	2	1	1	2	1	1
	0.358261	0.250038	P41091;Q2VIR3	P41091;Q2VIR3	Eukaryotic translation initiation factor 2 subunit 3;Putative eukaryotic translation initiation factor 2 subunit 3-like protein	EIF2S3;EIF2S3L	897	sp|P41091|IF2G_HUMAN Eukaryotic translation initiation factor 2 subunit 3 OS=Homo sapiens OX=9606 GN=EIF2S3 PE=1 SV=3;sp|Q2VIR3|IF2GL_HUMAN Eukaryotic translation initiation factor 2 subunit 3B OS=Homo sapiens OX=9606 GN=EIF2S3B PE=2 SV=2	Color2 [A=255, R=169, G=169, B=169]	1	4					13	13	13	37.9	37.9	37.9	51.109	0	124.43	289220000	21	59	NaN	NaN	NaN	2	11	12	10	12	12	9	11	12	10	12	12	9	11	12	10	12	12	9
	0.224666	0.249526	Q12874	Q12874	Splicing factor 3A subunit 3	SF3A3	1342	sp|Q12874|SF3A3_HUMAN Splicing factor 3A subunit 3 OS=Homo sapiens OX=9606 GN=SF3A3 PE=1 SV=1	Color2 [A=255, R=169, G=169, B=169]	1	4					9	9	9	25.3	25.3	25.3	58.848	0	84.252	137010000	24	29	9	9	9	1	9	6	6	8	9	6	9	6	6	8	9	6	9	6	6	8	9	6
	0.787343	0.249412	Q9UHR5	Q9UHR5	SAP30-binding protein	SAP30BP	2317	sp|Q9UHR5|S30BP_HUMAN SAP30-binding protein OS=Homo sapiens OX=9606 GN=SAP30BP PE=1 SV=1	Color2 [A=255, R=169, G=169, B=169]	1	4					3	3	3	13	13	13	33.87	0	16.593	15157000	16	3	3	3	3	1	2	1	1	3	2	1	2	1	1	3	2	1	2	1	1	3	2	1
	0.0782615	0.248751	O60828	O60828	Polyglutamine-binding protein 1	PQBP1	245	sp|O60828|PQBP1_HUMAN Polyglutamine-binding protein 1 OS=Homo sapiens OX=9606 GN=PQBP1 PE=1 SV=1	Color2 [A=255, R=169, G=169, B=169]	1	4					2	2	2	12.8	12.8	12.8	30.472	0	13.491	11277000	10	2	2	2	2	1	2	1	0	2	1	0	2	1	0	2	1	0	2	1	0	2	1	0
	0.539462	0.247896	Q00765	Q00765	Receptor expression-enhancing protein 5	REEP5	1263	sp|Q00765|REEP5_HUMAN Receptor expression-enhancing protein 5 OS=Homo sapiens OX=9606 GN=REEP5 PE=1 SV=3	Color2 [A=255, R=169, G=169, B=169]	1	4					2	2	2	10.1	10.1	10.1	21.493	0	12.874	43575000	6	5	2	2	2	1	2	2	1	2	2	1	2	2	1	2	2	1	2	2	1	2	2	1
	0.284401	0.247772	P67809;Q9Y2T7	P67809;Q9Y2T7	Nuclease-sensitive element-binding protein 1;Y-box-binding protein 2	YBX1;YBX2	1213	sp|P67809|YBOX1_HUMAN Y-box-binding protein 1 OS=Homo sapiens OX=9606 GN=YBX1 PE=1 SV=3;sp|Q9Y2T7|YBOX2_HUMAN Y-box-binding protein 2 OS=Homo sapiens OX=9606 GN=YBX2 PE=1 SV=2	Color2 [A=255, R=169, G=169, B=169]	1	4					5	5	2	26.2	26.2	15.1	35.924	0	76.72	151770000	13	23	NaN	NaN	NaN	2	4	3	3	5	5	3	4	3	3	5	5	3	1	1	1	2	2	1
	0.0576491	0.247016	Q5T750	Q5T750	Skin-specific protein 32	XP32	1601	sp|Q5T750|XP32_HUMAN Skin-specific protein 32 OS=Homo sapiens OX=9606 GN=XP32 PE=1 SV=1	Color2 [A=255, R=169, G=169, B=169]	1	4					4	4	4	16	16	16	26.238	0	22.904	14521000	11	7	4	4	4	1	1	1	3	3	4	1	1	1	3	3	4	1	1	1	3	3	4	1
	0.528465	0.244716	P26358	P26358	DNA (cytosine-5)-methyltransferase 1	DNMT1	758	sp|P26358|DNMT1_HUMAN DNA (cytosine-5)-methyltransferase 1 OS=Homo sapiens OX=9606 GN=DNMT1 PE=1 SV=2	Color2 [A=255, R=169, G=169, B=169]	1	4					2	2	2	1.5	1.5	1.5	183.16	0	12.338	144970000	76	5	2	2	2	1	1	2	2	2	1	1	1	2	2	2	1	1	1	2	2	2	1	1
	0.19459	0.244715	P00387	P00387	NADH-cytochrome b5 reductase 3;NADH-cytochrome b5 reductase 3 membrane-bound form;NADH-cytochrome b5 reductase 3 soluble form	CYB5R3	372	sp|P00387|NB5R3_HUMAN NADH-cytochrome b5 reductase 3 OS=Homo sapiens OX=9606 GN=CYB5R3 PE=1 SV=3	Color2 [A=255, R=169, G=169, B=169]	1	4					9	9	9	46.8	46.8	46.8	34.234	0	69.036	133760000	14	20	9	9	9	1	8	4	4	9	6	4	8	4	4	9	6	4	8	4	4	9	6	4
	0.1248	0.244533	P25705	P25705	ATP synthase subunit alpha, mitochondrial	ATP5A1	749	sp|P25705|ATPA_HUMAN ATP synthase subunit alpha, mitochondrial OS=Homo sapiens OX=9606 GN=ATP5F1A PE=1 SV=1	Color2 [A=255, R=169, G=169, B=169]	1	4					20	20	20	43.6	43.6	43.6	59.75	0	218.91	1253700000	31	83	20	20	20	1	17	13	13	20	19	14	17	13	13	20	19	14	17	13	13	20	19	14
	0.123199	0.244521	Q9NPD3	Q9NPD3	Exosome complex component RRP41	EXOSC4	2190	sp|Q9NPD3|EXOS4_HUMAN Exosome complex component RRP41 OS=Homo sapiens OX=9606 GN=EXOSC4 PE=1 SV=3	Color2 [A=255, R=169, G=169, B=169]	1	4					4	4	4	22.4	22.4	22.4	26.383	0	27.745	26030000	10	8	4	4	4	1	4	1	1	4	2	2	4	1	1	4	2	2	4	1	1	4	2	2
	0.0518494	0.244372	Q9H4M9;Q9NZN3;Q9NZN4	Q9H4M9	EH domain-containing protein 1	EHD1	2145	sp|Q9H4M9|EHD1_HUMAN EH domain-containing protein 1 OS=Homo sapiens OX=9606 GN=EHD1 PE=1 SV=2	Color2 [A=255, R=169, G=169, B=169]	1	4					11	11	10	26.4	26.4	24.7	60.626	0	69.328	44789000	29	16	NaN	NaN	NaN	3	3	3	3	5	10	0	3	3	3	5	10	0	2	2	2	5	9	0
	0.487576	0.242598	Q00839	Q00839	Heterogeneous nuclear ribonucleoprotein U	HNRNPU	1264	sp|Q00839|HNRPU_HUMAN Heterogeneous nuclear ribonucleoprotein U OS=Homo sapiens OX=9606 GN=HNRNPU PE=1 SV=6	Color2 [A=255, R=169, G=169, B=169]	1	4					16	16	16	21	21	21	90.583	0	167.44	893900000	37	60	16	16	16	1	15	13	13	16	16	7	15	13	13	16	16	7	15	13	13	16	16	7
	0.0696798	0.240006	P62847	P62847	40S ribosomal protein S24	RPS24	1180	sp|P62847|RS24_HUMAN 40S ribosomal protein S24 OS=Homo sapiens OX=9606 GN=RPS24 PE=1 SV=1	Color2 [A=255, R=169, G=169, B=169]	1	4					3	3	3	28.6	28.6	28.6	15.423	0	18.699	35972000	6	5	3	3	3	1	3	2	2	3	2	0	3	2	2	3	2	0	3	2	2	3	2	0
	0.101128	0.237284	P00403	P00403	Cytochrome c oxidase subunit 2	MT-CO2	374	sp|P00403|COX2_HUMAN Cytochrome c oxidase subunit 2 OS=Homo sapiens OX=9606 GN=MT-CO2 PE=1 SV=1	Color2 [A=255, R=169, G=169, B=169]	1	4					3	3	3	20.3	20.3	20.3	25.565	0	37.93	142810000	8	13	3	3	3	1	3	2	2	3	3	2	3	2	2	3	3	2	3	2	2	3	3	2
	0.225014	0.237065	Q13435	Q13435	Splicing factor 3B subunit 2	SF3B2	1385	sp|Q13435|SF3B2_HUMAN Splicing factor 3B subunit 2 OS=Homo sapiens OX=9606 GN=SF3B2 PE=1 SV=2	Color2 [A=255, R=169, G=169, B=169]	1	4					21	21	21	36.1	36.1	36.1	100.23	0	197.06	319820000	45	48	21	21	21	1	21	14	11	20	12	8	21	14	11	20	12	8	21	14	11	20	12	8
	0.0788355	0.235912	Q7RTV0	Q7RTV0	PHD finger-like domain-containing protein 5A	PHF5A	1689	sp|Q7RTV0|PHF5A_HUMAN PHD finger-like domain-containing protein 5A OS=Homo sapiens OX=9606 GN=PHF5A PE=1 SV=1	Color2 [A=255, R=169, G=169, B=169]	1	4					3	3	3	34.5	34.5	34.5	12.405	0	21.625	27375000	8	7	3	3	3	1	3	2	2	3	3	1	3	2	2	3	3	1	3	2	2	3	3	1
	0.114426	0.235484	P35232	P35232	Prohibitin	PHB	843	sp|P35232|PHB_HUMAN Prohibitin OS=Homo sapiens OX=9606 GN=PHB PE=1 SV=1	Color2 [A=255, R=169, G=169, B=169]	1	4					11	11	11	56.2	56.2	56.2	29.804	0	112.12	407170000	18	39	11	11	11	1	11	8	6	11	10	6	11	8	6	11	10	6	11	8	6	11	10	6
	0.241918	0.235207	P62314	P62314	Small nuclear ribonucleoprotein Sm D1	SNRPD1	1161	sp|P62314|SMD1_HUMAN Small nuclear ribonucleoprotein Sm D1 OS=Homo sapiens OX=9606 GN=SNRPD1 PE=1 SV=1	Color2 [A=255, R=169, G=169, B=169]	1	4					3	3	3	37.8	37.8	37.8	13.281	0	28.306	199590000	4	16	3	3	3	1	3	2	2	3	3	2	3	2	2	3	3	2	3	2	2	3	3	2
	0.145255	0.234557	P31327	P31327	Carbamoyl-phosphate synthase [ammonia], mitochondrial	CPS1	817	sp|P31327|CPSM_HUMAN Carbamoyl-phosphate synthase [ammonia], mitochondrial OS=Homo sapiens OX=9606 GN=CPS1 PE=1 SV=2	Color2 [A=255, R=169, G=169, B=169]	1	4					4	4	4	4.2	4.2	4.2	164.94	0	23.087	11769000	77	4	4	4	4	1	4	2	1	4	1	1	4	2	1	4	1	1	4	2	1	4	1	1
	0.0390201	0.234254	P13473	P13473	Lysosome-associated membrane glycoprotein 2	LAMP2	593	sp|P13473|LAMP2_HUMAN Lysosome-associated membrane glycoprotein 2 OS=Homo sapiens OX=9606 GN=LAMP2 PE=1 SV=2	Color2 [A=255, R=169, G=169, B=169]	1	4					1	1	1	2	2	2	44.96	0.0078254	6.1686	9197600	19	5	1	1	1	1	1	1	1	1	1	1	1	1	1	1	1	1	1	1	1	1	1	1
	0.0944891	0.232775	P35268;Q6P5R6	P35268	60S ribosomal protein L22	RPL22	849	sp|P35268|RL22_HUMAN 60S ribosomal protein L22 OS=Homo sapiens OX=9606 GN=RPL22 PE=1 SV=2	Color2 [A=255, R=169, G=169, B=169]	1	4					4	4	4	36.7	36.7	36.7	14.787	0	25.737	154460000	4	9	NaN	NaN	NaN	2	3	3	3	4	4	1	3	3	3	4	4	1	3	3	3	4	4	1
	0.0708157	0.232451	Q8N1F7	Q8N1F7	Nuclear pore complex protein Nup93	NUP93	1753	sp|Q8N1F7|NUP93_HUMAN Nuclear pore complex protein Nup93 OS=Homo sapiens OX=9606 GN=NUP93 PE=1 SV=2	Color2 [A=255, R=169, G=169, B=169]	1	4					2	2	2	2.9	2.9	2.9	93.487	0.0014038	10.742	3775400	51	2	2	2	2	1	0	2	2	1	0	1	0	2	2	1	0	1	0	2	2	1	0	1
	0.0955234	0.231482	Q9BPW9	Q9BPW9	Dehydrogenase/reductase SDR family member 9	DHRS9	2038	sp|Q9BPW9|DHRS9_HUMAN Dehydrogenase/reductase SDR family member 9 OS=Homo sapiens OX=9606 GN=DHRS9 PE=1 SV=1	Color2 [A=255, R=169, G=169, B=169]	1	4					2	2	2	7.8	7.8	7.8	35.227	0	12.292	4831100	18	2	2	2	2	1	1	1	1	1	2	0	1	1	1	1	2	0	1	1	1	1	2	0
	0.17405	0.230753	P62266	P62266	40S ribosomal protein S23	RPS23	1154	sp|P62266|RS23_HUMAN 40S ribosomal protein S23 OS=Homo sapiens OX=9606 GN=RPS23 PE=1 SV=3	Color2 [A=255, R=169, G=169, B=169]	1	4					2	2	2	15.4	15.4	15.4	15.807	0	13.374	47120000	6	12	2	2	2	1	2	2	2	2	2	1	2	2	2	2	2	1	2	2	2	2	2	1
	0.159238	0.230614	P62753	P62753	40S ribosomal protein S6	RPS6	1173	sp|P62753|RS6_HUMAN 40S ribosomal protein S6 OS=Homo sapiens OX=9606 GN=RPS6 PE=1 SV=1	Color2 [A=255, R=169, G=169, B=169]	1	4					4	4	4	16.1	16.1	16.1	28.68	0	41.736	137850000	8	14	4	4	4	1	4	3	2	3	3	2	4	3	2	3	3	2	4	3	2	3	3	2
	0.246436	0.230381	Q8WVM8	Q8WVM8	Sec1 family domain-containing protein 1	SCFD1	1845	sp|Q8WVM8|SCFD1_HUMAN Sec1 family domain-containing protein 1 OS=Homo sapiens OX=9606 GN=SCFD1 PE=1 SV=4	Color2 [A=255, R=169, G=169, B=169]	1	4					10	10	10	23.8	23.8	23.8	72.379	0	76.145	76317000	34	26	10	10	10	1	10	7	6	10	7	5	10	7	6	10	7	5	10	7	6	10	7	5
	0.288547	0.229415	Q07021	Q07021	Complement component 1 Q subcomponent-binding protein, mitochondrial	C1QBP	1308	sp|Q07021|C1QBP_HUMAN Complement component 1 Q subcomponent-binding protein, mitochondrial OS=Homo sapiens OX=9606 GN=C1QBP PE=1 SV=1	Color2 [A=255, R=169, G=169, B=169]	1	4					5	5	5	26.2	26.2	26.2	31.362	0	35.994	54953000	13	16	5	5	5	1	4	4	3	5	4	3	4	4	3	5	4	3	4	4	3	5	4	3
	0.0603851	0.229198	O94826	O94826	Mitochondrial import receptor subunit TOM70	TOMM70A	312	sp|O94826|TOM70_HUMAN Mitochondrial import receptor subunit TOM70 OS=Homo sapiens OX=9606 GN=TOMM70 PE=1 SV=1	Color2 [A=255, R=169, G=169, B=169]	1	4					10	10	10	22.2	22.2	22.2	67.454	0	77.096	75057000	31	17	10	10	10	1	9	3	3	10	6	1	9	3	3	10	6	1	9	3	3	10	6	1
	0.136034	0.229062	O14980	O14980	Exportin-1	XPO1	149	sp|O14980|XPO1_HUMAN Exportin-1 OS=Homo sapiens OX=9606 GN=XPO1 PE=1 SV=1	Color2 [A=255, R=169, G=169, B=169]	1	4					9	9	9	10.3	10.3	10.3	123.38	0	54.907	59033000	53	17	9	9	9	1	6	8	4	9	5	7	6	8	4	9	5	7	6	8	4	9	5	7
	0.4228	0.228008	Q9Y5A9	Q9Y5A9	YTH domain-containing family protein 2	YTHDF2	2440	sp|Q9Y5A9|YTHD2_HUMAN YTH domain-containing family protein 2 OS=Homo sapiens OX=9606 GN=YTHDF2 PE=1 SV=2	Color2 [A=255, R=169, G=169, B=169]	1	4					6	6	6	13.5	13.5	13.5	62.333	0	36.234	57829000	20	10	6	6	6	1	6	5	5	6	5	4	6	5	5	6	5	4	6	5	5	6	5	4
	0.10824	0.225955	P13073	P13073	Cytochrome c oxidase subunit 4 isoform 1, mitochondrial	COX4I1	592	sp|P13073|COX41_HUMAN Cytochrome c oxidase subunit 4 isoform 1, mitochondrial OS=Homo sapiens OX=9606 GN=COX4I1 PE=1 SV=1	Color2 [A=255, R=169, G=169, B=169]	1	4					6	6	6	34.3	34.3	34.3	19.576	0	43.838	201990000	11	23	6	6	6	1	5	4	3	5	6	2	5	4	3	5	6	2	5	4	3	5	6	2
	0.214467	0.225831	O60716	O60716	Catenin delta-1	CTNND1	239	sp|O60716|CTND1_HUMAN Catenin delta-1 OS=Homo sapiens OX=9606 GN=CTNND1 PE=1 SV=1	Color2 [A=255, R=169, G=169, B=169]	1	4					18	18	18	29.2	29.2	29.2	108.17	0	131.5	187990000	48	55	18	18	18	1	16	14	13	17	15	8	16	14	13	17	15	8	16	14	13	17	15	8
	0.298377	0.223627	P50995	P50995	Annexin A11	ANXA11	1001	sp|P50995|ANX11_HUMAN Annexin A11 OS=Homo sapiens OX=9606 GN=ANXA11 PE=1 SV=1	Color2 [A=255, R=169, G=169, B=169]	1	4					14	14	14	26.9	26.9	26.9	54.389	0	93.677	207580000	19	46	14	14	14	1	12	10	12	13	11	7	12	10	12	13	11	7	12	10	12	13	11	7
	0.0973529	0.223286	Q15070	Q15070	Mitochondrial inner membrane protein OXA1L	OXA1L	1481	sp|Q15070|OXA1L_HUMAN Mitochondrial inner membrane protein OXA1L OS=Homo sapiens OX=9606 GN=OXA1L PE=1 SV=3	Color2 [A=255, R=169, G=169, B=169]	1	4					2	2	2	5.1	5.1	5.1	48.547	0	12.231	11157000	15	3	2	2	2	1	2	1	0	2	1	1	2	1	0	2	1	1	2	1	0	2	1	1
	0.219619	0.220568	P62701;P22090;Q8TD47	P62701	40S ribosomal protein S4, X isoform	RPS4X	1170	sp|P62701|RS4X_HUMAN 40S ribosomal protein S4, X isoform OS=Homo sapiens OX=9606 GN=RPS4X PE=1 SV=2	Color2 [A=255, R=169, G=169, B=169]	1	4					11	11	11	41.1	41.1	41.1	29.597	0	80.046	291380000	16	35	NaN	NaN	NaN	3	11	10	11	10	11	7	11	10	11	10	11	7	11	10	11	10	11	7
	0.782696	0.219556	P63208	P63208	S-phase kinase-associated protein 1	SKP1	1204	sp|P63208|SKP1_HUMAN S-phase kinase-associated protein 1 OS=Homo sapiens OX=9606 GN=SKP1 PE=1 SV=2	Color2 [A=255, R=169, G=169, B=169]	1	4					6	6	6	44.2	44.2	44.2	18.658	0	48.324	138050000	10	22	6	6	6	1	6	5	4	6	6	4	6	5	4	6	6	4	6	5	4	6	6	4
	0.805295	0.216113	P35249	P35249	Replication factor C subunit 4	RFC4	846	sp|P35249|RFC4_HUMAN Replication factor C subunit 4 OS=Homo sapiens OX=9606 GN=RFC4 PE=1 SV=2	Color2 [A=255, R=169, G=169, B=169]	1	4					11	11	11	42.4	42.4	42.4	39.681	0	107.9	154360000	19	32	11	11	11	1	11	9	9	11	10	9	11	9	9	11	10	9	11	9	9	11	10	9
	0.583642	0.214132	O94919	O94919	Endonuclease domain-containing 1 protein	ENDOD1	321	sp|O94919|ENDD1_HUMAN Endonuclease domain-containing 1 protein OS=Homo sapiens OX=9606 GN=ENDOD1 PE=1 SV=2	Color2 [A=255, R=169, G=169, B=169]	1	4					4	4	4	12.2	12.2	12.2	55.016	0	24.051	11493000	24	5	4	4	4	1	2	2	3	4	3	1	2	2	3	4	3	1	2	2	3	4	3	1
	0.0620537	0.213268	Q9UIW2;P51805;Q9HCM2	Q9UIW2	Plexin-A1	PLXNA1	2324	sp|Q9UIW2|PLXA1_HUMAN Plexin-A1 OS=Homo sapiens OX=9606 GN=PLXNA1 PE=1 SV=3	Color2 [A=255, R=169, G=169, B=169]	1	4					4	4	4	2.5	2.5	2.5	211.06	0	24.028	12338000	96	5	NaN	NaN	NaN	3	4	0	1	4	0	0	4	0	1	4	0	0	4	0	1	4	0	0
	0.0390308	0.212622	P12235	P12235	ADP/ATP translocase 1	SLC25A4	580	sp|P12235|ADT1_HUMAN ADP/ATP translocase 1 OS=Homo sapiens OX=9606 GN=SLC25A4 PE=1 SV=4	Color2 [A=255, R=169, G=169, B=169]	1	4					11	5	5	38.3	17.1	17.1	33.064	0	30.152	34235000	20	7	11	5	5	1	10	9	6	11	9	5	4	3	0	5	3	0	4	3	0	5	3	0
	0.0562291	0.2125	Q99961	Q99961	Endophilin-A2	SH3GL1	2036	sp|Q99961|SH3G1_HUMAN Endophilin-A2 OS=Homo sapiens OX=9606 GN=SH3GL1 PE=1 SV=1	Color2 [A=255, R=169, G=169, B=169]	1	4					2	2	2	8.7	8.7	8.7	41.489	0	11.264	2640000	16	2	2	2	2	1	1	0	0	1	2	0	1	0	0	1	2	0	1	0	0	1	2	0
	0.231293	0.211541	P62913	P62913	60S ribosomal protein L11	RPL11	1192	sp|P62913|RL11_HUMAN 60S ribosomal protein L11 OS=Homo sapiens OX=9606 GN=RPL11 PE=1 SV=2	Color2 [A=255, R=169, G=169, B=169]	1	4					3	3	3	20.2	20.2	20.2	20.252	0	32.764	227740000	10	13	3	3	3	1	3	2	2	3	3	2	3	2	2	3	3	2	3	2	2	3	3	2
	0.215037	0.211447	Q9H1A4	Q9H1A4	Anaphase-promoting complex subunit 1	ANAPC1	2126	sp|Q9H1A4|APC1_HUMAN Anaphase-promoting complex subunit 1 OS=Homo sapiens OX=9606 GN=ANAPC1 PE=1 SV=1	Color2 [A=255, R=169, G=169, B=169]	1	4					1	1	1	0.5	0.5	0.5	216.5	0.0089906	6.1095	2671000	91	2	1	1	1	1	1	1	1	1	1	1	1	1	1	1	1	1	1	1	1	1	1	1
	0.176192	0.211257	Q86V81	Q86V81	THO complex subunit 4	ALYREF	1708	sp|Q86V81|THOC4_HUMAN THO complex subunit 4 OS=Homo sapiens OX=9606 GN=ALYREF PE=1 SV=3	Color2 [A=255, R=169, G=169, B=169]	1	4					6	6	6	33.1	33.1	33.1	26.888	0	64.558	411580000	13	37	6	6	6	1	6	4	5	6	5	6	6	4	5	6	5	6	6	4	5	6	5	6
	0.350908	0.210059	Q13263	Q13263	Transcription intermediary factor 1-beta	TRIM28	1369	sp|Q13263|TIF1B_HUMAN Transcription intermediary factor 1-beta OS=Homo sapiens OX=9606 GN=TRIM28 PE=1 SV=5	Color2 [A=255, R=169, G=169, B=169]	1	4					16	16	16	29.6	29.6	29.6	88.549	0	121.04	115480000	32	47	16	16	16	1	13	10	7	16	13	6	13	10	7	16	13	6	13	10	7	16	13	6
	0.0481143	0.209726	Q14241	Q14241	Transcription elongation factor B polypeptide 3	TCEB3	1433	sp|Q14241|ELOA1_HUMAN Elongin-A OS=Homo sapiens OX=9606 GN=ELOA PE=1 SV=2	Color2 [A=255, R=169, G=169, B=169]	1	4					2	2	2	3.8	3.8	3.8	89.908	0	13.461	9541300	37	3	2	2	2	1	2	0	1	2	1	0	2	0	1	2	1	0	2	0	1	2	1	0
	0.0845456	0.208512	P22087	P22087	rRNA 2-O-methyltransferase fibrillarin	FBL	715	sp|P22087|FBRL_HUMAN rRNA 2-O-methyltransferase fibrillarin OS=Homo sapiens OX=9606 GN=FBL PE=1 SV=2	Color2 [A=255, R=169, G=169, B=169]	1	4					9	9	7	32.1	32.1	28.7	33.784	0	61.749	68478000	19	18	9	9	7	1	8	2	5	9	6	2	8	2	5	9	6	2	7	2	5	7	5	2
	0.259585	0.208473	P35251	P35251	Replication factor C subunit 1	RFC1	848	sp|P35251|RFC1_HUMAN Replication factor C subunit 1 OS=Homo sapiens OX=9606 GN=RFC1 PE=1 SV=4	Color2 [A=255, R=169, G=169, B=169]	1	4					18	18	18	21.1	21.1	21.1	128.25	0	143.12	181040000	57	43	18	18	18	1	18	10	11	18	13	6	18	10	11	18	13	6	18	10	11	18	13	6
	0.126599	0.208069	P55884	P55884	Eukaryotic translation initiation factor 3 subunit B	EIF3B	1078	sp|P55884|EIF3B_HUMAN Eukaryotic translation initiation factor 3 subunit B OS=Homo sapiens OX=9606 GN=EIF3B PE=1 SV=3	Color2 [A=255, R=169, G=169, B=169]	1	4					9	9	9	11.9	11.9	11.9	92.48	0	53.899	51227000	36	19	9	9	9	1	5	6	5	8	8	4	5	6	5	8	8	4	5	6	5	8	8	4
	0.227817	0.204647	O95373	O95373	Importin-7	IPO7	340	sp|O95373|IPO7_HUMAN Importin-7 OS=Homo sapiens OX=9606 GN=IPO7 PE=1 SV=1	Color2 [A=255, R=169, G=169, B=169]	1	4					2	2	2	2.3	2.3	2.3	119.52	0	12.11	6918300	42	3	2	2	2	1	2	1	1	2	2	1	2	1	1	2	2	1	2	1	1	2	2	1
	0.217105	0.20447	Q96GM5	Q96GM5	SWI/SNF-related matrix-associated actin-dependent regulator of chromatin subfamily D member 1	SMARCD1	1945	sp|Q96GM5|SMRD1_HUMAN SWI/SNF-related matrix-associated actin-dependent regulator of chromatin subfamily D member 1 OS=Homo sapiens OX=9606 GN=SMARCD1 PE=1 SV=2	Color2 [A=255, R=169, G=169, B=169]	1	4					4	4	2	10.5	10.5	5.6	58.232	0	24.498	11846000	32	4	4	4	2	1	4	4	2	2	3	2	4	4	2	2	3	2	2	2	1	1	1	1
	0.104199	0.203571	Q8WU79	Q8WU79	Stromal membrane-associated protein 2	SMAP2	1835	sp|Q8WU79|SMAP2_HUMAN Stromal membrane-associated protein 2 OS=Homo sapiens OX=9606 GN=SMAP2 PE=1 SV=1	Color2 [A=255, R=169, G=169, B=169]	1	4					7	7	7	22.4	22.4	22.4	46.785	0	54.041	83815000	15	29	7	7	7	1	7	5	7	5	5	5	7	5	7	5	5	5	7	5	7	5	5	5
	0.0486839	0.203096	Q9UQ80	Q9UQ80	Proliferation-associated protein 2G4	PA2G4	2383	sp|Q9UQ80|PA2G4_HUMAN Proliferation-associated protein 2G4 OS=Homo sapiens OX=9606 GN=PA2G4 PE=1 SV=3	Color2 [A=255, R=169, G=169, B=169]	1	4					6	6	6	21.3	21.3	21.3	43.786	0	37.752	15817000	22	8	6	6	6	1	1	1	3	4	6	0	1	1	3	4	6	0	1	1	3	4	6	0
	0.309663	0.20274	Q2KHR3	Q2KHR3	Glutamine and serine-rich protein 1	QSER1	1553	sp|Q2KHR3|QSER1_HUMAN Glutamine and serine-rich protein 1 OS=Homo sapiens OX=9606 GN=QSER1 PE=1 SV=3	Color2 [A=255, R=169, G=169, B=169]	1	4					4	4	4	3.1	3.1	3.1	189.97	0	23.212	14767000	65	4	4	4	4	1	3	4	3	3	3	3	3	4	3	3	3	3	3	4	3	3	3	3
	0.0487961	0.20149	P00390	P00390	Glutathione reductase, mitochondrial	GSR	373	sp|P00390|GSHR_HUMAN Glutathione reductase, mitochondrial OS=Homo sapiens OX=9606 GN=GSR PE=1 SV=2	Color2 [A=255, R=169, G=169, B=169]	1	4					3	3	3	7.1	7.1	7.1	56.256	0	17.702	6368700	23	3	3	3	3	1	0	0	0	1	3	0	0	0	0	1	3	0	0	0	0	1	3	0
	0.136155	0.201387	P41743	P41743	Protein kinase C iota type	PRKCI	904	sp|P41743|KPCI_HUMAN Protein kinase C iota type OS=Homo sapiens OX=9606 GN=PRKCI PE=1 SV=2	Color2 [A=255, R=169, G=169, B=169]	1	4					2	2	2	4.5	4.5	4.5	68.262	0	13.487	16740000	24	8	2	2	2	1	2	2	2	2	2	2	2	2	2	2	2	2	2	2	2	2	2	2
	0.143324	0.20088	P49585;Q9Y5K3	P49585;Q9Y5K3	Choline-phosphate cytidylyltransferase A;Choline-phosphate cytidylyltransferase B	PCYT1A;PCYT1B	970	sp|P49585|PCY1A_HUMAN Choline-phosphate cytidylyltransferase A OS=Homo sapiens OX=9606 GN=PCYT1A PE=1 SV=2;sp|Q9Y5K3|PCY1B_HUMAN Choline-phosphate cytidylyltransferase B OS=Homo sapiens OX=9606 GN=PCYT1B PE=1 SV=1	Color2 [A=255, R=169, G=169, B=169]	1	4					5	5	5	20.2	20.2	20.2	41.731	0	36.613	78223000	22	17	NaN	NaN	NaN	2	5	5	3	5	4	3	5	5	3	5	4	3	5	5	3	5	4	3
	0.0257312	0.199318	O96008	O96008	Mitochondrial import receptor subunit TOM40 homolog	TOMM40	367	sp|O96008|TOM40_HUMAN Mitochondrial import receptor subunit TOM40 homolog OS=Homo sapiens OX=9606 GN=TOMM40 PE=1 SV=1	Color2 [A=255, R=169, G=169, B=169]	1	4					5	5	5	23	23	23	37.893	0	36.667	95459000	10	10	5	5	5	1	5	1	0	5	0	0	5	1	0	5	0	0	5	1	0	5	0	0
	0.118095	0.198825	Q99623	Q99623	Prohibitin-2	PHB2	2017	sp|Q99623|PHB2_HUMAN Prohibitin-2 OS=Homo sapiens OX=9606 GN=PHB2 PE=1 SV=2	Color2 [A=255, R=169, G=169, B=169]	1	4					11	11	11	43.5	43.5	43.5	33.296	0	101.96	337120000	22	39	11	11	11	1	11	8	10	11	9	9	11	8	10	11	9	9	11	8	10	11	9	9
	0.0800712	0.198696	Q29RF7	Q29RF7	Sister chromatid cohesion protein PDS5 homolog A	PDS5A	1552	sp|Q29RF7|PDS5A_HUMAN Sister chromatid cohesion protein PDS5 homolog A OS=Homo sapiens OX=9606 GN=PDS5A PE=1 SV=1	Color2 [A=255, R=169, G=169, B=169]	1	4					3	3	3	2.6	2.6	2.6	150.83	0	17.145	10457000	75	3	3	3	3	1	2	3	2	3	2	3	2	3	2	3	2	3	2	3	2	3	2	3
	0.109387	0.196463	P62995	P62995	Transformer-2 protein homolog beta	TRA2B	1196	sp|P62995|TRA2B_HUMAN Transformer-2 protein homolog beta OS=Homo sapiens OX=9606 GN=TRA2B PE=1 SV=1	Color2 [A=255, R=169, G=169, B=169]	1	4					5	5	5	18.1	18.1	18.1	33.665	0	37.63	124240000	12	15	5	5	5	1	5	4	4	5	4	4	5	4	4	5	4	4	5	4	4	5	4	4
	0.061285	0.196042	Q13445	Q13445	Transmembrane emp24 domain-containing protein 1	TMED1	1387	sp|Q13445|TMED1_HUMAN Transmembrane emp24 domain-containing protein 1 OS=Homo sapiens OX=9606 GN=TMED1 PE=1 SV=1	Color2 [A=255, R=169, G=169, B=169]	1	4					3	3	3	11.5	11.5	11.5	25.206	0	18.932	9539200	6	4	3	3	3	1	3	2	0	3	1	0	3	2	0	3	1	0	3	2	0	3	1	0
	0.185154	0.192727	P53618	P53618	Coatomer subunit beta	COPB1	1043	sp|P53618|COPB_HUMAN Coatomer subunit beta OS=Homo sapiens OX=9606 GN=COPB1 PE=1 SV=3	Color2 [A=255, R=169, G=169, B=169]	1	4					13	13	13	17.1	17.1	17.1	107.14	0	79.682	68167000	48	22	13	13	13	1	9	8	7	9	11	5	9	8	7	9	11	5	9	8	7	9	11	5
	0.0598381	0.192485	Q13433	Q13433	Zinc transporter ZIP6	SLC39A6	1384	sp|Q13433|S39A6_HUMAN Zinc transporter ZIP6 OS=Homo sapiens OX=9606 GN=SLC39A6 PE=1 SV=3	Color2 [A=255, R=169, G=169, B=169]	1	4					3	3	3	4.1	4.1	4.1	85.046	0	17.963	13448000	20	3	3	3	3	1	2	1	0	3	0	0	2	1	0	3	0	0	2	1	0	3	0	0
	0.0467097	0.192443	Q13523	Q13523	Serine/threonine-protein kinase PRP4 homolog	PRPF4B	1394	sp|Q13523|PRP4B_HUMAN Serine/threonine-protein kinase PRP4 homolog OS=Homo sapiens OX=9606 GN=PRPF4B PE=1 SV=3	Color2 [A=255, R=169, G=169, B=169]	1	4					12	12	12	15.9	15.9	15.9	116.99	0	91.369	103440000	41	24	12	12	12	1	12	4	2	12	7	2	12	4	2	12	7	2	12	4	2	12	7	2
	0.110776	0.192316	Q9Y2A7	Q9Y2A7	Nck-associated protein 1	NCKAP1	2397	sp|Q9Y2A7|NCKP1_HUMAN Nck-associated protein 1 OS=Homo sapiens OX=9606 GN=NCKAP1 PE=1 SV=1	Color2 [A=255, R=169, G=169, B=169]	1	4					3	3	3	3.7	3.7	3.7	128.79	0	18.381	18230000	61	5	3	3	3	1	2	3	3	3	3	1	2	3	3	3	3	1	2	3	3	3	3	1
	0.0582987	0.192106	O60784	O60784	Target of Myb protein 1	TOM1	243	sp|O60784|TOM1_HUMAN Target of Myb protein 1 OS=Homo sapiens OX=9606 GN=TOM1 PE=1 SV=2	Color2 [A=255, R=169, G=169, B=169]	1	4					7	7	7	29.9	29.9	29.9	53.818	0	67.272	92188000	18	14	7	7	7	1	6	3	1	7	6	1	6	3	1	7	6	1	6	3	1	7	6	1
	0.30811	0.191813	P51648	P51648	Fatty aldehyde dehydrogenase	ALDH3A2	1013	sp|P51648|AL3A2_HUMAN Aldehyde dehydrogenase family 3 member A2 OS=Homo sapiens OX=9606 GN=ALDH3A2 PE=1 SV=1	Color2 [A=255, R=169, G=169, B=169]	1	4					7	6	6	17.3	14.8	14.8	54.847	0	37.955	56145000	22	16	7	6	6	1	7	6	5	7	6	4	6	5	4	6	5	4	6	5	4	6	5	4
	0.0506199	0.188445	Q6IBS0	Q6IBS0	Twinfilin-2	TWF2	1631	sp|Q6IBS0|TWF2_HUMAN Twinfilin-2 OS=Homo sapiens OX=9606 GN=TWF2 PE=1 SV=2	Color2 [A=255, R=169, G=169, B=169]	1	4					2	2	2	8.6	8.6	8.6	39.548	0	11.846	3800400	20	3	2	2	2	1	0	1	1	1	2	0	0	1	1	1	2	0	0	1	1	1	2	0
	0.18811	0.186796	Q09666	Q09666	Neuroblast differentiation-associated protein AHNAK	AHNAK	1325	sp|Q09666|AHNK_HUMAN Neuroblast differentiation-associated protein AHNAK OS=Homo sapiens OX=9606 GN=AHNAK PE=1 SV=2	Color2 [A=255, R=169, G=169, B=169]	1	4					169	169	169	55.3	55.3	55.3	629.09	0	323.31	5366100000	376	562	169	169	169	1	150	133	114	162	155	100	150	133	114	162	155	100	150	133	114	162	155	100
	0.166005	0.186551	P78344	P78344	Eukaryotic translation initiation factor 4 gamma 2	EIF4G2	1226	sp|P78344|IF4G2_HUMAN Eukaryotic translation initiation factor 4 gamma 2 OS=Homo sapiens OX=9606 GN=EIF4G2 PE=1 SV=1	Color2 [A=255, R=169, G=169, B=169]	1	4					2	2	2	4.4	4.4	4.4	102.36	0	11.768	5285400	50	3	2	2	2	1	1	1	1	2	1	1	1	1	1	2	1	1	1	1	1	2	1	1
	0.271356	0.18593	P12270	P12270	Nucleoprotein TPR	TPR	583	sp|P12270|TPR_HUMAN Nucleoprotein TPR OS=Homo sapiens OX=9606 GN=TPR PE=1 SV=3	Color2 [A=255, R=169, G=169, B=169]	1	4					9	9	9	6.2	6.2	6.2	267.29	0	56.018	40546000	108	16	9	9	9	1	8	5	2	9	6	2	8	5	2	9	6	2	8	5	2	9	6	2
	0.170799	0.185732	Q9NVP1	Q9NVP1	ATP-dependent RNA helicase DDX18	DDX18	2229	sp|Q9NVP1|DDX18_HUMAN ATP-dependent RNA helicase DDX18 OS=Homo sapiens OX=9606 GN=DDX18 PE=1 SV=2	Color2 [A=255, R=169, G=169, B=169]	1	4					1	1	1	1.8	1.8	1.8	75.406	0.0058406	6.2959	3633000	34	1	1	1	1	1	1	1	1	1	0	1	1	1	1	1	0	1	1	1	1	1	0	1
	0.0658237	0.185627	P62244	P62244	40S ribosomal protein S15a	RPS15A	1150	sp|P62244|RS15A_HUMAN 40S ribosomal protein S15a OS=Homo sapiens OX=9606 GN=RPS15A PE=1 SV=2	Color2 [A=255, R=169, G=169, B=169]	1	4					3	3	3	23.8	23.8	23.8	14.839	0	20.333	79318000	8	8	3	3	3	1	2	1	2	3	2	1	2	1	2	3	2	1	2	1	2	3	2	1
	0.0344943	0.184152	P26583	P26583	High mobility group protein B2	HMGB2	763	sp|P26583|HMGB2_HUMAN High mobility group protein B2 OS=Homo sapiens OX=9606 GN=HMGB2 PE=1 SV=2	Color2 [A=255, R=169, G=169, B=169]	1	4					3	2	2	18.7	12.9	12.9	24.033	0	13.247	20313000	6	2	3	2	2	1	0	2	2	1	3	1	0	1	1	1	2	0	0	1	1	1	2	0
	0.256497	0.182014	Q15393	Q15393	Splicing factor 3B subunit 3	SF3B3	1501	sp|Q15393|SF3B3_HUMAN Splicing factor 3B subunit 3 OS=Homo sapiens OX=9606 GN=SF3B3 PE=1 SV=4	Color2 [A=255, R=169, G=169, B=169]	1	4					28	28	28	29.9	29.9	29.9	135.58	0	206.23	476020000	52	81	28	28	28	1	26	19	16	26	22	14	26	19	16	26	22	14	26	19	16	26	22	14
	0.0739733	0.182	P06748	P06748	Nucleophosmin	NPM1	469	sp|P06748|NPM_HUMAN Nucleophosmin OS=Homo sapiens OX=9606 GN=NPM1 PE=1 SV=2	Color2 [A=255, R=169, G=169, B=169]	1	4					10	10	10	53.7	53.7	53.7	32.575	0	323.31	1535500000	12	66	10	10	10	1	10	8	9	10	7	6	10	8	9	10	7	6	10	8	9	10	7	6
	0.310672	0.181411	Q15554	Q15554	Telomeric repeat-binding factor 2	TERF2	1509	sp|Q15554|TERF2_HUMAN Telomeric repeat-binding factor 2 OS=Homo sapiens OX=9606 GN=TERF2 PE=1 SV=3	Color2 [A=255, R=169, G=169, B=169]	1	4					2	2	2	6.3	6.3	6.3	59.593	0	12.165	7929500	27	3	2	2	2	1	2	1	1	2	2	1	2	1	1	2	2	1	2	1	1	2	2	1
	0.249108	0.180752	O75844	O75844	CAAX prenyl protease 1 homolog	ZMPSTE24	296	sp|O75844|FACE1_HUMAN CAAX prenyl protease 1 homolog OS=Homo sapiens OX=9606 GN=ZMPSTE24 PE=1 SV=2	Color2 [A=255, R=169, G=169, B=169]	1	4					2	2	2	5.9	5.9	5.9	54.812	0	14.695	23471000	19	4	2	2	2	1	2	1	1	2	1	1	2	1	1	2	1	1	2	1	1	2	1	1
	0.162751	0.179658	P62316	P62316	Small nuclear ribonucleoprotein Sm D2	SNRPD2	1162	sp|P62316|SMD2_HUMAN Small nuclear ribonucleoprotein Sm D2 OS=Homo sapiens OX=9606 GN=SNRPD2 PE=1 SV=1	Color2 [A=255, R=169, G=169, B=169]	1	4					6	6	6	47.5	47.5	47.5	13.527	0	46.784	141890000	7	19	6	6	6	1	5	5	2	6	5	4	5	5	2	6	5	4	5	5	2	6	5	4
	0.122463	0.176985	Q14978	Q14978	Nucleolar and coiled-body phosphoprotein 1	NOLC1	1463	sp|Q14978|NOLC1_HUMAN Nucleolar and coiled-body phosphoprotein 1 OS=Homo sapiens OX=9606 GN=NOLC1 PE=1 SV=2	Color2 [A=255, R=169, G=169, B=169]	1	4					6	6	6	10.6	10.6	10.6	73.602	0	35.847	215610000	33	14	6	6	6	1	5	5	5	6	5	5	5	5	5	6	5	5	5	5	5	6	5	5
	0.0924587	0.176692	Q9H9B4	Q9H9B4	Sideroflexin-1	SFXN1	2161	sp|Q9H9B4|SFXN1_HUMAN Sideroflexin-1 OS=Homo sapiens OX=9606 GN=SFXN1 PE=1 SV=4	Color2 [A=255, R=169, G=169, B=169]	1	4					6	6	6	24.2	24.2	24.2	35.619	0	41.593	90513000	16	14	6	6	6	1	6	4	3	6	3	3	6	4	3	6	3	3	6	4	3	6	3	3
	0.0946671	0.175378	P11388	P11388	DNA topoisomerase 2-alpha	TOP2A	570	sp|P11388|TOP2A_HUMAN DNA topoisomerase 2-alpha OS=Homo sapiens OX=9606 GN=TOP2A PE=1 SV=3	Color2 [A=255, R=169, G=169, B=169]	1	4					39	39	28	31.3	31.3	24.6	174.38	0	323.31	821910000	81	110	39	39	28	1	36	22	21	38	29	13	36	22	21	38	29	13	25	12	13	27	18	7
	0.0906909	0.172295	Q93009	Q93009	Ubiquitin carboxyl-terminal hydrolase 7	USP7	1898	sp|Q93009|UBP7_HUMAN Ubiquitin carboxyl-terminal hydrolase 7 OS=Homo sapiens OX=9606 GN=USP7 PE=1 SV=2	Color2 [A=255, R=169, G=169, B=169]	1	4					9	9	9	11.2	11.2	11.2	128.3	0	57.648	30807000	64	10	9	9	9	1	8	2	1	6	5	1	8	2	1	6	5	1	8	2	1	6	5	1
	0.29769	0.172236	O94905	O94905	Erlin-2	ERLIN2	317	sp|O94905|ERLN2_HUMAN Erlin-2 OS=Homo sapiens OX=9606 GN=ERLIN2 PE=1 SV=1	Color2 [A=255, R=169, G=169, B=169]	1	4					7	7	5	24.5	24.5	20.9	37.839	0	45.62	44976000	21	16	7	7	5	1	6	6	4	6	5	5	6	6	4	6	5	5	4	4	2	4	3	3
	0.0600015	0.170773	P50148	P50148	Guanine nucleotide-binding protein G(q) subunit alpha	GNAQ	986	sp|P50148|GNAQ_HUMAN Guanine nucleotide-binding protein G(q) subunit alpha OS=Homo sapiens OX=9606 GN=GNAQ PE=1 SV=4	Color2 [A=255, R=169, G=169, B=169]	1	4					7	3	3	24.8	12.8	12.8	42.142	0	18.273	20639000	19	5	7	3	3	1	6	4	3	7	5	3	3	1	0	3	2	0	3	1	0	3	2	0
	0.101527	0.170512	P51991	P51991	Heterogeneous nuclear ribonucleoprotein A3	HNRNPA3	1020	sp|P51991|ROA3_HUMAN Heterogeneous nuclear ribonucleoprotein A3 OS=Homo sapiens OX=9606 GN=HNRNPA3 PE=1 SV=2	Color2 [A=255, R=169, G=169, B=169]	1	4					10	10	10	31.7	31.7	31.7	39.594	0	101.28	257000000	19	35	10	10	10	1	10	6	6	8	7	3	10	6	6	8	7	3	10	6	6	8	7	3
	0.128894	0.169825	Q12906	Q12906	Interleukin enhancer-binding factor 3	ILF3	1344	sp|Q12906|ILF3_HUMAN Interleukin enhancer-binding factor 3 OS=Homo sapiens OX=9606 GN=ILF3 PE=1 SV=3	Color2 [A=255, R=169, G=169, B=169]	1	4					19	19	17	27.5	27.5	25.1	95.337	0	145.9	229890000	37	46	19	19	17	1	16	13	9	19	13	6	16	13	9	19	13	6	15	13	9	17	12	6
	0.102414	0.169242	P09012	P09012	U1 small nuclear ribonucleoprotein A	SNRPA	516	sp|P09012|SNRPA_HUMAN U1 small nuclear ribonucleoprotein A OS=Homo sapiens OX=9606 GN=SNRPA PE=1 SV=3	Color2 [A=255, R=169, G=169, B=169]	1	4					4	4	4	27	27	27	31.279	0	39.552	96405000	12	9	4	4	4	1	4	2	1	4	2	2	4	2	1	4	2	2	4	2	1	4	2	2
	0.0797383	0.16879	Q15517	Q15517	Corneodesmosin	CDSN	1507	sp|Q15517|CDSN_HUMAN Corneodesmosin OS=Homo sapiens OX=9606 GN=CDSN PE=1 SV=3	Color2 [A=255, R=169, G=169, B=169]	1	4					2	2	2	5.1	5.1	5.1	51.522	0	14.451	30942000	15	10	2	2	2	1	2	2	2	2	2	2	2	2	2	2	2	2	2	2	2	2	2	2
	0.089985	0.167427	O95139	O95139	NADH dehydrogenase [ubiquinone] 1 beta subcomplex subunit 6	NDUFB6	323	sp|O95139|NDUB6_HUMAN NADH dehydrogenase [ubiquinone] 1 beta subcomplex subunit 6 OS=Homo sapiens OX=9606 GN=NDUFB6 PE=1 SV=3	Color2 [A=255, R=169, G=169, B=169]	1	4					1	1	1	14.1	14.1	14.1	15.489	0.0017452	6.8142	2259100	8	1	1	1	1	1	1	0	0	1	1	0	1	0	0	1	1	0	1	0	0	1	1	0
	0.136178	0.167042	Q9C005	Q9C005	Protein dpy-30 homolog	DPY30	2100	sp|Q9C005|DPY30_HUMAN Protein dpy-30 homolog OS=Homo sapiens OX=9606 GN=DPY30 PE=1 SV=1	Color2 [A=255, R=169, G=169, B=169]	1	4					1	1	1	9.1	9.1	9.1	11.25	0.0017881	7.2039	23123000	4	6	1	1	1	1	1	1	1	1	1	1	1	1	1	1	1	1	1	1	1	1	1	1
	0.11534	0.166682	P62277	P62277	40S ribosomal protein S13	RPS13	1157	sp|P62277|RS13_HUMAN 40S ribosomal protein S13 OS=Homo sapiens OX=9606 GN=RPS13 PE=1 SV=2	Color2 [A=255, R=169, G=169, B=169]	1	4					5	5	5	33.8	33.8	33.8	17.222	0	38.242	278300000	9	24	5	5	5	1	5	5	5	5	4	5	5	5	5	5	4	5	5	5	5	5	4	5
	0.0768672	0.166171	Q14966	Q14966	Zinc finger protein 638	ZNF638	1461	sp|Q14966|ZN638_HUMAN Zinc finger protein 638 OS=Homo sapiens OX=9606 GN=ZNF638 PE=1 SV=2	Color2 [A=255, R=169, G=169, B=169]	1	4					6	6	6	4	4	4	220.62	0	37.839	32143000	93	8	6	6	6	1	5	4	0	6	3	1	5	4	0	6	3	1	5	4	0	6	3	1
	0.0325727	0.16617	Q8IY33	Q8IY33	MICAL-like protein 2	MICALL2	1741	sp|Q8IY33|MILK2_HUMAN MICAL-like protein 2 OS=Homo sapiens OX=9606 GN=MICALL2 PE=1 SV=1	Color2 [A=255, R=169, G=169, B=169]	1	4					2	2	2	4.5	4.5	4.5	97.501	0	13.107	10115000	51	2	2	2	2	1	2	1	0	2	0	1	2	1	0	2	0	1	2	1	0	2	0	1
	0.0337936	0.165998	Q96J01	Q96J01	THO complex subunit 3	THOC3	1959	sp|Q96J01|THOC3_HUMAN THO complex subunit 3 OS=Homo sapiens OX=9606 GN=THOC3 PE=1 SV=1	Color2 [A=255, R=169, G=169, B=169]	1	4					5	5	5	22.5	22.5	22.5	38.771	0	37.492	28390000	16	8	5	5	5	1	4	1	0	5	1	0	4	1	0	5	1	0	4	1	0	5	1	0
	0.164723	0.1649	Q969G3	Q969G3	SWI/SNF-related matrix-associated actin-dependent regulator of chromatin subfamily E member 1	SMARCE1	1903	sp|Q969G3|SMCE1_HUMAN SWI/SNF-related matrix-associated actin-dependent regulator of chromatin subfamily E member 1 OS=Homo sapiens OX=9606 GN=SMARCE1 PE=1 SV=2	Color2 [A=255, R=169, G=169, B=169]	1	4					4	4	4	12.7	12.7	12.7	46.649	0	27.559	41430000	20	18	4	4	4	1	4	4	3	4	4	4	4	4	3	4	4	4	4	4	3	4	4	4
	0.0975208	0.1634	P23396	P23396	40S ribosomal protein S3	RPS3	730	sp|P23396|RS3_HUMAN 40S ribosomal protein S3 OS=Homo sapiens OX=9606 GN=RPS3 PE=1 SV=2	Color2 [A=255, R=169, G=169, B=169]	1	4					13	13	13	53.9	53.9	53.9	26.688	0	88.813	312810000	19	31	13	13	13	1	13	9	11	12	12	6	13	9	11	12	12	6	13	9	11	12	12	6
	0.047522	0.160772	P46777	P46777	60S ribosomal protein L5	RPL5	932	sp|P46777|RL5_HUMAN 60S ribosomal protein L5 OS=Homo sapiens OX=9606 GN=RPL5 PE=1 SV=3	Color2 [A=255, R=169, G=169, B=169]	1	4					8	8	8	30	30	30	34.362	0	56.754	357850000	11	25	8	8	8	1	8	5	7	7	7	3	8	5	7	7	7	3	8	5	7	7	7	3
	0.112541	0.160281	Q9Y2X9	Q9Y2X9	Zinc finger protein 281	ZNF281	2408	sp|Q9Y2X9|ZN281_HUMAN Zinc finger protein 281 OS=Homo sapiens OX=9606 GN=ZNF281 PE=1 SV=1	Color2 [A=255, R=169, G=169, B=169]	1	4					1	1	1	1.8	1.8	1.8	96.914	0.0018399	7.959	3000800	33	3	1	1	1	1	1	1	0	1	1	1	1	1	0	1	1	1	1	1	0	1	1	1
	0.0564917	0.160004	O43504	O43504	Ragulator complex protein LAMTOR5	LAMTOR5	201	sp|O43504|LTOR5_HUMAN Ragulator complex protein LAMTOR5 OS=Homo sapiens OX=9606 GN=LAMTOR5 PE=1 SV=1	Color2 [A=255, R=169, G=169, B=169]	1	4					4	4	4	85.7	85.7	85.7	9.6138	0	38.647	91029000	5	15	4	4	4	1	4	2	1	4	2	2	4	2	1	4	2	2	4	2	1	4	2	2
	0.417338	0.158858	P62979;P0CG48;P0CG47;P62987;A0A2R8Y422	P62979;P0CG48;P0CG47;P62987;A0A2R8Y422	Ubiquitin-40S ribosomal protein S27a;Ubiquitin;40S ribosomal protein S27a;Polyubiquitin-C;Ubiquitin;Polyubiquitin-B;Ubiquitin;Ubiquitin-60S ribosomal protein L40;Ubiquitin;60S ribosomal protein L40	RPS27A;UBC;UBB;UBA52	1195	sp|P62979|RS27A_HUMAN Ubiquitin-40S ribosomal protein S27a OS=Homo sapiens OX=9606 GN=RPS27A PE=1 SV=2;sp|P0CG48|UBC_HUMAN Polyubiquitin-C OS=Homo sapiens OX=9606 GN=UBC PE=1 SV=3;sp|P0CG47|UBB_HUMAN Polyubiquitin-B OS=Homo sapiens OX=9606 GN=UBB PE=1 SV=1	Color2 [A=255, R=169, G=169, B=169]	1	4					4	4	4	30.1	30.1	30.1	17.965	0	127.22	911960000	6	20	NaN	NaN	NaN	5	3	4	3	4	4	3	3	4	3	4	4	3	3	4	3	4	4	3
	0.168935	0.15863	Q8IX12	Q8IX12	Cell division cycle and apoptosis regulator protein 1	CCAR1	1736	sp|Q8IX12|CCAR1_HUMAN Cell division cycle and apoptosis regulator protein 1 OS=Homo sapiens OX=9606 GN=CCAR1 PE=1 SV=2	Color2 [A=255, R=169, G=169, B=169]	1	4					11	11	11	11.7	11.7	11.7	132.82	0	67.232	144240000	46	24	11	11	11	1	10	8	6	11	11	4	10	8	6	11	11	4	10	8	6	11	11	4
	0.11679	0.158488	Q9Y5S9	Q9Y5S9	RNA-binding protein 8A	RBM8A	2451	sp|Q9Y5S9|RBM8A_HUMAN RNA-binding protein 8A OS=Homo sapiens OX=9606 GN=RBM8A PE=1 SV=1	Color2 [A=255, R=169, G=169, B=169]	1	4					5	5	5	42	42	42	19.889	0	60.504	128960000	8	19	5	5	5	1	5	4	2	5	5	4	5	4	2	5	5	4	5	4	2	5	5	4
	0.115594	0.158417	Q8N5K1	Q8N5K1	CDGSH iron-sulfur domain-containing protein 2	CISD2	1767	sp|Q8N5K1|CISD2_HUMAN CDGSH iron-sulfur domain-containing protein 2 OS=Homo sapiens OX=9606 GN=CISD2 PE=1 SV=1	Color2 [A=255, R=169, G=169, B=169]	1	4					3	3	3	27.4	27.4	27.4	15.278	0	18.273	20778000	9	4	3	3	3	1	3	2	3	3	2	2	3	2	3	3	2	2	3	2	3	3	2	2
	0.0782929	0.155853	O95816	O95816	BAG family molecular chaperone regulator 2	BAG2	358	sp|O95816|BAG2_HUMAN BAG family molecular chaperone regulator 2 OS=Homo sapiens OX=9606 GN=BAG2 PE=1 SV=1	Color2 [A=255, R=169, G=169, B=169]	1	4					9	9	9	46.4	46.4	46.4	23.772	0	95.424	215850000	14	25	9	9	9	1	9	5	4	9	4	4	9	5	4	9	4	4	9	5	4	9	4	4
	0.122842	0.155546	P06396	P06396	Gelsolin	GSN	460	sp|P06396|GELS_HUMAN Gelsolin OS=Homo sapiens OX=9606 GN=GSN PE=1 SV=1	Color2 [A=255, R=169, G=169, B=169]	1	4					16	16	7	30.6	30.6	16	85.696	0	240.34	584680000	34	76	16	16	7	1	14	12	11	15	15	9	14	12	11	15	15	9	6	6	5	7	6	3
	0.0512427	0.154258	P62318	P62318	Small nuclear ribonucleoprotein Sm D3	SNRPD3	1163	sp|P62318|SMD3_HUMAN Small nuclear ribonucleoprotein Sm D3 OS=Homo sapiens OX=9606 GN=SNRPD3 PE=1 SV=1	Color2 [A=255, R=169, G=169, B=169]	1	4					4	4	4	37.3	37.3	37.3	13.916	0	41.183	211940000	6	12	4	4	4	1	4	4	4	4	3	3	4	4	4	4	3	3	4	4	4	4	3	3
	0.049695	0.154239	Q6KC79	Q6KC79	Nipped-B-like protein	NIPBL	1634	sp|Q6KC79|NIPBL_HUMAN Nipped-B-like protein OS=Homo sapiens OX=9606 GN=NIPBL PE=1 SV=2	Color2 [A=255, R=169, G=169, B=169]	1	4					5	5	5	2.5	2.5	2.5	316.05	0	31.415	16815000	128	7	5	5	5	1	4	5	3	5	4	2	4	5	3	5	4	2	4	5	3	5	4	2
	0.152449	0.154185	O15173	O15173	Membrane-associated progesterone receptor component 2	PGRMC2	165	sp|O15173|PGRC2_HUMAN Membrane-associated progesterone receptor component 2 OS=Homo sapiens OX=9606 GN=PGRMC2 PE=1 SV=1	Color2 [A=255, R=169, G=169, B=169]	1	4					3	3	3	18.8	18.8	18.8	23.818	0	18.401	23788000	9	8	3	3	3	1	3	2	3	3	2	1	3	2	3	3	2	1	3	2	3	3	2	1
	0.108339	0.154036	P49756	P49756	RNA-binding protein 25	RBM25	976	sp|P49756|RBM25_HUMAN RNA-binding protein 25 OS=Homo sapiens OX=9606 GN=RBM25 PE=1 SV=3	Color2 [A=255, R=169, G=169, B=169]	1	4					9	9	9	13.2	13.2	13.2	100.18	0	66.551	87297000	33	20	9	9	9	1	8	7	3	9	5	3	8	7	3	9	5	3	8	7	3	9	5	3
	0.265314	0.153966	P52292	P52292	Importin subunit alpha-1	KPNA2	1023	sp|P52292|IMA1_HUMAN Importin subunit alpha-1 OS=Homo sapiens OX=9606 GN=KPNA2 PE=1 SV=1	Color2 [A=255, R=169, G=169, B=169]	1	4					13	13	13	32.7	32.7	32.7	57.861	0	90.95	147220000	20	35	13	13	13	1	13	9	8	12	10	8	13	9	8	12	10	8	13	9	8	12	10	8
	0.261547	0.152545	P21127;Q9UQ88;Q13882	P21127;Q9UQ88	Cyclin-dependent kinase 11B;Cyclin-dependent kinase 11A	CDK11B;CDK11A	703	sp|P21127|CD11B_HUMAN Cyclin-dependent kinase 11B OS=Homo sapiens OX=9606 GN=CDK11B PE=1 SV=4;sp|Q9UQ88|CD11A_HUMAN Cyclin-dependent kinase 11A OS=Homo sapiens OX=9606 GN=CDK11A PE=1 SV=4	Color2 [A=255, R=169, G=169, B=169]	1	4					5	5	5	8.3	8.3	8.3	92.619	0	30.325	19648000	39	7	NaN	NaN	NaN	3	3	3	1	5	3	2	3	3	1	5	3	2	3	3	1	5	3	2
	0.140081	0.15147	P67870	P67870	Casein kinase II subunit beta	CSNK2B	1215	sp|P67870|CSK2B_HUMAN Casein kinase II subunit beta OS=Homo sapiens OX=9606 GN=CSNK2B PE=1 SV=1	Color2 [A=255, R=169, G=169, B=169]	1	4					3	3	3	15.3	15.3	15.3	24.942	0	20.411	38790000	10	8	3	3	3	1	3	3	3	3	2	3	3	3	3	3	2	3	3	3	3	3	2	3
	0.0589029	0.148951	Q66PJ3	Q66PJ3	ADP-ribosylation factor-like protein 6-interacting protein 4	ARL6IP4	1621	sp|Q66PJ3|AR6P4_HUMAN ADP-ribosylation factor-like protein 6-interacting protein 4 OS=Homo sapiens OX=9606 GN=ARL6IP4 PE=1 SV=2	Color2 [A=255, R=169, G=169, B=169]	1	4					2	2	2	7.4	7.4	7.4	44.915	0	13.085	19718000	20	8	2	2	2	1	2	2	2	1	2	2	2	2	2	1	2	2	2	2	2	1	2	2
	0.0433709	0.146912	Q9GZM5	Q9GZM5	Protein YIPF3;Protein YIPF3, 36 kDa form III	YIPF3	2106	sp|Q9GZM5|YIPF3_HUMAN Protein YIPF3 OS=Homo sapiens OX=9606 GN=YIPF3 PE=1 SV=1	Color2 [A=255, R=169, G=169, B=169]	1	4					3	3	3	15.7	15.7	15.7	38.247	0	29.33	19832000	16	5	3	3	3	1	2	1	1	3	0	1	2	1	1	3	0	1	2	1	1	3	0	1
	0.0437246	0.145277	Q8NB49	Q8NB49	Phospholipid-transporting ATPase IG	ATP11C	1776	sp|Q8NB49|AT11C_HUMAN Phospholipid-transporting ATPase IG OS=Homo sapiens OX=9606 GN=ATP11C PE=1 SV=3	Color2 [A=255, R=169, G=169, B=169]	1	4					11	9	9	12.9	11.6	11.6	129.48	0	59.615	44328000	47	15	11	9	9	1	10	7	4	9	2	4	8	5	2	7	2	3	8	5	2	7	2	3
	0.0680657	0.14521	Q9UKV3	Q9UKV3	Apoptotic chromatin condensation inducer in the nucleus	ACIN1	2343	sp|Q9UKV3|ACINU_HUMAN Apoptotic chromatin condensation inducer in the nucleus OS=Homo sapiens OX=9606 GN=ACIN1 PE=1 SV=2	Color2 [A=255, R=169, G=169, B=169]	1	4					16	16	16	15.7	15.7	15.7	151.86	0	114.69	192270000	68	42	16	16	16	1	15	8	5	16	7	6	15	8	5	16	7	6	15	8	5	16	7	6
	0.0426217	0.144524	Q13283	Q13283	Ras GTPase-activating protein-binding protein 1	G3BP1	1371	sp|Q13283|G3BP1_HUMAN Ras GTPase-activating protein-binding protein 1 OS=Homo sapiens OX=9606 GN=G3BP1 PE=1 SV=1	Color2 [A=255, R=169, G=169, B=169]	1	4					9	9	8	24	24	22.3	52.164	0	58.849	104830000	22	17	9	9	8	1	9	3	3	9	6	1	9	3	3	9	6	1	8	2	3	8	6	0
	0.249822	0.144273	O95197	O95197	Reticulon-3	RTN3	328	sp|O95197|RTN3_HUMAN Reticulon-3 OS=Homo sapiens OX=9606 GN=RTN3 PE=1 SV=2	Color2 [A=255, R=169, G=169, B=169]	1	4					2	2	2	4.8	4.8	4.8	112.61	0	70.106	181100000	46	14	2	2	2	1	2	1	1	2	1	1	2	1	1	2	1	1	2	1	1	2	1	1
	0.223706	0.143906	O14776	O14776	Transcription elongation regulator 1	TCERG1	136	sp|O14776|TCRG1_HUMAN Transcription elongation regulator 1 OS=Homo sapiens OX=9606 GN=TCERG1 PE=1 SV=2	Color2 [A=255, R=169, G=169, B=169]	1	4					2	2	2	1.9	1.9	1.9	123.9	0	11.316	10056000	41	2	2	2	2	1	2	2	1	2	2	1	2	2	1	2	2	1	2	2	1	2	2	1
	0.0424052	0.143684	Q9UNX4	Q9UNX4	WD repeat-containing protein 3	WDR3	2372	sp|Q9UNX4|WDR3_HUMAN WD repeat-containing protein 3 OS=Homo sapiens OX=9606 GN=WDR3 PE=1 SV=1	Color2 [A=255, R=169, G=169, B=169]	1	4					10	10	10	12.8	12.8	12.8	106.1	0	65.494	48328000	48	15	10	10	10	1	9	3	2	9	4	1	9	3	2	9	4	1	9	3	2	9	4	1
	0.0740098	0.1434	Q13423	Q13423	NAD(P) transhydrogenase, mitochondrial	NNT	1380	sp|Q13423|NNTM_HUMAN NAD(P) transhydrogenase, mitochondrial OS=Homo sapiens OX=9606 GN=NNT PE=1 SV=3	Color2 [A=255, R=169, G=169, B=169]	1	4					14	14	14	18	18	18	113.89	0	91.073	84379000	48	21	14	14	14	1	12	7	4	13	7	4	12	7	4	13	7	4	12	7	4	13	7	4
	0.0388248	0.143202	Q16576	Q16576	Histone-binding protein RBBP7	RBBP7	1530	sp|Q16576|RBBP7_HUMAN Histone-binding protein RBBP7 OS=Homo sapiens OX=9606 GN=RBBP7 PE=1 SV=1	Color2 [A=255, R=169, G=169, B=169]	1	4					10	5	5	31.3	22.6	22.6	47.82	0	38.001	55729000	16	15	10	5	5	1	8	8	7	8	9	4	3	3	3	4	5	1	3	3	3	4	5	1
	0.0709587	0.142326	P09543	P09543	2,3-cyclic-nucleotide 3-phosphodiesterase	CNP	527	sp|P09543|CN37_HUMAN 2,3-cyclic-nucleotide 3-phosphodiesterase OS=Homo sapiens OX=9606 GN=CNP PE=1 SV=2	Color2 [A=255, R=169, G=169, B=169]	1	4					2	2	2	6.7	6.7	6.7	47.578	0	13.482	5193900	27	3	2	2	2	1	2	1	0	2	2	0	2	1	0	2	2	0	2	1	0	2	2	0
	0.229693	0.141597	O15258	O15258	Protein RER1	RER1	168	sp|O15258|RER1_HUMAN Protein RER1 OS=Homo sapiens OX=9606 GN=RER1 PE=1 SV=1	Color2 [A=255, R=169, G=169, B=169]	1	4					2	2	2	14.8	14.8	14.8	22.958	0	13.404	15076000	8	4	2	2	2	1	2	2	2	1	1	2	2	2	2	1	1	2	2	2	2	1	1	2
	0.0291635	0.140095	Q8IV63	Q8IV63	Inactive serine/threonine-protein kinase VRK3	VRK3	1723	sp|Q8IV63|VRK3_HUMAN Inactive serine/threonine-protein kinase VRK3 OS=Homo sapiens OX=9606 GN=VRK3 PE=1 SV=2	Color2 [A=255, R=169, G=169, B=169]	1	4					6	6	6	16.5	16.5	16.5	52.881	0	41.724	41824000	24	11	6	6	6	1	6	4	1	6	1	1	6	4	1	6	1	1	6	4	1	6	1	1
	0.077795	0.139594	Q96A33	Q96A33	Coiled-coil domain-containing protein 47	CCDC47	1912	sp|Q96A33|CCD47_HUMAN Coiled-coil domain-containing protein 47 OS=Homo sapiens OX=9606 GN=CCDC47 PE=1 SV=1	Color2 [A=255, R=169, G=169, B=169]	1	4					5	5	5	13.3	13.3	13.3	55.873	0	33.618	37104000	21	8	5	5	5	1	4	2	2	4	2	2	4	2	2	4	2	2	4	2	2	4	2	2
	0.085844	0.138842	O60563	O60563	Cyclin-T1	CCNT1	235	sp|O60563|CCNT1_HUMAN Cyclin-T1 OS=Homo sapiens OX=9606 GN=CCNT1 PE=1 SV=1	Color2 [A=255, R=169, G=169, B=169]	1	4					3	3	3	8.1	8.1	8.1	80.684	0	20.582	10704000	26	4	3	3	3	1	2	1	1	3	2	1	2	1	1	3	2	1	2	1	1	3	2	1
	0.177708	0.137913	P30876	P30876	DNA-directed RNA polymerase II subunit RPB2	POLR2B	813	sp|P30876|RPB2_HUMAN DNA-directed RNA polymerase II subunit RPB2 OS=Homo sapiens OX=9606 GN=POLR2B PE=1 SV=1	Color2 [A=255, R=169, G=169, B=169]	1	4					3	3	3	2.5	2.5	2.5	133.9	0	17.12	11113000	59	4	3	3	3	1	3	2	1	3	2	1	3	2	1	3	2	1	3	2	1	3	2	1
	0.066346	0.135534	P62263	P62263	40S ribosomal protein S14	RPS14	1153	sp|P62263|RS14_HUMAN 40S ribosomal protein S14 OS=Homo sapiens OX=9606 GN=RPS14 PE=1 SV=3	Color2 [A=255, R=169, G=169, B=169]	1	4					4	4	4	31.1	31.1	31.1	16.273	0	33.636	126780000	4	20	4	4	4	1	4	2	3	4	4	2	4	2	3	4	4	2	4	2	3	4	4	2
	0.0660382	0.132325	Q15437	Q15437	Protein transport protein Sec23B	SEC23B	1505	sp|Q15437|SC23B_HUMAN Protein transport protein Sec23B OS=Homo sapiens OX=9606 GN=SEC23B PE=1 SV=2	Color2 [A=255, R=169, G=169, B=169]	1	4					1	1	1	1.7	1.7	1.7	86.478	0.0017606	6.9621	751660	38	2	1	1	1	1	0	0	0	1	1	0	0	0	0	1	1	0	0	0	0	1	1	0
	0.262616	0.132264	Q14157	Q14157	Ubiquitin-associated protein 2-like	UBAP2L	1428	sp|Q14157|UBP2L_HUMAN Ubiquitin-associated protein 2-like OS=Homo sapiens OX=9606 GN=UBAP2L PE=1 SV=2	Color2 [A=255, R=169, G=169, B=169]	1	4					7	7	7	10.9	10.9	10.9	114.53	0	60.58	66375000	29	30	7	7	7	1	6	6	6	5	5	5	6	6	6	5	5	5	6	6	6	5	5	5
	0.0749086	0.131358	Q53GS9	Q53GS9	U4/U6.U5 tri-snRNP-associated protein 2	USP39	1574	sp|Q53GS9|SNUT2_HUMAN U4/U6.U5 tri-snRNP-associated protein 2 OS=Homo sapiens OX=9606 GN=USP39 PE=1 SV=2	Color2 [A=255, R=169, G=169, B=169]	1	4					8	8	8	21.6	21.6	21.6	65.38	0	70.442	51365000	29	13	8	8	8	1	7	4	4	8	6	3	7	4	4	8	6	3	7	4	4	8	6	3
	0.0682211	0.130063	P32969	P32969	60S ribosomal protein L9	RPL9	832	sp|P32969|RL9_HUMAN 60S ribosomal protein L9 OS=Homo sapiens OX=9606 GN=RPL9P9 PE=1 SV=1	Color2 [A=255, R=169, G=169, B=169]	1	4					6	6	6	39.1	39.1	39.1	21.863	0	61.756	227000000	9	27	6	6	6	1	6	5	5	6	5	3	6	5	5	6	5	3	6	5	5	6	5	3
	0.0590263	0.130045	Q92925;Q6STE5	Q92925;Q6STE5	SWI/SNF-related matrix-associated actin-dependent regulator of chromatin subfamily D member 2;SWI/SNF-related matrix-associated actin-dependent regulator of chromatin subfamily D member 3	SMARCD2;SMARCD3	1893	sp|Q92925|SMRD2_HUMAN SWI/SNF-related matrix-associated actin-dependent regulator of chromatin subfamily D member 2 OS=Homo sapiens OX=9606 GN=SMARCD2 PE=1 SV=3;sp|Q6STE5|SMRD3_HUMAN SWI/SNF-related matrix-associated actin-dependent regulator of chromatin	Color2 [A=255, R=169, G=169, B=169]	1	4					4	2	2	9.6	4.9	4.9	58.92	0	11.961	11945000	32	4	NaN	NaN	NaN	2	4	4	3	3	4	2	2	2	2	2	2	1	2	2	2	2	2	1
	0.100328	0.129866	P61106	P61106	Ras-related protein Rab-14	RAB14	1116	sp|P61106|RAB14_HUMAN Ras-related protein Rab-14 OS=Homo sapiens OX=9606 GN=RAB14 PE=1 SV=4	Color2 [A=255, R=169, G=169, B=169]	1	4					9	9	9	55.3	55.3	55.3	23.897	0	89.208	124980000	16	33	9	9	9	1	8	8	8	7	6	7	8	8	8	7	6	7	8	8	8	7	6	7
	0.066346	0.129101	P62750	P62750	60S ribosomal protein L23a	RPL23A	1172	sp|P62750|RL23A_HUMAN 60S ribosomal protein L23a OS=Homo sapiens OX=9606 GN=RPL23A PE=1 SV=1	Color2 [A=255, R=169, G=169, B=169]	1	4					7	7	7	34	34	34	17.695	0	49.413	258000000	6	23	7	7	7	1	7	6	6	7	7	4	7	6	6	7	7	4	7	6	6	7	7	4
	0.0545059	0.129007	P31948	P31948	Stress-induced-phosphoprotein 1	STIP1	826	sp|P31948|STIP1_HUMAN Stress-induced-phosphoprotein 1 OS=Homo sapiens OX=9606 GN=STIP1 PE=1 SV=1	Color2 [A=255, R=169, G=169, B=169]	1	4					3	3	3	7	7	7	62.639	0	20.148	9176000	35	4	3	3	3	1	1	1	2	3	2	0	1	1	2	3	2	0	1	1	2	3	2	0
	0.0449887	0.127478	P78356;P48426	P78356;P48426	Phosphatidylinositol 5-phosphate 4-kinase type-2 beta;Phosphatidylinositol 5-phosphate 4-kinase type-2 alpha	PIP4K2B;PIP4K2A	949	sp|P78356|PI42B_HUMAN Phosphatidylinositol 5-phosphate 4-kinase type-2 beta OS=Homo sapiens OX=9606 GN=PIP4K2B PE=1 SV=1;sp|P48426|PI42A_HUMAN Phosphatidylinositol 5-phosphate 4-kinase type-2 alpha OS=Homo sapiens OX=9606 GN=PIP4K2A PE=1 SV=2	Color2 [A=255, R=169, G=169, B=169]	1	4					1	1	1	4.1	4.1	4.1	47.377	0.0025884	6.673	4082500	19	2	NaN	NaN	NaN	2	1	0	1	1	1	0	1	0	1	1	1	0	1	0	1	1	1	0
	0.0908291	0.127033	P62306	P62306	Small nuclear ribonucleoprotein F	SNRPF	1160	sp|P62306|RUXF_HUMAN Small nuclear ribonucleoprotein F OS=Homo sapiens OX=9606 GN=SNRPF PE=1 SV=1	Color2 [A=255, R=169, G=169, B=169]	1	4					1	1	1	9.3	9.3	9.3	9.7251	0.0017399	6.7753	45941000	4	3	1	1	1	1	1	1	1	1	1	1	1	1	1	1	1	1	1	1	1	1	1	1
	0.0758682	0.126314	P18621	P18621	60S ribosomal protein L17	RPL17	672	sp|P18621|RL17_HUMAN 60S ribosomal protein L17 OS=Homo sapiens OX=9606 GN=RPL17 PE=1 SV=3	Color2 [A=255, R=169, G=169, B=169]	1	4					6	6	6	37.5	37.5	37.5	21.397	0	78.484	267980000	9	25	6	6	6	1	6	6	5	6	6	5	6	6	5	6	6	5	6	6	5	6	6	5
	0.0688645	0.125685	O15162	O15162	Phospholipid scramblase 1	PLSCR1	164	sp|O15162|PLS1_HUMAN Phospholipid scramblase 1 OS=Homo sapiens OX=9606 GN=PLSCR1 PE=1 SV=1	Color2 [A=255, R=169, G=169, B=169]	1	4					3	3	3	9.4	9.4	9.4	35.049	0	17.817	18290000	9	5	3	3	3	1	3	1	1	3	1	1	3	1	1	3	1	1	3	1	1	3	1	1
	0.143758	0.125607	P61803	P61803	Dolichyl-diphosphooligosaccharide--protein glycosyltransferase subunit DAD1	DAD1	1135	sp|P61803|DAD1_HUMAN Dolichyl-diphosphooligosaccharide--protein glycosyltransferase subunit DAD1 OS=Homo sapiens OX=9606 GN=DAD1 PE=1 SV=3	Color2 [A=255, R=169, G=169, B=169]	1	4					2	2	2	19.5	19.5	19.5	12.497	0	14.462	15698000	5	5	2	2	2	1	1	1	1	2	2	1	1	1	1	2	2	1	1	1	1	2	2	1
	0.0283601	0.125459	P31942	P31942	Heterogeneous nuclear ribonucleoprotein H3	HNRNPH3	821	sp|P31942|HNRH3_HUMAN Heterogeneous nuclear ribonucleoprotein H3 OS=Homo sapiens OX=9606 GN=HNRNPH3 PE=1 SV=2	Color2 [A=255, R=169, G=169, B=169]	1	4					5	4	4	19.7	17.3	17.3	36.926	0	40.184	84253000	15	16	5	4	4	1	5	5	4	5	5	2	4	4	3	4	4	1	4	4	3	4	4	1
	0.141563	0.125032	Q7L014	Q7L014	Probable ATP-dependent RNA helicase DDX46	DDX46	1680	sp|Q7L014|DDX46_HUMAN Probable ATP-dependent RNA helicase DDX46 OS=Homo sapiens OX=9606 GN=DDX46 PE=1 SV=2	Color2 [A=255, R=169, G=169, B=169]	1	4					15	15	15	16.5	16.5	16.5	117.36	0	109.54	175230000	53	58	15	15	15	1	13	14	14	15	14	13	13	14	14	15	14	13	13	14	14	15	14	13
	0.186776	0.124169	Q53GA4	Q53GA4	Pleckstrin homology-like domain family A member 2	PHLDA2	1572	sp|Q53GA4|PHLA2_HUMAN Pleckstrin homology-like domain family A member 2 OS=Homo sapiens OX=9606 GN=PHLDA2 PE=1 SV=2	Color2 [A=255, R=169, G=169, B=169]	1	4					2	2	2	27	27	27	17.092	0	12.815	13589000	7	3	2	2	2	1	1	2	1	2	1	1	1	2	1	2	1	1	1	2	1	2	1	1
	0.0304469	0.123454	P14923	P14923	Junction plakoglobin	JUP	622	sp|P14923|PLAK_HUMAN Junction plakoglobin OS=Homo sapiens OX=9606 GN=JUP PE=1 SV=3	Color2 [A=255, R=169, G=169, B=169]	1	4					31	31	27	55.2	55.2	48.9	81.744	0	286.66	915580000	46	111	31	31	27	1	25	20	26	28	31	14	25	20	26	28	31	14	22	18	24	25	27	12
	0.0657859	0.1207	Q8NHH9	Q8NHH9	Atlastin-2	ATL2	1802	sp|Q8NHH9|ATLA2_HUMAN Atlastin-2 OS=Homo sapiens OX=9606 GN=ATL2 PE=1 SV=2	Color2 [A=255, R=169, G=169, B=169]	1	4					1	1	1	2.6	2.6	2.6	66.228	0.0017637	6.9845	2395800	27	1	1	1	1	1	0	1	1	1	1	0	0	1	1	1	1	0	0	1	1	1	1	0
	0.0658651	0.119726	P48444	P48444	Coatomer subunit delta	ARCN1	950	sp|P48444|COPD_HUMAN Coatomer subunit delta OS=Homo sapiens OX=9606 GN=ARCN1 PE=1 SV=1	Color2 [A=255, R=169, G=169, B=169]	1	4					4	4	4	8.6	8.6	8.6	57.21	0	24.705	23612000	27	9	4	4	4	1	3	4	3	4	4	3	3	4	3	4	4	3	3	4	3	4	4	3
	0.0462212	0.119685	Q9NZ01	Q9NZ01	Very-long-chain enoyl-CoA reductase	TECR	2250	sp|Q9NZ01|TECR_HUMAN Very-long-chain enoyl-CoA reductase OS=Homo sapiens OX=9606 GN=TECR PE=1 SV=1	Color2 [A=255, R=169, G=169, B=169]	1	4					5	5	5	16.6	16.6	16.6	36.034	0	35.215	83981000	13	22	5	5	5	1	5	4	3	5	5	1	5	4	3	5	5	1	5	4	3	5	5	1
	0.0645031	0.118312	Q13085;O00763	Q13085	Acetyl-CoA carboxylase 1;Biotin carboxylase	ACACA	1356	sp|Q13085|ACACA_HUMAN Acetyl-CoA carboxylase 1 OS=Homo sapiens OX=9606 GN=ACACA PE=1 SV=2	Color2 [A=255, R=169, G=169, B=169]	1	4					20	20	20	12.1	12.1	12.1	265.55	0	130.64	103820000	120	41	NaN	NaN	NaN	2	15	16	12	16	10	13	15	16	12	16	10	13	15	16	12	16	10	13
	0.132683	0.117382	Q9H0U4;Q92928	Q9H0U4;Q92928	Ras-related protein Rab-1B;Putative Ras-related protein Rab-1C	RAB1B;RAB1C	2123	sp|Q9H0U4|RAB1B_HUMAN Ras-related protein Rab-1B OS=Homo sapiens OX=9606 GN=RAB1B PE=1 SV=1;sp|Q92928|RAB1C_HUMAN Putative Ras-related protein Rab-1C OS=Homo sapiens OX=9606 GN=RAB1C PE=5 SV=2	Color2 [A=255, R=169, G=169, B=169]	1	4					8	8	4	58.2	58.2	31.3	22.171	0	62.96	545850000	15	35	NaN	NaN	NaN	2	7	6	7	7	7	7	7	6	7	7	7	7	4	3	3	4	4	3
	0.0387114	0.117309	Q7Z2W4	Q7Z2W4	Zinc finger CCCH-type antiviral protein 1	ZC3HAV1	1691	sp|Q7Z2W4|ZCCHV_HUMAN Zinc finger CCCH-type antiviral protein 1 OS=Homo sapiens OX=9606 GN=ZC3HAV1 PE=1 SV=3	Color2 [A=255, R=169, G=169, B=169]	1	4					2	2	2	2.3	2.3	2.3	101.43	0.0014091	10.797	6022500	57	3	2	2	2	1	2	0	0	2	1	0	2	0	0	2	1	0	2	0	0	2	1	0
	0.0466543	0.116136	Q14789;Q9NZW5;REV__Q8N884	Q14789	Golgin subfamily B member 1	GOLGB1	1456	sp|Q14789|GOGB1_HUMAN Golgin subfamily B member 1 OS=Homo sapiens OX=9606 GN=GOLGB1 PE=1 SV=2	Color2 [A=255, R=169, G=169, B=169]	1	4					19	19	19	9.2	9.2	9.2	376.01	0	124.53	77930000	189	28	NaN	NaN	NaN	3	19	8	3	16	6	3	19	8	3	16	6	3	19	8	3	16	6	3
	0.0934579	0.115756	Q15459	Q15459	Splicing factor 3A subunit 1	SF3A1	1506	sp|Q15459|SF3A1_HUMAN Splicing factor 3A subunit 1 OS=Homo sapiens OX=9606 GN=SF3A1 PE=1 SV=1	Color2 [A=255, R=169, G=169, B=169]	1	4					13	13	13	21.3	21.3	21.3	88.885	0	100.52	226950000	41	41	13	13	13	1	13	8	8	13	8	5	13	8	8	13	8	5	13	8	8	13	8	5
	0.0722953	0.11298	O75386	O75386	Tubby-related protein 3	TULP3	273	sp|O75386|TULP3_HUMAN Tubby-related protein 3 OS=Homo sapiens OX=9606 GN=TULP3 PE=1 SV=2	Color2 [A=255, R=169, G=169, B=169]	1	4					1	1	1	3.4	3.4	3.4	49.642	0.0021645	6.7063	2464700	19	2	1	1	1	1	1	0	1	1	0	0	1	0	1	1	0	0	1	0	1	1	0	0
	0.0931178	0.112294	P10515	P10515	Dihydrolipoyllysine-residue acetyltransferase component of pyruvate dehydrogenase complex, mitochondrial	DLAT	551	sp|P10515|ODP2_HUMAN Dihydrolipoyllysine-residue acetyltransferase component of pyruvate dehydrogenase complex, mitochondrial OS=Homo sapiens OX=9606 GN=DLAT PE=1 SV=3	Color2 [A=255, R=169, G=169, B=169]	1	4					2	2	2	3.7	3.7	3.7	68.996	0	11.489	11346000	34	2	2	2	2	1	2	2	2	2	2	1	2	2	2	2	2	1	2	2	2	2	2	1
	0.0210823	0.109288	P09382	P09382	Galectin-1	LGALS1	520	sp|P09382|LEG1_HUMAN Galectin-1 OS=Homo sapiens OX=9606 GN=LGALS1 PE=1 SV=2	Color2 [A=255, R=169, G=169, B=169]	1	4					7	7	7	57	57	57	14.716	0	103.5	645840000	9	28	7	7	7	1	7	4	6	7	7	4	7	4	6	7	7	4	7	4	6	7	7	4
	0.0921625	0.108716	P04899	P04899	Guanine nucleotide-binding protein G(i) subunit alpha-2	GNAI2	435	sp|P04899|GNAI2_HUMAN Guanine nucleotide-binding protein G(i) subunit alpha-2 OS=Homo sapiens OX=9606 GN=GNAI2 PE=1 SV=3	Color2 [A=255, R=169, G=169, B=169]	1	4					14	14	9	50.1	50.1	33.2	40.45	0	106.63	618170000	17	51	14	14	9	1	13	8	7	13	13	6	13	8	7	13	13	6	8	4	3	8	8	2
	0.10937	0.108478	Q9BR76	Q9BR76	Coronin-1B	CORO1B	2045	sp|Q9BR76|COR1B_HUMAN Coronin-1B OS=Homo sapiens OX=9606 GN=CORO1B PE=1 SV=1	Color2 [A=255, R=169, G=169, B=169]	1	4					5	5	5	16.6	16.6	16.6	54.234	0	30.792	24933000	20	8	5	5	5	1	3	3	5	4	2	1	3	3	5	4	2	1	3	3	5	4	2	1
	0.0812947	0.105691	P07910;O60812;B7ZW38;B2RXH8;P0DMR1;A0A0G2JPF8;A0A0G2JNQ3	P07910;O60812;B7ZW38;B2RXH8;P0DMR1;A0A0G2JPF8;A0A0G2JNQ3	Heterogeneous nuclear ribonucleoproteins C1/C2;Heterogeneous nuclear ribonucleoprotein C-like 1;Heterogeneous nuclear ribonucleoprotein C-like 3;Heterogeneous nuclear ribonucleoprotein C-like 2;Heterogeneous nuclear ribonucleoprotein C-like 4	HNRNPC;HNRNPCL1;HNRNPCL3;HNRNPCL2;HNRNPCL4	489	sp|P07910|HNRPC_HUMAN Heterogeneous nuclear ribonucleoproteins C1/C2 OS=Homo sapiens OX=9606 GN=HNRNPC PE=1 SV=4;sp|O60812|HNRC1_HUMAN Heterogeneous nuclear ribonucleoprotein C-like 1 OS=Homo sapiens OX=9606 GN=HNRNPCL1 PE=1 SV=1;sp|B7ZW38|HNRC3_HUMAN Hete	Color2 [A=255, R=169, G=169, B=169]	1	4					11	11	11	38.9	38.9	38.9	33.67	0	163.26	730570000	17	41	NaN	NaN	NaN	7	10	9	8	11	10	10	10	9	8	11	10	10	10	9	8	11	10	10
	0.0449086	0.104386	P05026	P05026	Sodium/potassium-transporting ATPase subunit beta-1	ATP1B1	439	sp|P05026|AT1B1_HUMAN Sodium/potassium-transporting ATPase subunit beta-1 OS=Homo sapiens OX=9606 GN=ATP1B1 PE=1 SV=1	Color2 [A=255, R=169, G=169, B=169]	1	4					8	8	8	33.7	33.7	33.7	35.061	0	60.53	113460000	12	21	8	8	8	1	7	5	4	8	5	3	7	5	4	8	5	3	7	5	4	8	5	3
	0.118279	0.103683	Q5JTH9	Q5JTH9	RRP12-like protein	RRP12	1587	sp|Q5JTH9|RRP12_HUMAN RRP12-like protein OS=Homo sapiens OX=9606 GN=RRP12 PE=1 SV=2	Color2 [A=255, R=169, G=169, B=169]	1	4					4	4	4	4.1	4.1	4.1	143.7	0	25.143	17420000	66	4	4	4	4	1	3	1	1	4	1	1	3	1	1	4	1	1	3	1	1	4	1	1
	0.263628	0.101501	P50570;Q9UQ16;Q05193	P50570	Dynamin-2	DNM2	993	sp|P50570|DYN2_HUMAN Dynamin-2 OS=Homo sapiens OX=9606 GN=DNM2 PE=1 SV=2	Color2 [A=255, R=169, G=169, B=169]	1	4					17	17	17	23.6	23.6	23.6	98.063	0	117.92	178320000	48	46	NaN	NaN	NaN	3	14	14	12	15	13	11	14	14	12	15	13	11	14	14	12	15	13	11
	0.0755897	0.101373	Q9Y4W6	Q9Y4W6	AFG3-like protein 2	AFG3L2	2435	sp|Q9Y4W6|AFG32_HUMAN AFG3-like protein 2 OS=Homo sapiens OX=9606 GN=AFG3L2 PE=1 SV=2	Color2 [A=255, R=169, G=169, B=169]	1	4					3	3	2	3.3	3.3	2.3	88.583	0	16.787	19717000	45	5	3	3	2	1	3	2	1	3	2	1	3	2	1	3	2	1	2	1	0	2	1	0
	0.121224	0.100928	Q7Z406	Q7Z406	Myosin-14	MYH14	1694	sp|Q7Z406|MYH14_HUMAN Myosin-14 OS=Homo sapiens OX=9606 GN=MYH14 PE=1 SV=2	Color2 [A=255, R=169, G=169, B=169]	1	4					54	41	40	33.3	29.3	28.2	227.87	0	323.31	4390900000	103	136	54	41	40	1	50	43	39	52	44	33	37	31	27	39	32	20	36	30	26	38	31	20
	0.062143	0.0992686	Q5T8P6	Q5T8P6	RNA-binding protein 26	RBM26	1602	sp|Q5T8P6|RBM26_HUMAN RNA-binding protein 26 OS=Homo sapiens OX=9606 GN=RBM26 PE=1 SV=3	Color2 [A=255, R=169, G=169, B=169]	1	4					7	6	6	8.3	7.1	7.1	113.6	0	41.988	45253000	34	12	7	6	6	1	7	4	3	7	3	2	6	3	2	6	3	1	6	3	2	6	3	1
	0.0429068	0.0984936	P42677	P42677	40S ribosomal protein S27	RPS27	911	sp|P42677|RS27_HUMAN 40S ribosomal protein S27 OS=Homo sapiens OX=9606 GN=RPS27 PE=1 SV=3	Color2 [A=255, R=169, G=169, B=169]	1	4					4	4	1	39.3	39.3	13.1	9.461	0	40.765	136780000	4	14	4	4	1	1	4	3	3	4	3	1	4	3	3	4	3	1	1	1	1	1	1	0
	0.208855	0.0968628	Q9BY77	Q9BY77	Polymerase delta-interacting protein 3	POLDIP3	2086	sp|Q9BY77|PDIP3_HUMAN Polymerase delta-interacting protein 3 OS=Homo sapiens OX=9606 GN=POLDIP3 PE=1 SV=2	Color2 [A=255, R=169, G=169, B=169]	1	4					10	10	10	34	34	34	46.089	0	80.994	159740000	24	34	10	10	10	1	10	8	9	10	9	7	10	8	9	10	9	7	10	8	9	10	9	7
	0.0464854	0.0966002	P09651;Q32P51;A0A2R8Y4L2	P09651;Q32P51;A0A2R8Y4L2	Heterogeneous nuclear ribonucleoprotein A1;Heterogeneous nuclear ribonucleoprotein A1, N-terminally processed;Heterogeneous nuclear ribonucleoprotein A1-like 2	HNRNPA1;HNRNPA1L2	529	sp|P09651|ROA1_HUMAN Heterogeneous nuclear ribonucleoprotein A1 OS=Homo sapiens OX=9606 GN=HNRNPA1 PE=1 SV=5;sp|Q32P51|RA1L2_HUMAN Heterogeneous nuclear ribonucleoprotein A1-like 2 OS=Homo sapiens OX=9606 GN=HNRNPA1L2 PE=2 SV=2;tr|A0A2R8Y4L2|A0A2R8Y4L2_HUM	Color2 [A=255, R=169, G=169, B=169]	1	4					11	11	11	33.3	33.3	33.3	38.746	0	106	1029500000	18	61	NaN	NaN	NaN	3	11	8	8	11	10	5	11	8	8	11	10	5	11	8	8	11	10	5
	0.0422281	0.096433	Q13347	Q13347	Eukaryotic translation initiation factor 3 subunit I	EIF3I	1376	sp|Q13347|EIF3I_HUMAN Eukaryotic translation initiation factor 3 subunit I OS=Homo sapiens OX=9606 GN=EIF3I PE=1 SV=1	Color2 [A=255, R=169, G=169, B=169]	1	4					3	3	3	11.4	11.4	11.4	36.501	0	17.517	16279000	19	6	3	3	3	1	2	3	2	2	3	1	2	3	2	2	3	1	2	3	2	2	3	1
	0.128738	0.096084	P53990	P53990	IST1 homolog	IST1	1053	sp|P53990|IST1_HUMAN IST1 homolog OS=Homo sapiens OX=9606 GN=IST1 PE=1 SV=1	Color2 [A=255, R=169, G=169, B=169]	1	4					3	3	3	10.2	10.2	10.2	39.75	0	19.995	27091000	11	5	3	3	3	1	3	3	3	3	3	2	3	3	3	3	3	2	3	3	3	3	3	2
	0.0323284	0.0957699	Q15645	Q15645	Pachytene checkpoint protein 2 homolog	TRIP13	1514	sp|Q15645|PCH2_HUMAN Pachytene checkpoint protein 2 homolog OS=Homo sapiens OX=9606 GN=TRIP13 PE=1 SV=2	Color2 [A=255, R=169, G=169, B=169]	1	4					4	4	4	11.1	11.1	11.1	48.55	0	24.872	17689000	24	7	4	4	4	1	2	4	2	3	4	4	2	4	2	3	4	4	2	4	2	3	4	4
	0.042594	0.093785	Q8IWX8	Q8IWX8	Calcium homeostasis endoplasmic reticulum protein	CHERP	1735	sp|Q8IWX8|CHERP_HUMAN Calcium homeostasis endoplasmic reticulum protein OS=Homo sapiens OX=9606 GN=CHERP PE=1 SV=3	Color2 [A=255, R=169, G=169, B=169]	1	4					11	11	11	13.1	13.1	13.1	103.7	0	76.982	148250000	33	26	11	11	11	1	10	5	3	10	5	6	10	5	3	10	5	6	10	5	3	10	5	6
	0.0723189	0.0919736	Q15149	Q15149	Plectin	PLEC	1485	sp|Q15149|PLEC_HUMAN Plectin OS=Homo sapiens OX=9606 GN=PLEC PE=1 SV=3	Color2 [A=255, R=169, G=169, B=169]	1	4					96	96	89	26.4	26.4	24.5	531.78	0	323.31	936310000	290	246	96	96	89	1	80	73	70	81	86	52	80	73	70	81	86	52	74	68	63	74	79	47
	0.0973224	0.0916462	Q6P1J9	Q6P1J9	Parafibromin	CDC73	1641	sp|Q6P1J9|CDC73_HUMAN Parafibromin OS=Homo sapiens OX=9606 GN=CDC73 PE=1 SV=1	Color2 [A=255, R=169, G=169, B=169]	1	4					12	12	12	24.1	24.1	24.1	60.576	0	70.031	69624000	33	21	12	12	12	1	10	9	7	12	10	6	10	9	7	12	10	6	10	9	7	12	10	6
	0.0666976	0.0903772	Q9BQG0	Q9BQG0	Myb-binding protein 1A	MYBBP1A	2043	sp|Q9BQG0|MBB1A_HUMAN Myb-binding protein 1A OS=Homo sapiens OX=9606 GN=MYBBP1A PE=1 SV=2	Color2 [A=255, R=169, G=169, B=169]	1	4					19	19	19	17.6	17.6	17.6	148.85	0	128.91	148070000	69	41	19	19	19	1	17	10	8	19	7	7	17	10	8	19	7	7	17	10	8	19	7	7
	0.0271469	0.0896079	Q9H0S4	Q9H0S4	Probable ATP-dependent RNA helicase DDX47	DDX47	2120	sp|Q9H0S4|DDX47_HUMAN Probable ATP-dependent RNA helicase DDX47 OS=Homo sapiens OX=9606 GN=DDX47 PE=1 SV=1	Color2 [A=255, R=169, G=169, B=169]	1	4					3	3	3	7.7	7.7	7.7	50.646	0	17.494	10951000	20	5	3	3	3	1	3	0	1	3	2	0	3	0	1	3	2	0	3	0	1	3	2	0
	0.024591	0.088728	Q13641	Q13641	Trophoblast glycoprotein	TPBG	1404	sp|Q13641|TPBG_HUMAN Trophoblast glycoprotein OS=Homo sapiens OX=9606 GN=TPBG PE=1 SV=1	Color2 [A=255, R=169, G=169, B=169]	1	4					2	2	2	6.9	6.9	6.9	46.031	0	13.375	6116700	18	4	2	2	2	1	2	1	0	2	0	0	2	1	0	2	0	0	2	1	0	2	0	0
	0.06958	0.0870711	Q99459	Q99459	Cell division cycle 5-like protein	CDC5L	2007	sp|Q99459|CDC5L_HUMAN Cell division cycle 5-like protein OS=Homo sapiens OX=9606 GN=CDC5L PE=1 SV=2	Color2 [A=255, R=169, G=169, B=169]	1	4					16	16	16	28.6	28.6	28.6	92.25	0	116.34	115290000	38	28	16	16	16	1	16	7	6	15	8	6	16	7	6	15	8	6	16	7	6	15	8	6
	0.0151886	0.08638	Q68CQ7	Q68CQ7	Glycosyltransferase 8 domain-containing protein 1	GLT8D1	1622	sp|Q68CQ7|GL8D1_HUMAN Glycosyltransferase 8 domain-containing protein 1 OS=Homo sapiens OX=9606 GN=GLT8D1 PE=1 SV=2	Color2 [A=255, R=169, G=169, B=169]	1	4					4	4	4	17.3	17.3	17.3	41.935	0	26.705	20180000	22	8	4	4	4	1	4	1	0	4	1	0	4	1	0	4	1	0	4	1	0	4	1	0
	0.014365	0.0863368	Q96T88	Q96T88	E3 ubiquitin-protein ligase UHRF1	UHRF1	2001	sp|Q96T88|UHRF1_HUMAN E3 ubiquitin-protein ligase UHRF1 OS=Homo sapiens OX=9606 GN=UHRF1 PE=1 SV=1	Color2 [A=255, R=169, G=169, B=169]	1	4					19	19	19	29.9	29.9	29.9	89.813	0	136.77	140330000	40	31	19	19	19	1	17	5	0	18	6	1	17	5	0	18	6	1	17	5	0	18	6	1
	0.0843422	0.0858777	Q9BUJ2	Q9BUJ2	Heterogeneous nuclear ribonucleoprotein U-like protein 1	HNRNPUL1	2065	sp|Q9BUJ2|HNRL1_HUMAN Heterogeneous nuclear ribonucleoprotein U-like protein 1 OS=Homo sapiens OX=9606 GN=HNRNPUL1 PE=1 SV=2	Color2 [A=255, R=169, G=169, B=169]	1	4					13	13	13	21	21	21	95.737	0	90.213	138480000	35	33	13	13	13	1	13	8	6	13	7	5	13	8	6	13	7	5	13	8	6	13	7	5
	0.0228638	0.0857989	O00461	O00461	Golgi integral membrane protein 4	GOLIM4	112	sp|O00461|GOLI4_HUMAN Golgi integral membrane protein 4 OS=Homo sapiens OX=9606 GN=GOLIM4 PE=1 SV=1	Color2 [A=255, R=169, G=169, B=169]	1	4					6	6	6	11.4	11.4	11.4	81.879	0	89.911	32668000	39	11	6	6	6	1	5	4	1	6	1	3	5	4	1	6	1	3	5	4	1	6	1	3
	0.0330834	0.083847	P14854	P14854	Cytochrome c oxidase subunit 6B1	COX6B1	618	sp|P14854|CX6B1_HUMAN Cytochrome c oxidase subunit 6B1 OS=Homo sapiens OX=9606 GN=COX6B1 PE=1 SV=2	Color2 [A=255, R=169, G=169, B=169]	1	4					3	3	3	47.7	47.7	47.7	10.192	0	25.464	60935000	7	11	3	3	3	1	3	2	2	3	3	2	3	2	2	3	3	2	3	2	2	3	3	2
	0.136142	0.0835247	Q9Y446	Q9Y446	Plakophilin-3	PKP3	2426	sp|Q9Y446|PKP3_HUMAN Plakophilin-3 OS=Homo sapiens OX=9606 GN=PKP3 PE=1 SV=1	Color2 [A=255, R=169, G=169, B=169]	1	4					20	20	20	32.4	32.4	32.4	87.081	0	143.86	303870000	46	68	20	20	20	1	18	14	18	18	16	13	18	14	18	18	16	13	18	14	18	18	16	13
	0.0552757	0.0814622	P29317;P54760;P29323;Q15375;P54753;P54762;Q9UF33;Q06187;P54756;P29320;P54764;P29322	P29317	Ephrin type-A receptor 2	EPHA2	789	sp|P29317|EPHA2_HUMAN Ephrin type-A receptor 2 OS=Homo sapiens OX=9606 GN=EPHA2 PE=1 SV=2	Color2 [A=255, R=169, G=169, B=169]	1	4					9	9	9	11.2	11.2	11.2	108.27	0	57.875	60959000	47	16	NaN	NaN	NaN	12	9	5	4	8	5	2	9	5	4	8	5	2	9	5	4	8	5	2
	0.0333538	0.0813904	P53007	P53007	Tricarboxylate transport protein, mitochondrial	SLC25A1	1040	sp|P53007|TXTP_HUMAN Tricarboxylate transport protein, mitochondrial OS=Homo sapiens OX=9606 GN=SLC25A1 PE=1 SV=2	Color2 [A=255, R=169, G=169, B=169]	1	4					2	2	2	6.8	6.8	6.8	34.012	0	12.665	18727000	17	3	2	2	2	1	2	2	1	1	2	1	2	2	1	1	2	1	2	2	1	1	2	1
	0.351302	0.0798283	P40938	P40938	Replication factor C subunit 3	RFC3	895	sp|P40938|RFC3_HUMAN Replication factor C subunit 3 OS=Homo sapiens OX=9606 GN=RFC3 PE=1 SV=2	Color2 [A=255, R=169, G=169, B=169]	1	4					9	9	9	31.7	31.7	31.7	40.556	0	55.789	108180000	21	21	9	9	9	1	9	7	7	9	6	5	9	7	7	9	6	5	9	7	7	9	6	5
	0.207901	0.0789477	P61019;Q8WUD1	P61019;Q8WUD1	Ras-related protein Rab-2A;Ras-related protein Rab-2B	RAB2A;RAB2B	1113	sp|P61019|RAB2A_HUMAN Ras-related protein Rab-2A OS=Homo sapiens OX=9606 GN=RAB2A PE=1 SV=1;sp|Q8WUD1|RAB2B_HUMAN Ras-related protein Rab-2B OS=Homo sapiens OX=9606 GN=RAB2B PE=1 SV=1	Color2 [A=255, R=169, G=169, B=169]	1	4					8	8	8	48.6	48.6	48.6	23.545	0	77.076	180860000	14	24	NaN	NaN	NaN	2	8	7	6	8	8	7	8	7	6	8	8	7	8	7	6	8	8	7
	0.0186774	0.0775636	Q30201	Q30201	Hereditary hemochromatosis protein	HFE	1558	sp|Q30201|HFE_HUMAN Hereditary hemochromatosis protein OS=Homo sapiens OX=9606 GN=HFE PE=1 SV=1	Color2 [A=255, R=169, G=169, B=169]	1	4					5	5	5	20.1	20.1	20.1	40.108	0	32.016	27270000	12	10	5	5	5	1	5	3	1	5	2	1	5	3	1	5	2	1	5	3	1	5	2	1
	0.108417	0.0774848	P0DMV8;P0DMV9	P0DMV8;P0DMV9	Heat shock 70 kDa protein 1A;Heat shock 70 kDa protein 1B	HSPA1A;HSPA1B	542	sp|P0DMV8|HS71A_HUMAN Heat shock 70 kDa protein 1A OS=Homo sapiens OX=9606 GN=HSPA1A PE=1 SV=1;sp|P0DMV9|HS71B_HUMAN Heat shock 70 kDa protein 1B OS=Homo sapiens OX=9606 GN=HSPA1B PE=1 SV=1	Color2 [A=255, R=169, G=169, B=169]	1	4					22	21	12	49.6	47.6	27.6	70.051	0	240.84	1259000000	32	115	NaN	NaN	NaN	2	21	17	16	21	22	13	20	16	15	20	21	12	11	8	9	11	12	6
	0.109453	0.0773093	P68363;A6NHL2;Q9H853	P68363	Tubulin alpha-1B chain	TUBA1B	1219	sp|P68363|TBA1B_HUMAN Tubulin alpha-1B chain OS=Homo sapiens OX=9606 GN=TUBA1B PE=1 SV=1	Color2 [A=255, R=169, G=169, B=169]	1	4					20	20	0	59	59	0	50.151	0	323.31	5105900000	21	131	NaN	NaN	NaN	3	19	18	17	20	19	18	19	18	17	20	19	18	0	0	0	0	0	0
	0.0676549	0.0767536	P16435	P16435	NADPH--cytochrome P450 reductase	POR	643	sp|P16435|NCPR_HUMAN NADPH--cytochrome P450 reductase OS=Homo sapiens OX=9606 GN=POR PE=1 SV=2	Color2 [A=255, R=169, G=169, B=169]	1	4					15	15	15	28.2	28.2	28.2	76.689	0	134.59	185590000	37	39	15	15	15	1	14	11	6	14	7	4	14	11	6	14	7	4	14	11	6	14	7	4
	0.0422037	0.0760142	P62304	P62304	Small nuclear ribonucleoprotein E	SNRPE	1159	sp|P62304|RUXE_HUMAN Small nuclear ribonucleoprotein E OS=Homo sapiens OX=9606 GN=SNRPE PE=1 SV=1	Color2 [A=255, R=169, G=169, B=169]	1	4					1	1	1	12	12	12	10.803	0.001851	9.1781	65220000	4	1	1	1	1	1	1	1	1	1	1	1	1	1	1	1	1	1	1	1	1	1	1	1
	0.0684999	0.0730769	P78368;Q9Y6M4	P78368;Q9Y6M4	Casein kinase I isoform gamma-2;Casein kinase I isoform gamma-3	CSNK1G2;CSNK1G3	1230	sp|P78368|KC1G2_HUMAN Casein kinase I isoform gamma-2 OS=Homo sapiens OX=9606 GN=CSNK1G2 PE=1 SV=1;sp|Q9Y6M4|KC1G3_HUMAN Casein kinase I isoform gamma-3 OS=Homo sapiens OX=9606 GN=CSNK1G3 PE=1 SV=2	Color2 [A=255, R=169, G=169, B=169]	1	4					5	5	1	11.3	11.3	1.9	47.457	0	28.093	29558000	21	6	NaN	NaN	NaN	2	3	2	3	4	3	1	3	2	3	4	3	1	0	0	0	1	0	0
	0.0223173	0.0724246	P46937	P46937	Transcriptional coactivator YAP1	YAP1	938	sp|P46937|YAP1_HUMAN Transcriptional coactivator YAP1 OS=Homo sapiens OX=9606 GN=YAP1 PE=1 SV=2	Color2 [A=255, R=169, G=169, B=169]	1	4					2	2	2	12.5	12.5	12.5	54.461	0.0018665	10.669	15565000	17	2	2	2	2	1	2	1	0	2	2	0	2	1	0	2	2	0	2	1	0	2	2	0
	0.0183262	0.070872	Q08J23	Q08J23	tRNA (cytosine(34)-C(5))-methyltransferase	NSUN2	1322	sp|Q08J23|NSUN2_HUMAN RNA cytosine C(5)-methyltransferase NSUN2 OS=Homo sapiens OX=9606 GN=NSUN2 PE=1 SV=2	Color2 [A=255, R=169, G=169, B=169]	1	4					3	3	3	6.6	6.6	6.6	86.47	0	21.385	8593700	44	5	3	3	3	1	2	2	0	3	1	0	2	2	0	3	1	0	2	2	0	3	1	0
	0.0689038	0.0708313	P49959	P49959	Double-strand break repair protein MRE11A	MRE11A	985	sp|P49959|MRE11_HUMAN Double-strand break repair protein MRE11 OS=Homo sapiens OX=9606 GN=MRE11 PE=1 SV=3	Color2 [A=255, R=169, G=169, B=169]	1	4					8	8	8	16.1	16.1	16.1	80.592	0	50.182	36182000	34	15	8	8	8	1	6	5	5	6	5	4	6	5	5	6	5	4	6	5	5	6	5	4
	0.0560711	0.0705757	P09497	P09497	Clathrin light chain B	CLTB	525	sp|P09497|CLCB_HUMAN Clathrin light chain B OS=Homo sapiens OX=9606 GN=CLTB PE=1 SV=1	Color2 [A=255, R=169, G=169, B=169]	1	4					3	3	3	10.9	10.9	10.9	25.19	0	43.306	146010000	9	12	3	3	3	1	3	3	3	3	3	3	3	3	3	3	3	3	3	3	3	3	3	3
	0.0425858	0.0702044	P62280	P62280	40S ribosomal protein S11	RPS11	1158	sp|P62280|RS11_HUMAN 40S ribosomal protein S11 OS=Homo sapiens OX=9606 GN=RPS11 PE=1 SV=3	Color2 [A=255, R=169, G=169, B=169]	1	4					9	9	9	46.2	46.2	46.2	18.431	0	59.105	211290000	10	21	9	9	9	1	8	4	7	8	7	3	8	4	7	8	7	3	8	4	7	8	7	3
	0.0229073	0.069322	Q9Y3Y2	Q9Y3Y2	Chromatin target of PRMT1 protein	CHTOP	2425	sp|Q9Y3Y2|CHTOP_HUMAN Chromatin target of PRMT1 protein OS=Homo sapiens OX=9606 GN=CHTOP PE=1 SV=2	Color2 [A=255, R=169, G=169, B=169]	1	4					3	3	3	19.8	19.8	19.8	26.396	0	40.289	62803000	9	6	3	3	3	1	3	1	2	3	1	2	3	1	2	3	1	2	3	1	2	3	1	2
	0.0620756	0.0689182	Q10570	Q10570	Cleavage and polyadenylation specificity factor subunit 1	CPSF1	1330	sp|Q10570|CPSF1_HUMAN Cleavage and polyadenylation specificity factor subunit 1 OS=Homo sapiens OX=9606 GN=CPSF1 PE=1 SV=2	Color2 [A=255, R=169, G=169, B=169]	1	4					12	12	12	10.5	10.5	10.5	160.88	0	79.092	64096000	69	21	12	12	12	1	12	7	5	12	7	4	12	7	5	12	7	4	12	7	5	12	7	4
	0.120982	0.0684687	Q9NP72	Q9NP72	Ras-related protein Rab-18	RAB18	2188	sp|Q9NP72|RAB18_HUMAN Ras-related protein Rab-18 OS=Homo sapiens OX=9606 GN=RAB18 PE=1 SV=1	Color2 [A=255, R=169, G=169, B=169]	1	4					6	6	6	33	33	33	22.977	0	40.252	81666000	13	20	6	6	6	1	6	5	4	6	6	5	6	5	4	6	6	5	6	5	4	6	6	5
	0.0490739	0.0679893	Q15717	Q15717	ELAV-like protein 1	ELAVL1	1517	sp|Q15717|ELAV1_HUMAN ELAV-like protein 1 OS=Homo sapiens OX=9606 GN=ELAVL1 PE=1 SV=2	Color2 [A=255, R=169, G=169, B=169]	1	4					8	8	8	30.4	30.4	30.4	36.091	0	59.969	144540000	16	23	8	8	8	1	8	6	4	8	4	4	8	6	4	8	4	4	8	6	4	8	4	4
	0.174776	0.067428	P11142;P54652	P11142	Heat shock cognate 71 kDa protein	HSPA8	560	sp|P11142|HSP7C_HUMAN Heat shock cognate 71 kDa protein OS=Homo sapiens OX=9606 GN=HSPA8 PE=1 SV=1	Color2 [A=255, R=169, G=169, B=169]	1	4					24	24	21	45.5	45.5	42.1	70.897	0	323.31	3622100000	33	160	NaN	NaN	NaN	2	23	23	23	24	23	23	23	23	23	24	23	23	20	20	20	21	20	20
	0.0123963	0.0665436	O00186	O00186	Syntaxin-binding protein 3	STXBP3	97	sp|O00186|STXB3_HUMAN Syntaxin-binding protein 3 OS=Homo sapiens OX=9606 GN=STXBP3 PE=1 SV=2	Color2 [A=255, R=169, G=169, B=169]	1	4					10	10	10	18.8	18.8	18.8	67.764	0	59.64	52368000	30	17	10	10	10	1	9	3	0	10	2	1	9	3	0	10	2	1	9	3	0	10	2	1
	0.0428694	0.06394	O95716;P20336;Q96E17;P20337	O95716;P20336	Ras-related protein Rab-3D;Ras-related protein Rab-3A	RAB3D;RAB3A	350	sp|O95716|RAB3D_HUMAN Ras-related protein Rab-3D OS=Homo sapiens OX=9606 GN=RAB3D PE=1 SV=1;sp|P20336|RAB3A_HUMAN Ras-related protein Rab-3A OS=Homo sapiens OX=9606 GN=RAB3A PE=1 SV=1	Color2 [A=255, R=169, G=169, B=169]	1	4					3	2	2	14.2	10.5	10.5	24.267	0.00047664	11.091	7950300	14	4	NaN	NaN	NaN	4	3	1	1	2	2	1	2	1	1	2	2	1	2	1	1	2	2	1
	0.0270039	0.0638968	P61313	P61313	60S ribosomal protein L15	RPL15	1126	sp|P61313|RL15_HUMAN 60S ribosomal protein L15 OS=Homo sapiens OX=9606 GN=RPL15 PE=1 SV=2	Color2 [A=255, R=169, G=169, B=169]	1	4					6	6	6	24.5	24.5	24.5	24.146	0	39.789	155100000	11	10	6	6	6	1	6	5	4	6	5	2	6	5	4	6	5	2	6	5	4	6	5	2
	0.0442715	0.0638224	Q9ULX6	Q9ULX6	A-kinase anchor protein 8-like	AKAP8L	2358	sp|Q9ULX6|AKP8L_HUMAN A-kinase anchor protein 8-like OS=Homo sapiens OX=9606 GN=AKAP8L PE=1 SV=4	Color2 [A=255, R=169, G=169, B=169]	1	4					1	1	1	2.2	2.2	2.2	71.639	0.0017668	7.0382	1731700	24	2	1	1	1	1	1	0	0	1	1	0	1	0	0	1	1	0	1	0	0	1	1	0
	0.0338886	0.0635408	P11940;Q9H361;Q4VXU2;Q96DU9	P11940;Q9H361	Polyadenylate-binding protein 1;Polyadenylate-binding protein 3	PABPC1;PABPC3	576	sp|P11940|PABP1_HUMAN Polyadenylate-binding protein 1 OS=Homo sapiens OX=9606 GN=PABPC1 PE=1 SV=2;sp|Q9H361|PABP3_HUMAN Polyadenylate-binding protein 3 OS=Homo sapiens OX=9606 GN=PABPC3 PE=1 SV=2	Color2 [A=255, R=169, G=169, B=169]	1	4					16	16	10	32.9	32.9	21.7	70.67	0	113.56	430140000	36	49	NaN	NaN	NaN	4	15	13	14	16	15	10	15	13	14	16	15	10	9	7	8	10	9	5
	0.0269836	0.0616283	Q6PI98	Q6PI98	INO80 complex subunit C	INO80C	1646	sp|Q6PI98|IN80C_HUMAN INO80 complex subunit C OS=Homo sapiens OX=9606 GN=INO80C PE=1 SV=1	Color2 [A=255, R=169, G=169, B=169]	1	4					1	1	1	8.9	8.9	8.9	20.642	0.0070277	6.2078	1334200	10	1	1	1	1	1	1	0	0	1	1	0	1	0	0	1	1	0	1	0	0	1	1	0
	0.0290472	0.0595741	Q15388	Q15388	Mitochondrial import receptor subunit TOM20 homolog	TOMM20	1499	sp|Q15388|TOM20_HUMAN Mitochondrial import receptor subunit TOM20 homolog OS=Homo sapiens OX=9606 GN=TOMM20 PE=1 SV=1	Color2 [A=255, R=169, G=169, B=169]	1	4					1	1	1	9	9	9	16.298	0.0021673	6.7102	22533000	5	2	1	1	1	1	1	1	1	1	1	1	1	1	1	1	1	1	1	1	1	1	1	1
	0.0592229	0.0593268	Q08380	Q08380	Galectin-3-binding protein	LGALS3BP	1317	sp|Q08380|LG3BP_HUMAN Galectin-3-binding protein OS=Homo sapiens OX=9606 GN=LGALS3BP PE=1 SV=1	Color2 [A=255, R=169, G=169, B=169]	1	4					7	7	7	16.2	16.2	16.2	65.33	0	42.417	47054000	26	14	7	7	7	1	6	5	4	7	7	2	6	5	4	7	7	2	6	5	4	7	7	2
	0.0482692	0.059206	P61225;P10114	P61225	Ras-related protein Rap-2b	RAP2B	1123	sp|P61225|RAP2B_HUMAN Ras-related protein Rap-2b OS=Homo sapiens OX=9606 GN=RAP2B PE=1 SV=1	Color2 [A=255, R=169, G=169, B=169]	1	4					8	8	5	48.6	48.6	36.6	20.504	0	53.004	65319000	11	20	NaN	NaN	NaN	2	7	4	5	5	3	3	7	4	5	5	3	3	4	3	3	3	1	2
	0.0704871	0.0578028	O60884	O60884	DnaJ homolog subfamily A member 2	DNAJA2	248	sp|O60884|DNJA2_HUMAN DnaJ homolog subfamily A member 2 OS=Homo sapiens OX=9606 GN=DNAJA2 PE=1 SV=1	Color2 [A=255, R=169, G=169, B=169]	1	4					5	5	5	18.2	18.2	18.2	45.745	0	32.195	36550000	22	13	5	5	5	1	4	3	4	4	5	3	4	3	4	4	5	3	4	3	4	4	5	3
	0.0304744	0.0573215	P30050	P30050	60S ribosomal protein L12	RPL12	801	sp|P30050|RL12_HUMAN 60S ribosomal protein L12 OS=Homo sapiens OX=9606 GN=RPL12 PE=1 SV=1	Color2 [A=255, R=169, G=169, B=169]	1	4					6	6	6	54.5	54.5	54.5	17.818	0	74.005	514120000	9	34	6	6	6	1	6	4	6	6	6	5	6	4	6	6	6	5	6	4	6	6	6	5
	0.045522	0.0564944	P38606	P38606	V-type proton ATPase catalytic subunit A	ATP6V1A	877	sp|P38606|VATA_HUMAN V-type proton ATPase catalytic subunit A OS=Homo sapiens OX=9606 GN=ATP6V1A PE=1 SV=2	Color2 [A=255, R=169, G=169, B=169]	1	4					11	11	11	22.2	22.2	22.2	68.303	0	75.663	96578000	34	27	11	11	11	1	9	9	5	11	9	2	9	9	5	11	9	2	9	9	5	11	9	2
	0.0765149	0.0560691	Q13148	Q13148	TAR DNA-binding protein 43	TARDBP	1360	sp|Q13148|TADBP_HUMAN TAR DNA-binding protein 43 OS=Homo sapiens OX=9606 GN=TARDBP PE=1 SV=1	Color2 [A=255, R=169, G=169, B=169]	1	4					4	4	4	15.9	15.9	15.9	44.739	0	58.379	110590000	13	24	4	4	4	1	4	3	3	4	4	3	4	3	3	4	4	3	4	3	3	4	4	3
	0.0567923	0.0555077	P15924	P15924	Desmoplakin	DSP	633	sp|P15924|DESP_HUMAN Desmoplakin OS=Homo sapiens OX=9606 GN=DSP PE=1 SV=3	Color2 [A=255, R=169, G=169, B=169]	1	4					138	138	138	49.8	49.8	49.8	331.77	0	323.31	9305100000	163	665	138	138	138	1	126	116	117	127	127	100	126	116	117	127	127	100	126	116	117	127	127	100
	0.0720748	0.0542215	Q9BZK7;O60907;Q9BQ87	Q9BZK7	F-box-like/WD repeat-containing protein TBL1XR1	TBL1XR1	2096	sp|Q9BZK7|TBL1R_HUMAN F-box-like/WD repeat-containing protein TBL1XR1 OS=Homo sapiens OX=9606 GN=TBL1XR1 PE=1 SV=1	Color2 [A=255, R=169, G=169, B=169]	1	4					10	10	10	29.6	29.6	29.6	55.594	0	69.784	88704000	22	29	NaN	NaN	NaN	3	9	8	6	10	8	7	9	8	6	10	8	7	9	8	6	10	8	7
	0.0766845	0.0539945	P68371;P04350	P68371;P04350	Tubulin beta-4B chain;Tubulin beta-4A chain	TUBB4B;TUBB4A	1221	sp|P68371|TBB4B_HUMAN Tubulin beta-4B chain OS=Homo sapiens OX=9606 GN=TUBB4B PE=1 SV=1;sp|P04350|TBB4A_HUMAN Tubulin beta-4A chain OS=Homo sapiens OX=9606 GN=TUBB4A PE=1 SV=2	Color2 [A=255, R=169, G=169, B=169]	1	4					23	23	4	64.3	64.3	13	49.83	0	323.31	4618100000	20	187	NaN	NaN	NaN	2	23	22	18	23	21	17	23	22	18	23	21	17	4	4	3	4	4	2
	0.0223405	0.0526104	Q9H9B1	Q9H9B1	Histone-lysine N-methyltransferase EHMT1	EHMT1	2160	sp|Q9H9B1|EHMT1_HUMAN Histone-lysine N-methyltransferase EHMT1 OS=Homo sapiens OX=9606 GN=EHMT1 PE=1 SV=4	Color2 [A=255, R=169, G=169, B=169]	1	4					2	2	2	2	2	2	141.46	0	12.239	17749000	63	6	2	2	2	1	2	2	2	1	2	1	2	2	2	1	2	1	2	2	2	1	2	1
	0.0694735	0.0518557	Q9UMS4	Q9UMS4	Pre-mRNA-processing factor 19	PRPF19	2363	sp|Q9UMS4|PRP19_HUMAN Pre-mRNA-processing factor 19 OS=Homo sapiens OX=9606 GN=PRPF19 PE=1 SV=1	Color2 [A=255, R=169, G=169, B=169]	1	4					11	11	11	40.7	40.7	40.7	55.18	0	107.22	225680000	19	31	11	11	11	1	10	5	5	11	6	5	10	5	5	11	6	5	10	5	5	11	6	5
	0.0346346	0.0505581	P17844	P17844	Probable ATP-dependent RNA helicase DDX5	DDX5	658	sp|P17844|DDX5_HUMAN Probable ATP-dependent RNA helicase DDX5 OS=Homo sapiens OX=9606 GN=DDX5 PE=1 SV=1	Color2 [A=255, R=169, G=169, B=169]	1	4					27	27	21	49.5	49.5	38.4	69.147	0	323.31	3394900000	32	142	27	27	21	1	27	21	21	27	24	22	27	21	21	27	24	22	21	16	16	21	19	17
	0.0325191	0.0484378	Q6Y7W6	Q6Y7W6	PERQ amino acid-rich with GYF domain-containing protein 2	GIGYF2	1662	sp|Q6Y7W6|GGYF2_HUMAN GRB10-interacting GYF protein 2 OS=Homo sapiens OX=9606 GN=GIGYF2 PE=1 SV=1	Color2 [A=255, R=169, G=169, B=169]	1	4					5	5	5	6	6	6	150.07	0	33.364	25979000	51	8	5	5	5	1	5	4	3	5	3	2	5	4	3	5	3	2	5	4	3	5	3	2
	0.0107235	0.0482445	P52435;Q9GZM3;Q9H1A7	P52435;Q9GZM3;Q9H1A7	DNA-directed RNA polymerase II subunit RPB11-a;DNA-directed RNA polymerase II subunit RPB11-b1;DNA-directed RNA polymerase II subunit RPB11-b2	POLR2J;POLR2J2;POLR2J3	1026	sp|P52435|RPB11_HUMAN DNA-directed RNA polymerase II subunit RPB11-a OS=Homo sapiens OX=9606 GN=POLR2J PE=1 SV=1;sp|Q9GZM3|RPB1B_HUMAN DNA-directed RNA polymerase II subunit RPB11-b1 OS=Homo sapiens OX=9606 GN=POLR2J2 PE=1 SV=2;sp|Q9H1A7|RPB1C_HUMAN DNA-di	Color2 [A=255, R=169, G=169, B=169]	1	4					1	1	1	8.5	8.5	8.5	13.293	0.009764	6.0809	3395400	6	1	NaN	NaN	NaN	3	1	1	0	0	1	1	1	1	0	0	1	1	1	1	0	0	1	1
	0.0120359	0.0480773	Q969P0	Q969P0	Immunoglobulin superfamily member 8	IGSF8	1904	sp|Q969P0|IGSF8_HUMAN Immunoglobulin superfamily member 8 OS=Homo sapiens OX=9606 GN=IGSF8 PE=1 SV=1	Color2 [A=255, R=169, G=169, B=169]	1	4					5	5	5	11.7	11.7	11.7	65.033	0	35.164	33389000	29	5	5	5	5	1	4	2	1	2	1	0	4	2	1	2	1	0	4	2	1	2	1	0
	0.00833537	0.0450389	Q9UDW1	Q9UDW1	Cytochrome b-c1 complex subunit 9	UQCR10	2299	sp|Q9UDW1|QCR9_HUMAN Cytochrome b-c1 complex subunit 9 OS=Homo sapiens OX=9606 GN=UQCR10 PE=1 SV=3	Color2 [A=255, R=169, G=169, B=169]	1	4					1	1	1	27	27	27	7.3084	0.0018141	7.4676	5533500	4	2	1	1	1	1	1	1	0	0	1	0	1	1	0	0	1	0	1	1	0	0	1	0
	0.0186676	0.0450293	Q8IWA0	Q8IWA0	WD repeat-containing protein 75	WDR75	1729	sp|Q8IWA0|WDR75_HUMAN WD repeat-containing protein 75 OS=Homo sapiens OX=9606 GN=WDR75 PE=1 SV=1	Color2 [A=255, R=169, G=169, B=169]	1	4					6	6	6	10.1	10.1	10.1	94.498	0	36.005	31770000	42	8	6	6	6	1	6	2	3	6	3	1	6	2	3	6	3	1	6	2	3	6	3	1
	0.0134324	0.0450261	P60953	P60953	Cell division control protein 42 homolog	CDC42	1109	sp|P60953|CDC42_HUMAN Cell division control protein 42 homolog OS=Homo sapiens OX=9606 GN=CDC42 PE=1 SV=2	Color2 [A=255, R=169, G=169, B=169]	1	4					6	5	5	42.4	36.6	36.6	21.258	0	43.28	278730000	9	19	6	5	5	1	6	5	5	6	6	2	5	4	4	5	5	1	5	4	4	5	5	1
	0.0332949	0.0441252	Q92544	Q92544	Transmembrane 9 superfamily member 4	TM9SF4	1866	sp|Q92544|TM9S4_HUMAN Transmembrane 9 superfamily member 4 OS=Homo sapiens OX=9606 GN=TM9SF4 PE=1 SV=2	Color2 [A=255, R=169, G=169, B=169]	1	4					5	5	5	10.6	10.6	10.6	74.518	0	37.176	40894000	21	10	5	5	5	1	5	3	3	5	3	2	5	3	3	5	3	2	5	3	3	5	3	2
	0.0337579	0.0438213	P35606	P35606	Coatomer subunit beta	COPB2	854	sp|P35606|COPB2_HUMAN Coatomer subunit beta OS=Homo sapiens OX=9606 GN=COPB2 PE=1 SV=2	Color2 [A=255, R=169, G=169, B=169]	1	4					16	16	16	23.4	23.4	23.4	102.49	0	108.37	134970000	48	48	16	16	16	1	14	11	12	15	12	11	14	11	12	15	12	11	14	11	12	15	12	11
	0.0123894	0.0430571	Q9Y6M7	Q9Y6M7	Sodium bicarbonate cotransporter 3	SLC4A7	2467	sp|Q9Y6M7|S4A7_HUMAN Sodium bicarbonate cotransporter 3 OS=Homo sapiens OX=9606 GN=SLC4A7 PE=1 SV=2	Color2 [A=255, R=169, G=169, B=169]	1	4					2	2	2	3.5	3.5	3.5	136.04	0	14.13	10392000	58	6	2	2	2	1	2	1	0	2	0	0	2	1	0	2	0	0	2	1	0	2	0	0
	0.0240769	0.0428079	O00629	O00629	Importin subunit alpha-3	KPNA4	122	sp|O00629|IMA3_HUMAN Importin subunit alpha-3 OS=Homo sapiens OX=9606 GN=KPNA4 PE=1 SV=1	Color2 [A=255, R=169, G=169, B=169]	1	4					4	4	3	12.5	12.5	9.8	57.886	0	24.52	19338000	16	9	4	4	3	1	4	2	3	4	2	1	4	2	3	4	2	1	3	2	2	3	1	0
	0.0384842	0.0426292	Q5VT52	Q5VT52	Regulation of nuclear pre-mRNA domain-containing protein 2	RPRD2	1610	sp|Q5VT52|RPRD2_HUMAN Regulation of nuclear pre-mRNA domain-containing protein 2 OS=Homo sapiens OX=9606 GN=RPRD2 PE=1 SV=1	Color2 [A=255, R=169, G=169, B=169]	1	4					14	14	14	16.9	16.9	16.9	156.02	0	87.753	83540000	66	25	14	14	14	1	12	11	5	14	7	7	12	11	5	14	7	7	12	11	5	14	7	7
	0.0287524	0.0417976	Q04917	Q04917	14-3-3 protein eta	YWHAH	1296	sp|Q04917|1433F_HUMAN 14-3-3 protein eta OS=Homo sapiens OX=9606 GN=YWHAH PE=1 SV=4	Color2 [A=255, R=169, G=169, B=169]	1	4					4	2	2	20.7	13.4	13.4	28.218	0	13.242	13231000	16	4	4	2	2	1	4	3	3	4	3	3	2	1	1	2	1	1	2	1	1	2	1	1
	0.03095	0.0410512	Q86XP3	Q86XP3	ATP-dependent RNA helicase DDX42	DDX42	1715	sp|Q86XP3|DDX42_HUMAN ATP-dependent RNA helicase DDX42 OS=Homo sapiens OX=9606 GN=DDX42 PE=1 SV=1	Color2 [A=255, R=169, G=169, B=169]	1	4					10	10	10	17	17	17	102.97	0	69.992	59933000	44	18	10	10	10	1	8	5	4	10	6	2	8	5	4	10	6	2	8	5	4	10	6	2
	0.024631	0.0410366	P39656	P39656	Dolichyl-diphosphooligosaccharide--protein glycosyltransferase 48 kDa subunit	DDOST	882	sp|P39656|OST48_HUMAN Dolichyl-diphosphooligosaccharide--protein glycosyltransferase 48 kDa subunit OS=Homo sapiens OX=9606 GN=DDOST PE=1 SV=4	Color2 [A=255, R=169, G=169, B=169]	1	4					8	8	8	25.2	25.2	25.2	50.8	0	50.236	73393000	23	13	8	8	8	1	8	3	3	7	6	3	8	3	3	7	6	3	8	3	3	7	6	3
	0.0302266	0.0402629	P16615;O14983	P16615	Sarcoplasmic/endoplasmic reticulum calcium ATPase 2	ATP2A2	644	sp|P16615|AT2A2_HUMAN Sarcoplasmic/endoplasmic reticulum calcium ATPase 2 OS=Homo sapiens OX=9606 GN=ATP2A2 PE=1 SV=1	Color2 [A=255, R=169, G=169, B=169]	1	4					26	26	19	28.1	28.1	20.6	114.76	0	184.37	400780000	46	67	NaN	NaN	NaN	2	24	19	12	25	19	10	24	19	12	25	19	10	17	14	8	19	14	7
	0.0732951	0.0397511	O75694	O75694	Nuclear pore complex protein Nup155	NUP155	290	sp|O75694|NU155_HUMAN Nuclear pore complex protein Nup155 OS=Homo sapiens OX=9606 GN=NUP155 PE=1 SV=1	Color2 [A=255, R=169, G=169, B=169]	1	4					4	4	4	5	5	5	155.2	0	28.766	17555000	57	7	4	4	4	1	4	3	2	4	3	2	4	3	2	4	3	2	4	3	2	4	3	2
	0.0356011	0.0393836	Q8N3E9	Q8N3E9	1-phosphatidylinositol 4,5-bisphosphate phosphodiesterase delta-3	PLCD3	1761	sp|Q8N3E9|PLCD3_HUMAN 1-phosphatidylinositol 4,5-bisphosphate phosphodiesterase delta-3 OS=Homo sapiens OX=9606 GN=PLCD3 PE=1 SV=3	Color2 [A=255, R=169, G=169, B=169]	1	4					2	2	2	2.3	2.3	2.3	89.257	0.0014111	10.802	6817600	37	2	2	2	2	1	2	1	1	2	1	1	2	1	1	2	1	1	2	1	1	2	1	1
	0.0539606	0.039259	Q96QC0	Q96QC0	Serine/threonine-protein phosphatase 1 regulatory subunit 10	PPP1R10	1982	sp|Q96QC0|PP1RA_HUMAN Serine/threonine-protein phosphatase 1 regulatory subunit 10 OS=Homo sapiens OX=9606 GN=PPP1R10 PE=1 SV=1	Color2 [A=255, R=169, G=169, B=169]	1	4					4	4	4	3.9	3.9	3.9	99.057	0	23.871	22931000	55	6	4	4	4	1	4	2	3	4	4	2	4	2	3	4	4	2	4	2	3	4	4	2
	0.0215962	0.0368176	O43390	O43390	Heterogeneous nuclear ribonucleoprotein R	HNRNPR	195	sp|O43390|HNRPR_HUMAN Heterogeneous nuclear ribonucleoprotein R OS=Homo sapiens OX=9606 GN=HNRNPR PE=1 SV=1	Color2 [A=255, R=169, G=169, B=169]	1	4					15	15	11	28.1	28.1	21.8	70.942	0	181.14	502650000	34	57	15	15	11	1	14	11	11	15	12	9	14	11	11	15	12	9	10	8	9	11	8	6
	0.0136611	0.0358213	Q14204	Q14204	Cytoplasmic dynein 1 heavy chain 1	DYNC1H1	1431	sp|Q14204|DYHC1_HUMAN Cytoplasmic dynein 1 heavy chain 1 OS=Homo sapiens OX=9606 GN=DYNC1H1 PE=1 SV=5	Color2 [A=255, R=169, G=169, B=169]	1	4					52	52	52	13.9	13.9	13.9	532.4	0	322.83	332100000	257	133	52	52	52	1	36	45	41	35	46	38	36	45	41	35	46	38	36	45	41	35	46	38
	0.00848544	0.0345955	Q8TEQ6	Q8TEQ6	Gem-associated protein 5	GEMIN5	1829	sp|Q8TEQ6|GEMI5_HUMAN Gem-associated protein 5 OS=Homo sapiens OX=9606 GN=GEMIN5 PE=1 SV=3	Color2 [A=255, R=169, G=169, B=169]	1	4					6	6	6	4.8	4.8	4.8	168.59	0	36.004	27727000	81	7	6	6	6	1	6	3	1	6	1	1	6	3	1	6	1	1	6	3	1	6	1	1
	0.0180939	0.0344963	O94906	O94906	Pre-mRNA-processing factor 6	PRPF6	318	sp|O94906|PRP6_HUMAN Pre-mRNA-processing factor 6 OS=Homo sapiens OX=9606 GN=PRPF6 PE=1 SV=1	Color2 [A=255, R=169, G=169, B=169]	1	4					18	18	18	24.3	24.3	24.3	106.92	0	127.19	118800000	56	35	18	18	18	1	18	8	8	17	9	3	18	8	8	17	9	3	18	8	8	17	9	3
	0.0593307	0.0337232	P11021	P11021	78 kDa glucose-regulated protein	HSPA5	559	sp|P11021|BIP_HUMAN Endoplasmic reticulum chaperone BiP OS=Homo sapiens OX=9606 GN=HSPA5 PE=1 SV=2	Color2 [A=255, R=169, G=169, B=169]	1	4					21	20	20	37.5	37.5	37.5	72.332	0	268.51	1022200000	30	116	21	20	20	1	20	19	19	21	20	20	19	18	18	20	19	19	19	18	18	20	19	19
	0.0513491	0.0334358	O15145	O15145	Actin-related protein 2/3 complex subunit 3	ARPC3	161	sp|O15145|ARPC3_HUMAN Actin-related protein 2/3 complex subunit 3 OS=Homo sapiens OX=9606 GN=ARPC3 PE=1 SV=3	Color2 [A=255, R=169, G=169, B=169]	1	4					4	4	4	24.7	24.7	24.7	20.546	0	27.484	234060000	10	24	4	4	4	1	4	4	4	4	4	4	4	4	4	4	4	4	4	4	4	4	4	4
	0.0213778	0.0333061	O75955	O75955	Flotillin-1	FLOT1	304	sp|O75955|FLOT1_HUMAN Flotillin-1 OS=Homo sapiens OX=9606 GN=FLOT1 PE=1 SV=3	Color2 [A=255, R=169, G=169, B=169]	1	4					16	16	16	46.8	46.8	46.8	47.355	0	140.71	315260000	27	41	16	16	16	1	14	12	8	16	13	6	14	12	8	16	13	6	14	12	8	16	13	6
	0.0114418	0.031723	Q02413	Q02413	Desmoglein-1	DSG1	1281	sp|Q02413|DSG1_HUMAN Desmoglein-1 OS=Homo sapiens OX=9606 GN=DSG1 PE=1 SV=2	Color2 [A=255, R=169, G=169, B=169]	1	4					17	17	17	27.4	27.4	27.4	113.75	0	129.92	194230000	41	57	17	17	17	1	12	10	13	13	15	4	12	10	13	13	15	4	12	10	13	13	15	4
	0.0386635	0.0304101	Q96IY1	Q96IY1	Kinetochore-associated protein NSL1 homolog	NSL1	1956	sp|Q96IY1|NSL1_HUMAN Kinetochore-associated protein NSL1 homolog OS=Homo sapiens OX=9606 GN=NSL1 PE=1 SV=3	Color2 [A=255, R=169, G=169, B=169]	1	4					4	4	4	20.6	20.6	20.6	32.162	0	27.616	19948000	14	4	4	4	4	1	4	2	2	4	3	2	4	2	2	4	3	2	4	2	2	4	3	2
	0.00792075	0.030098	P07948	P07948	Tyrosine-protein kinase Lyn	LYN	492	sp|P07948|LYN_HUMAN Tyrosine-protein kinase Lyn OS=Homo sapiens OX=9606 GN=LYN PE=1 SV=3	Color2 [A=255, R=169, G=169, B=169]	1	4					6	5	5	14.5	13.1	13.1	58.573	0	33.488	20867000	27	6	6	5	5	1	4	4	1	6	4	1	3	3	1	5	3	1	3	3	1	5	3	1
	0.00661161	0.0284748	P60033	P60033	CD81 antigen	CD81	1096	sp|P60033|CD81_HUMAN CD81 antigen OS=Homo sapiens OX=9606 GN=CD81 PE=1 SV=1	Color2 [A=255, R=169, G=169, B=169]	1	4					3	3	3	25	25	25	25.809	0	31.722	23390000	8	6	3	3	3	1	3	2	0	3	0	0	3	2	0	3	0	0	3	2	0	3	0	0
	0.0156511	0.0262591	P83731	P83731	60S ribosomal protein L24	RPL24	1243	sp|P83731|RL24_HUMAN 60S ribosomal protein L24 OS=Homo sapiens OX=9606 GN=RPL24 PE=1 SV=1	Color2 [A=255, R=169, G=169, B=169]	1	4					5	5	5	30.6	30.6	30.6	17.779	0	53.979	211520000	8	17	5	5	5	1	5	5	5	5	4	5	5	5	5	5	4	5	5	5	5	5	4	5
	0.0171089	0.024526	P11279	P11279	Lysosome-associated membrane glycoprotein 1	LAMP1	568	sp|P11279|LAMP1_HUMAN Lysosome-associated membrane glycoprotein 1 OS=Homo sapiens OX=9606 GN=LAMP1 PE=1 SV=3	Color2 [A=255, R=169, G=169, B=169]	1	4					6	6	6	13.4	13.4	13.4	44.882	0	44.589	255830000	19	20	6	6	6	1	6	5	4	6	5	2	6	5	4	6	5	2	6	5	4	6	5	2
	0.00797388	0.0230331	Q14318	Q14318	Peptidyl-prolyl cis-trans isomerase FKBP8	FKBP8	1438	sp|Q14318|FKBP8_HUMAN Peptidyl-prolyl cis-trans isomerase FKBP8 OS=Homo sapiens OX=9606 GN=FKBP8 PE=1 SV=2	Color2 [A=255, R=169, G=169, B=169]	1	4					1	1	1	3.9	3.9	3.9	44.561	0.0018198	7.5132	5560400	18	2	1	1	1	1	1	1	0	1	0	1	1	1	0	1	0	1	1	1	0	1	0	1
	0.0196978	0.0223408	O75533	O75533	Splicing factor 3B subunit 1	SF3B1	285	sp|O75533|SF3B1_HUMAN Splicing factor 3B subunit 1 OS=Homo sapiens OX=9606 GN=SF3B1 PE=1 SV=3	Color2 [A=255, R=169, G=169, B=169]	1	4					30	30	30	35.4	35.4	35.4	145.83	0	299.67	624170000	62	97	30	30	30	1	29	21	16	30	24	15	29	21	16	30	24	15	29	21	16	30	24	15
	0.0265727	0.0220165	Q9NYZ3	Q9NYZ3	G2 and S phase-expressed protein 1	GTSE1	2249	sp|Q9NYZ3|GTSE1_HUMAN G2 and S phase-expressed protein 1 OS=Homo sapiens OX=9606 GN=GTSE1 PE=1 SV=3	Color2 [A=255, R=169, G=169, B=169]	1	4					7	7	7	15.7	15.7	15.7	76.644	0	44.906	37796000	34	13	7	7	7	1	7	4	3	7	3	2	7	4	3	7	3	2	7	4	3	7	3	2
	0.00706795	0.0201759	P50416	P50416	Carnitine O-palmitoyltransferase 1, liver isoform	CPT1A	990	sp|P50416|CPT1A_HUMAN Carnitine O-palmitoyltransferase 1, liver isoform OS=Homo sapiens OX=9606 GN=CPT1A PE=1 SV=2	Color2 [A=255, R=169, G=169, B=169]	1	4					12	12	12	17.9	17.9	17.9	88.367	0	75.175	71866000	37	19	12	12	12	1	11	5	3	11	3	3	11	5	3	11	3	3	11	5	3	11	3	3
	0.0259614	0.0197512	Q13573	Q13573	SNW domain-containing protein 1	SNW1	1398	sp|Q13573|SNW1_HUMAN SNW domain-containing protein 1 OS=Homo sapiens OX=9606 GN=SNW1 PE=1 SV=1	Color2 [A=255, R=169, G=169, B=169]	1	4					11	11	11	31.9	31.9	31.9	61.494	0	77.801	78946000	25	20	11	11	11	1	10	6	4	9	7	5	10	6	4	9	7	5	10	6	4	9	7	5
	0.00437202	0.0194925	Q9UJZ1	Q9UJZ1	Stomatin-like protein 2, mitochondrial	STOML2	2332	sp|Q9UJZ1|STML2_HUMAN Stomatin-like protein 2, mitochondrial OS=Homo sapiens OX=9606 GN=STOML2 PE=1 SV=1	Color2 [A=255, R=169, G=169, B=169]	1	4					3	3	3	15.4	15.4	15.4	38.534	0	33.07	24889000	18	5	3	3	3	1	3	0	1	3	2	0	3	0	1	3	2	0	3	0	1	3	2	0
	0.00452124	0.0190576	Q9NX63	Q9NX63	MICOS complex subunit MIC19	CHCHD3	2237	sp|Q9NX63|MIC19_HUMAN MICOS complex subunit MIC19 OS=Homo sapiens OX=9606 GN=CHCHD3 PE=1 SV=1	Color2 [A=255, R=169, G=169, B=169]	1	4					4	4	4	18.1	18.1	18.1	26.152	0	29.065	36278000	13	8	4	4	4	1	3	1	1	3	3	0	3	1	1	3	3	0	3	1	1	3	3	0
	0.00348673	0.0169582	P55265	P55265	Double-stranded RNA-specific adenosine deaminase	ADAR	1071	sp|P55265|DSRAD_HUMAN Double-stranded RNA-specific adenosine deaminase OS=Homo sapiens OX=9606 GN=ADAR PE=1 SV=4	Color2 [A=255, R=169, G=169, B=169]	1	4					12	12	12	14.3	14.3	14.3	136.06	0	82.193	71558000	69	19	12	12	12	1	9	3	0	12	5	0	9	3	0	12	5	0	9	3	0	12	5	0
	0.00897028	0.0165774	P52594	P52594	Arf-GAP domain and FG repeat-containing protein 1	AGFG1	1030	sp|P52594|AGFG1_HUMAN Arf-GAP domain and FG repeat-containing protein 1 OS=Homo sapiens OX=9606 GN=AGFG1 PE=1 SV=2	Color2 [A=255, R=169, G=169, B=169]	1	4					7	7	7	24	24	24	58.259	0	85.716	70607000	17	15	7	7	7	1	7	4	2	7	3	1	7	4	2	7	3	1	7	4	2	7	3	1
	0.0175467	0.0148703	P43034	P43034	Platelet-activating factor acetylhydrolase IB subunit alpha	PAFAH1B1	916	sp|P43034|LIS1_HUMAN Platelet-activating factor acetylhydrolase IB subunit beta OS=Homo sapiens OX=9606 GN=PAFAH1B1 PE=1 SV=2	Color2 [A=255, R=169, G=169, B=169]	1	4					4	4	4	13.4	13.4	13.4	46.637	0	26.233	25786000	23	9	4	4	4	1	4	4	4	4	4	3	4	4	4	4	4	3	4	4	4	4	4	3
	0.00408415	0.0143986	Q9NPE3	Q9NPE3	H/ACA ribonucleoprotein complex subunit 3	NOP10	2191	sp|Q9NPE3|NOP10_HUMAN H/ACA ribonucleoprotein complex subunit 3 OS=Homo sapiens OX=9606 GN=NOP10 PE=1 SV=1	Color2 [A=255, R=169, G=169, B=169]	1	4					2	2	2	45.3	45.3	45.3	7.7059	0	13.56	16419000	3	6	2	2	2	1	2	0	1	2	0	0	2	0	1	2	0	0	2	0	1	2	0	0
	0.00596268	0.0139662	O14979	O14979	Heterogeneous nuclear ribonucleoprotein D-like	HNRNPDL	148	sp|O14979|HNRDL_HUMAN Heterogeneous nuclear ribonucleoprotein D-like OS=Homo sapiens OX=9606 GN=HNRNPDL PE=1 SV=3	Color2 [A=255, R=169, G=169, B=169]	1	4					7	7	6	18.6	18.6	16.7	46.437	0	55.694	225540000	20	24	7	7	6	1	7	4	4	7	4	2	7	4	4	7	4	2	6	3	3	6	3	2
	0.00383814	0.0124734	Q9UKK9	Q9UKK9	ADP-sugar pyrophosphatase	NUDT5	2336	sp|Q9UKK9|NUDT5_HUMAN ADP-sugar pyrophosphatase OS=Homo sapiens OX=9606 GN=NUDT5 PE=1 SV=1	Color2 [A=255, R=169, G=169, B=169]	1	4					1	1	1	6.8	6.8	6.8	24.327	0.0018059	7.401	2755100	11	2	1	1	1	1	1	0	1	1	1	0	1	0	1	1	1	0	1	0	1	1	1	0
	0.0074678	0.0119623	O60506	O60506	Heterogeneous nuclear ribonucleoprotein Q	SYNCRIP	234	sp|O60506|HNRPQ_HUMAN Heterogeneous nuclear ribonucleoprotein Q OS=Homo sapiens OX=9606 GN=SYNCRIP PE=1 SV=2	Color2 [A=255, R=169, G=169, B=169]	1	4					14	10	10	31.9	25.5	25.5	69.602	0	87.997	174180000	32	34	14	10	10	1	14	10	9	14	13	8	10	7	7	10	9	5	10	7	7	10	9	5
	0.00517171	0.0119012	P62241	P62241	40S ribosomal protein S8	RPS8	1149	sp|P62241|RS8_HUMAN 40S ribosomal protein S8 OS=Homo sapiens OX=9606 GN=RPS8 PE=1 SV=2	Color2 [A=255, R=169, G=169, B=169]	1	4					9	9	9	48.6	48.6	48.6	24.205	0	122.62	217230000	9	29	9	9	9	1	8	4	6	9	8	4	8	4	6	9	8	4	8	4	6	9	8	4
	0.00601557	0.011577	P05388;Q8NHW5	P05388;Q8NHW5	60S acidic ribosomal protein P0;60S acidic ribosomal protein P0-like	RPLP0;RPLP0P6	456	sp|P05388|RLA0_HUMAN 60S acidic ribosomal protein P0 OS=Homo sapiens OX=9606 GN=RPLP0 PE=1 SV=1;sp|Q8NHW5|RLA0L_HUMAN 60S acidic ribosomal protein P0-like OS=Homo sapiens OX=9606 GN=RPLP0P6 PE=5 SV=1	Color2 [A=255, R=169, G=169, B=169]	1	4					11	11	11	50.8	50.8	50.8	34.273	0	154.78	699340000	13	55	NaN	NaN	NaN	2	11	9	9	11	9	6	11	9	9	11	9	6	11	9	9	11	9	6
	0.00652881	0.0094401	Q15029	Q15029	116 kDa U5 small nuclear ribonucleoprotein component	EFTUD2	1473	sp|Q15029|U5S1_HUMAN 116 kDa U5 small nuclear ribonucleoprotein component OS=Homo sapiens OX=9606 GN=EFTUD2 PE=1 SV=1	Color2 [A=255, R=169, G=169, B=169]	1	4					27	27	26	37.6	37.6	36.5	109.43	0	215.5	385570000	51	76	27	27	26	1	24	16	13	25	19	13	24	16	13	25	19	13	24	16	13	25	18	13
	0.00215077	0.00937208	O14763	O14763	Tumor necrosis factor receptor superfamily member 10B	TNFRSF10B	135	sp|O14763|TR10B_HUMAN Tumor necrosis factor receptor superfamily member 10B OS=Homo sapiens OX=9606 GN=TNFRSF10B PE=1 SV=2	Color2 [A=255, R=169, G=169, B=169]	1	4					2	2	2	7.3	7.3	7.3	47.878	0	13.739	13838000	17	5	2	2	2	1	2	1	0	2	0	0	2	1	0	2	0	0	2	1	0	2	0	0
	0.0199047	0.00930087	Q9UPN3	Q9UPN3	Microtubule-actin cross-linking factor 1, isoforms 1/2/3/5	MACF1	2374	sp|Q9UPN3|MACF1_HUMAN Microtubule-actin cross-linking factor 1, isoforms 1/2/3/5 OS=Homo sapiens OX=9606 GN=MACF1 PE=1 SV=4	Color2 [A=255, R=169, G=169, B=169]	1	4					16	14	14	3	2.7	2.7	838.3	0	85.913	113440000	424	22	16	14	14	1	12	12	7	16	7	7	10	10	6	14	6	6	10	10	6	14	6	6
	0.00300221	0.00902176	P81605	P81605	Dermcidin;Survival-promoting peptide;DCD-1	DCD	1239	sp|P81605|DCD_HUMAN Dermcidin OS=Homo sapiens OX=9606 GN=DCD PE=1 SV=2	Color2 [A=255, R=169, G=169, B=169]	1	4					1	1	1	10	10	10	11.284	0.0017475	6.844	42809000	5	6	1	1	1	1	1	1	1	1	1	1	1	1	1	1	1	1	1	1	1	1	1	1
	0.00265404	0.00491015	Q9BZF1	Q9BZF1	Oxysterol-binding protein-related protein 8	OSBPL8	2092	sp|Q9BZF1|OSBL8_HUMAN Oxysterol-binding protein-related protein 8 OS=Homo sapiens OX=9606 GN=OSBPL8 PE=1 SV=3	Color2 [A=255, R=169, G=169, B=169]	1	4					1	1	1	1.2	1.2	1.2	101.19	0.0046729	6.4395	1965500	52	1	1	1	1	1	1	1	0	1	1	0	1	1	0	1	1	0	1	1	0	1	1	0
	0.00178027	0.00407346	P84103	P84103	Serine/arginine-rich splicing factor 3	SRSF3	1248	sp|P84103|SRSF3_HUMAN Serine/arginine-rich splicing factor 3 OS=Homo sapiens OX=9606 GN=SRSF3 PE=1 SV=1	Color2 [A=255, R=169, G=169, B=169]	1	4					4	3	3	23.2	23.2	23.2	19.329	0	30.002	271270000	7	11	4	3	3	1	4	3	4	4	4	3	3	2	3	3	3	2	3	2	3	3	3	2
	0.000764653	0.00182851	P09525	P09525	Annexin A4	ANXA4	526	sp|P09525|ANXA4_HUMAN Annexin A4 OS=Homo sapiens OX=9606 GN=ANXA4 PE=1 SV=4	Color2 [A=255, R=169, G=169, B=169]	1	4					8	8	8	34.5	34.5	34.5	35.882	0	51.536	44952000	22	14	8	8	8	1	6	3	4	8	6	0	6	3	4	8	6	0	6	3	4	8	6	0
	0.000738207	0.00113678	Q03519	Q03519	Antigen peptide transporter 2	TAP2	1292	sp|Q03519|TAP2_HUMAN Antigen peptide transporter 2 OS=Homo sapiens OX=9606 GN=TAP2 PE=1 SV=1	Color2 [A=255, R=169, G=169, B=169]	1	4					2	2	2	4.2	4.2	4.2	75.663	0	12.563	11323000	30	3	2	2	2	1	2	1	1	2	1	1	2	1	1	2	1	1	2	1	1	2	1	1
	0.000952338	-0.00147692	Q9H8V3	Q9H8V3	Protein ECT2	ECT2	2156	sp|Q9H8V3|ECT2_HUMAN Protein ECT2 OS=Homo sapiens OX=9606 GN=ECT2 PE=1 SV=4	Color2 [A=255, R=169, G=169, B=169]	1	4					4	4	4	5.9	5.9	5.9	103.5	0	23.639	22286000	49	8	4	4	4	1	4	3	3	4	3	2	4	3	3	4	3	2	4	3	3	4	3	2
	0.00178122	-0.00278536	Q5SW79	Q5SW79	Centrosomal protein of 170 kDa	CEP170	1594	sp|Q5SW79|CE170_HUMAN Centrosomal protein of 170 kDa OS=Homo sapiens OX=9606 GN=CEP170 PE=1 SV=1	Color2 [A=255, R=169, G=169, B=169]	1	4					2	2	2	2	2	2	175.29	0.0018605	10.562	4096900	84	2	2	2	2	1	2	1	1	2	1	1	2	1	1	2	1	1	2	1	1	2	1	1
	0.00147784	-0.0031147	P55769	P55769	NHP2-like protein 1;NHP2-like protein 1, N-terminally processed	NHP2L1	1074	sp|P55769|NH2L1_HUMAN NHP2-like protein 1 OS=Homo sapiens OX=9606 GN=SNU13 PE=1 SV=3	Color2 [A=255, R=169, G=169, B=169]	1	4					4	4	4	33.6	33.6	33.6	14.173	0	33.365	51321000	8	12	4	4	4	1	4	3	3	4	4	1	4	3	3	4	4	1	4	3	3	4	4	1
	0.00252505	-0.00540988	Q9P035	Q9P035	Very-long-chain (3R)-3-hydroxyacyl-CoA dehydratase 3	HACD3	2264	sp|Q9P035|HACD3_HUMAN Very-long-chain (3R)-3-hydroxyacyl-CoA dehydratase 3 OS=Homo sapiens OX=9606 GN=HACD3 PE=1 SV=2	Color2 [A=255, R=169, G=169, B=169]	1	4					8	8	8	22.4	22.4	22.4	43.159	0	52.202	77153000	15	17	8	8	8	1	7	5	2	8	4	4	7	5	2	8	4	4	7	5	2	8	4	4
	0.0029468	-0.00573158	Q13492;O60641	Q13492	Phosphatidylinositol-binding clathrin assembly protein	PICALM	1391	sp|Q13492|PICAL_HUMAN Phosphatidylinositol-binding clathrin assembly protein OS=Homo sapiens OX=9606 GN=PICALM PE=1 SV=2	Color2 [A=255, R=169, G=169, B=169]	1	4					9	9	9	19.5	19.5	19.5	70.754	0	88.937	147950000	25	29	NaN	NaN	NaN	2	8	8	6	9	7	6	8	8	6	9	7	6	8	8	6	9	7	6
	0.00340051	-0.00644684	P30519	P30519	Heme oxygenase 2	HMOX2	807	sp|P30519|HMOX2_HUMAN Heme oxygenase 2 OS=Homo sapiens OX=9606 GN=HMOX2 PE=1 SV=2	Color2 [A=255, R=169, G=169, B=169]	1	4					8	8	8	39.2	39.2	39.2	36.032	0	62.609	97798000	18	22	8	8	8	1	7	7	2	8	7	3	7	7	2	8	7	3	7	7	2	8	7	3
	0.00349364	-0.00726128	P49792	P49792	E3 SUMO-protein ligase RanBP2	RANBP2	979	sp|P49792|RBP2_HUMAN E3 SUMO-protein ligase RanBP2 OS=Homo sapiens OX=9606 GN=RANBP2 PE=1 SV=2	Color2 [A=255, R=169, G=169, B=169]	1	4					6	6	5	2.5	2.5	2.1	358.2	0	38.405	32614000	188	16	6	6	5	1	5	6	6	5	6	6	5	6	6	5	6	6	4	5	5	4	5	5
	0.00404626	-0.00727018	O43169	O43169	Cytochrome b5 type B	CYB5B	186	sp|O43169|CYB5B_HUMAN Cytochrome b5 type B OS=Homo sapiens OX=9606 GN=CYB5B PE=1 SV=3	Color2 [A=255, R=169, G=169, B=169]	1	4					4	4	4	49.3	49.3	49.3	16.694	0	77.484	149530000	6	16	4	4	4	1	4	2	2	4	1	2	4	2	2	4	1	2	4	2	2	4	1	2
	0.00304818	-0.00842412	P36957	P36957	Dihydrolipoyllysine-residue succinyltransferase component of 2-oxoglutarate dehydrogenase complex, mitochondrial	DLST	869	sp|P36957|ODO2_HUMAN Dihydrolipoyllysine-residue succinyltransferase component of 2-oxoglutarate dehydrogenase complex, mitochondrial OS=Homo sapiens OX=9606 GN=DLST PE=1 SV=4	Color2 [A=255, R=169, G=169, B=169]	1	4					3	3	3	7.5	7.5	7.5	48.755	0	19.31	19049000	23	7	3	3	3	1	3	2	2	3	3	0	3	2	2	3	3	0	3	2	2	3	3	0
	0.00618962	-0.0111275	P52434	P52434	DNA-directed RNA polymerases I, II, and III subunit RPABC3	POLR2H	1025	sp|P52434|RPAB3_HUMAN DNA-directed RNA polymerases I, II, and III subunit RPABC3 OS=Homo sapiens OX=9606 GN=POLR2H PE=1 SV=4	Color2 [A=255, R=169, G=169, B=169]	1	4					6	6	6	61.3	61.3	61.3	17.143	0	55.766	118230000	9	21	6	6	6	1	5	2	4	6	3	3	5	2	4	6	3	3	5	2	4	6	3	3
	0.0122825	-0.0111872	Q92878	Q92878	DNA repair protein RAD50	RAD50	1885	sp|Q92878|RAD50_HUMAN DNA repair protein RAD50 OS=Homo sapiens OX=9606 GN=RAD50 PE=1 SV=1	Color2 [A=255, R=169, G=169, B=169]	1	4					6	6	6	5.7	5.7	5.7	153.89	0	35.32	33629000	73	8	6	6	6	1	5	4	5	6	4	3	5	4	5	6	4	3	5	4	5	6	4	3
	0.00793099	-0.0120424	P01111;P01116;P01112	P01111;P01116;P01112	GTPase NRas;GTPase KRas;GTPase KRas, N-terminally processed;GTPase HRas;GTPase HRas, N-terminally processed	NRAS;KRAS;HRAS	390	sp|P01111|RASN_HUMAN GTPase NRas OS=Homo sapiens OX=9606 GN=NRAS PE=1 SV=1;sp|P01116|RASK_HUMAN GTPase KRas OS=Homo sapiens OX=9606 GN=KRAS PE=1 SV=1;sp|P01112|RASH_HUMAN GTPase HRas OS=Homo sapiens OX=9606 GN=HRAS PE=1 SV=1	Color2 [A=255, R=169, G=169, B=169]	1	4					4	4	4	32.3	32.3	32.3	21.229	0	24.2	86056000	10	13	NaN	NaN	NaN	3	4	2	3	4	2	1	4	2	3	4	2	1	4	2	3	4	2	1
	0.00526418	-0.0120595	Q9BXP5	Q9BXP5	Serrate RNA effector molecule homolog	SRRT	2082	sp|Q9BXP5|SRRT_HUMAN Serrate RNA effector molecule homolog OS=Homo sapiens OX=9606 GN=SRRT PE=1 SV=1	Color2 [A=255, R=169, G=169, B=169]	1	4					11	11	11	17.6	17.6	17.6	100.67	0	89.302	112940000	44	18	11	11	11	1	9	5	2	11	6	4	9	5	2	11	6	4	9	5	2	11	6	4
	0.00395056	-0.0123793	P19404	P19404	NADH dehydrogenase [ubiquinone] flavoprotein 2, mitochondrial	NDUFV2	684	sp|P19404|NDUV2_HUMAN NADH dehydrogenase [ubiquinone] flavoprotein 2, mitochondrial OS=Homo sapiens OX=9606 GN=NDUFV2 PE=1 SV=2	Color2 [A=255, R=169, G=169, B=169]	1	4					4	4	4	21.3	21.3	21.3	27.391	0	22.988	17223000	15	6	4	4	4	1	4	1	1	4	2	0	4	1	1	4	2	0	4	1	1	4	2	0
	0.0122283	-0.015906	Q8NEY8	Q8NEY8	Periphilin-1	PPHLN1	1795	sp|Q8NEY8|PPHLN_HUMAN Periphilin-1 OS=Homo sapiens OX=9606 GN=PPHLN1 PE=1 SV=2	Color2 [A=255, R=169, G=169, B=169]	1	4					3	3	3	6.3	6.3	6.3	52.736	0	17.124	25159000	19	4	3	3	3	1	3	3	3	3	3	2	3	3	3	3	3	2	3	3	3	3	3	2
	0.0122599	-0.0159664	Q6P2Q9	Q6P2Q9	Pre-mRNA-processing-splicing factor 8	PRPF8	1643	sp|Q6P2Q9|PRP8_HUMAN Pre-mRNA-processing-splicing factor 8 OS=Homo sapiens OX=9606 GN=PRPF8 PE=1 SV=2	Color2 [A=255, R=169, G=169, B=169]	1	4					52	52	52	27.8	27.8	27.8	273.6	0	323.31	596780000	127	110	52	52	52	1	49	33	30	51	34	16	49	33	30	51	34	16	49	33	30	51	34	16
	0.0103534	-0.0171973	O14662	O14662	Syntaxin-16	STX16	131	sp|O14662|STX16_HUMAN Syntaxin-16 OS=Homo sapiens OX=9606 GN=STX16 PE=1 SV=3	Color2 [A=255, R=169, G=169, B=169]	1	4					5	5	5	24.6	24.6	24.6	37.031	0	40.147	56180000	18	13	5	5	5	1	5	4	4	5	2	2	5	4	4	5	2	2	5	4	4	5	2	2
	0.0176017	-0.0177212	P51149	P51149	Ras-related protein Rab-7a	RAB7A	1005	sp|P51149|RAB7A_HUMAN Ras-related protein Rab-7a OS=Homo sapiens OX=9606 GN=RAB7A PE=1 SV=1	Color2 [A=255, R=169, G=169, B=169]	1	4					10	10	10	59.4	59.4	59.4	23.489	0	236.93	684320000	14	47	10	10	10	1	10	9	9	10	10	9	10	9	9	10	10	9	10	9	9	10	10	9
	0.0336993	-0.020661	Q9HB71	Q9HB71	Calcyclin-binding protein	CACYBP	2166	sp|Q9HB71|CYBP_HUMAN Calcyclin-binding protein OS=Homo sapiens OX=9606 GN=CACYBP PE=1 SV=2	Color2 [A=255, R=169, G=169, B=169]	1	4					2	2	2	9.6	9.6	9.6	26.21	0	12.089	8374200	13	2	2	2	2	1	1	1	1	2	1	1	1	1	1	2	1	1	1	1	1	2	1	1
	0.0117993	-0.0228195	Q16629	Q16629	Serine/arginine-rich splicing factor 7	SRSF7	1534	sp|Q16629|SRSF7_HUMAN Serine/arginine-rich splicing factor 7 OS=Homo sapiens OX=9606 GN=SRSF7 PE=1 SV=1	Color2 [A=255, R=169, G=169, B=169]	1	4					6	6	5	22.3	22.3	22.3	27.366	0	55.656	324460000	10	22	6	6	5	1	5	4	5	6	5	4	5	4	5	6	5	4	4	3	4	5	4	3
	0.0231744	-0.0236963	Q8N6H7	Q8N6H7	ADP-ribosylation factor GTPase-activating protein 2	ARFGAP2	1769	sp|Q8N6H7|ARFG2_HUMAN ADP-ribosylation factor GTPase-activating protein 2 OS=Homo sapiens OX=9606 GN=ARFGAP2 PE=1 SV=1	Color2 [A=255, R=169, G=169, B=169]	1	4					3	3	3	7.5	7.5	7.5	56.72	0	22.397	16111000	26	6	3	3	3	1	2	2	2	3	2	1	2	2	2	3	2	1	2	2	2	3	2	1
	0.0111253	-0.0251865	P14866	P14866	Heterogeneous nuclear ribonucleoprotein L	HNRNPL	620	sp|P14866|HNRPL_HUMAN Heterogeneous nuclear ribonucleoprotein L OS=Homo sapiens OX=9606 GN=HNRNPL PE=1 SV=2	Color2 [A=255, R=169, G=169, B=169]	1	4					13	13	12	35	35	33.8	64.132	0	126.82	522780000	20	46	13	13	12	1	13	8	8	13	9	6	13	8	8	13	9	6	12	8	7	12	8	6
	0.0622612	-0.0256437	Q14244	Q14244	Ensconsin	MAP7	1434	sp|Q14244|MAP7_HUMAN Ensconsin OS=Homo sapiens OX=9606 GN=MAP7 PE=1 SV=1	Color2 [A=255, R=169, G=169, B=169]	1	4					5	5	5	9.1	9.1	9.1	84.051	0	36.504	40384000	30	11	5	5	5	1	5	4	3	4	2	3	5	4	3	4	2	3	5	4	3	4	2	3
	0.0196902	-0.0277805	Q9Y624	Q9Y624	Junctional adhesion molecule A	F11R	2456	sp|Q9Y624|JAM1_HUMAN Junctional adhesion molecule A OS=Homo sapiens OX=9606 GN=F11R PE=1 SV=1	Color2 [A=255, R=169, G=169, B=169]	1	4					4	4	4	22.1	22.1	22.1	32.583	0	34.975	80427000	16	11	4	4	4	1	4	3	3	4	3	2	4	3	3	4	3	2	4	3	3	4	3	2
	0.02642	-0.0285021	P07437;A6NNZ2;Q9H4B7;CON__ENSEMBL:ENSBTAP00000025008	P07437	Tubulin beta chain	TUBB	480	sp|P07437|TBB5_HUMAN Tubulin beta chain OS=Homo sapiens OX=9606 GN=TUBB PE=1 SV=2	Color2 [A=255, R=169, G=169, B=169]	1	4					22	6	5	60.1	19.6	16.2	49.67	0	96.944	1820400000	20	56	NaN	NaN	NaN	4	22	21	17	22	20	16	6	6	5	6	6	4	5	5	4	5	5	3
	0.0118424	-0.028581	P08621	P08621	U1 small nuclear ribonucleoprotein 70 kDa	SNRNP70	507	sp|P08621|RU17_HUMAN U1 small nuclear ribonucleoprotein 70 kDa OS=Homo sapiens OX=9606 GN=SNRNP70 PE=1 SV=2	Color2 [A=255, R=169, G=169, B=169]	1	4					6	6	6	16.5	16.5	16.5	51.556	0	42.094	152040000	17	18	6	6	6	1	5	4	3	6	5	3	5	4	3	6	5	3	5	4	3	6	5	3
	0.00837374	-0.0301482	Q8IYB3	Q8IYB3	Serine/arginine repetitive matrix protein 1	SRRM1	1744	sp|Q8IYB3|SRRM1_HUMAN Serine/arginine repetitive matrix protein 1 OS=Homo sapiens OX=9606 GN=SRRM1 PE=1 SV=2	Color2 [A=255, R=169, G=169, B=169]	1	4					10	10	10	13.5	13.5	13.5	102.33	0	90.261	135040000	41	20	10	10	10	1	8	7	3	10	5	4	8	7	3	10	5	4	8	7	3	10	5	4
	0.0178759	-0.0312907	Q9HC07	Q9HC07	Transmembrane protein 165	TMEM165	2169	sp|Q9HC07|TM165_HUMAN Transmembrane protein 165 OS=Homo sapiens OX=9606 GN=TMEM165 PE=1 SV=1	Color2 [A=255, R=169, G=169, B=169]	1	4					4	4	4	19.1	19.1	19.1	34.905	0	31.144	23336000	15	7	4	4	4	1	4	3	3	4	1	1	4	3	3	4	1	1	4	3	3	4	1	1
	0.00520489	-0.0314191	Q13769	Q13769	THO complex subunit 5 homolog	THOC5	1406	sp|Q13769|THOC5_HUMAN THO complex subunit 5 homolog OS=Homo sapiens OX=9606 GN=THOC5 PE=1 SV=2	Color2 [A=255, R=169, G=169, B=169]	1	4					8	8	8	13.8	13.8	13.8	78.507	0	50.429	45219000	35	13	8	8	8	1	8	2	1	8	1	2	8	2	1	8	1	2	8	2	1	8	1	2
	0.0178679	-0.0323836	Q14008	Q14008	Cytoskeleton-associated protein 5	CKAP5	1416	sp|Q14008|CKAP5_HUMAN Cytoskeleton-associated protein 5 OS=Homo sapiens OX=9606 GN=CKAP5 PE=1 SV=3	Color2 [A=255, R=169, G=169, B=169]	1	4					3	3	3	2.1	2.1	2.1	225.49	0	19.037	16759000	106	9	3	3	3	1	3	3	3	3	3	3	3	3	3	3	3	3	3	3	3	3	3	3
	0.0205972	-0.0327714	Q04941	Q04941	Proteolipid protein 2	PLP2	1297	sp|Q04941|PLP2_HUMAN Proteolipid protein 2 OS=Homo sapiens OX=9606 GN=PLP2 PE=1 SV=1	Color2 [A=255, R=169, G=169, B=169]	1	4					2	2	2	18.4	18.4	18.4	16.691	0	15.188	137380000	5	15	2	2	2	1	2	2	2	2	2	2	2	2	2	2	2	2	2	2	2	2	2	2
	0.0240613	-0.0329049	P61966;P56377;Q96PC3	P61966	AP-1 complex subunit sigma-1A	AP1S1	1140	sp|P61966|AP1S1_HUMAN AP-1 complex subunit sigma-1A OS=Homo sapiens OX=9606 GN=AP1S1 PE=1 SV=1	Color2 [A=255, R=169, G=169, B=169]	1	4					3	3	3	20.3	20.3	20.3	18.733	0	57.167	23553000	10	5	NaN	NaN	NaN	3	3	2	1	3	3	2	3	2	1	3	3	2	3	2	1	3	3	2
	0.0951923	-0.0332692	P38646	P38646	Stress-70 protein, mitochondrial	HSPA9	878	sp|P38646|GRP75_HUMAN Stress-70 protein, mitochondrial OS=Homo sapiens OX=9606 GN=HSPA9 PE=1 SV=2	Color2 [A=255, R=169, G=169, B=169]	1	4					14	14	14	29.5	29.5	29.5	73.68	0	133.83	399280000	38	62	14	14	14	1	14	13	12	14	14	11	14	13	12	14	14	11	14	13	12	14	14	11
	0.0187543	-0.0340182	Q15286	Q15286	Ras-related protein Rab-35	RAB35	1490	sp|Q15286|RAB35_HUMAN Ras-related protein Rab-35 OS=Homo sapiens OX=9606 GN=RAB35 PE=1 SV=1	Color2 [A=255, R=169, G=169, B=169]	1	4					5	5	5	37.8	37.8	37.8	23.025	0	48.054	111510000	12	16	5	5	5	1	4	3	3	5	4	2	4	3	3	5	4	2	4	3	3	5	4	2
	0.0170103	-0.0356185	Q9NX62	Q9NX62	Inositol monophosphatase 3	IMPAD1	2236	sp|Q9NX62|IMPA3_HUMAN Golgi-resident adenosine 3,5-bisphosphate 3-phosphatase OS=Homo sapiens OX=9606 GN=BPNT2 PE=1 SV=1	Color2 [A=255, R=169, G=169, B=169]	1	4					3	3	3	18.1	18.1	18.1	38.681	0	17.19	17403000	18	7	3	3	3	1	2	1	1	3	2	1	2	1	1	3	2	1	2	1	1	3	2	1
	0.038201	-0.0363948	Q9Y4F5	Q9Y4F5	Centrosomal protein of 170 kDa protein B	CEP170B	2432	sp|Q9Y4F5|C170B_HUMAN Centrosomal protein of 170 kDa protein B OS=Homo sapiens OX=9606 GN=CEP170B PE=1 SV=4	Color2 [A=255, R=169, G=169, B=169]	1	4					2	2	2	1.8	1.8	1.8	171.69	0.00047596	11.053	7394100	89	2	2	2	2	1	1	2	1	2	1	2	1	2	1	2	1	2	1	2	1	2	1	2
	0.0126633	-0.037358	Q5UIP0	Q5UIP0	Telomere-associated protein RIF1	RIF1	1608	sp|Q5UIP0|RIF1_HUMAN Telomere-associated protein RIF1 OS=Homo sapiens OX=9606 GN=RIF1 PE=1 SV=2	Color2 [A=255, R=169, G=169, B=169]	1	4					56	56	56	32.2	32.2	32.2	274.46	0	323.31	1139000000	109	192	56	56	56	1	45	50	37	50	34	44	45	50	37	50	34	44	45	50	37	50	34	44
	0.0178569	-0.0407651	Q8NI27	Q8NI27	THO complex subunit 2	THOC2	1806	sp|Q8NI27|THOC2_HUMAN THO complex subunit 2 OS=Homo sapiens OX=9606 GN=THOC2 PE=1 SV=2	Color2 [A=255, R=169, G=169, B=169]	1	4					18	18	18	12.4	12.4	12.4	182.77	0	113.16	120500000	75	31	18	18	18	1	17	10	6	17	5	7	17	10	6	17	5	7	17	10	6	17	5	7
	0.0429439	-0.041968	P33240;Q9H0L4	P33240;Q9H0L4	Cleavage stimulation factor subunit 2;Cleavage stimulation factor subunit 2 tau variant	CSTF2;CSTF2T	835	sp|P33240|CSTF2_HUMAN Cleavage stimulation factor subunit 2 OS=Homo sapiens OX=9606 GN=CSTF2 PE=1 SV=1;sp|Q9H0L4|CSTFT_HUMAN Cleavage stimulation factor subunit 2 tau variant OS=Homo sapiens OX=9606 GN=CSTF2T PE=1 SV=1	Color2 [A=255, R=169, G=169, B=169]	1	4					6	6	6	17.5	17.5	17.5	60.959	0	40.388	58967000	24	11	NaN	NaN	NaN	2	6	5	3	6	3	4	6	5	3	6	3	4	6	5	3	6	3	4
	0.0177361	-0.0430082	Q07955	Q07955	Serine/arginine-rich splicing factor 1	SRSF1	1312	sp|Q07955|SRSF1_HUMAN Serine/arginine-rich splicing factor 1 OS=Homo sapiens OX=9606 GN=SRSF1 PE=1 SV=2	Color2 [A=255, R=169, G=169, B=169]	1	4					7	7	7	27.8	27.8	27.8	27.744	0	51.09	229300000	13	22	7	7	7	1	7	5	4	7	5	3	7	5	4	7	5	3	7	5	4	7	5	3
	0.0137006	-0.0433248	O76095	O76095	Protein JTB	JTB	309	sp|O76095|JTB_HUMAN Protein JTB OS=Homo sapiens OX=9606 GN=JTB PE=1 SV=1	Color2 [A=255, R=169, G=169, B=169]	1	4					1	1	1	8.9	8.9	8.9	16.358	0.0021626	6.7041	12800000	9	2	1	1	1	1	1	1	0	1	1	1	1	1	0	1	1	1	1	1	0	1	1	1
	0.0204723	-0.0433305	Q96PC5	Q96PC5	Melanoma inhibitory activity protein 2	MIA2	1977	sp|Q96PC5|MIA2_HUMAN Melanoma inhibitory activity protein 2 OS=Homo sapiens OX=9606 GN=MIA2 PE=1 SV=4	Color2 [A=255, R=169, G=169, B=169]	1	4					3	3	3	2.6	2.6	2.6	159.83	0	17.887	5612500	71	3	3	3	3	1	1	1	0	2	1	0	1	1	0	2	1	0	1	1	0	2	1	0
	0.0272508	-0.0465794	P46783;Q9NQ39	P46783;Q9NQ39	40S ribosomal protein S10;Putative 40S ribosomal protein S10-like	RPS10;RPS10P5	937	sp|P46783|RS10_HUMAN 40S ribosomal protein S10 OS=Homo sapiens OX=9606 GN=RPS10 PE=1 SV=1;sp|Q9NQ39|RS10L_HUMAN Putative 40S ribosomal protein S10-like OS=Homo sapiens OX=9606 GN=RPS10P5 PE=5 SV=1	Color2 [A=255, R=169, G=169, B=169]	1	4					5	5	5	29.1	29.1	29.1	18.898	0	33.035	67955000	8	11	NaN	NaN	NaN	2	5	4	4	5	5	1	5	4	4	5	5	1	5	4	4	5	5	1
	0.010303	-0.0468814	P60604	P60604	Ubiquitin-conjugating enzyme E2 G2	UBE2G2	1102	sp|P60604|UB2G2_HUMAN Ubiquitin-conjugating enzyme E2 G2 OS=Homo sapiens OX=9606 GN=UBE2G2 PE=1 SV=1	Color2 [A=255, R=169, G=169, B=169]	1	4					3	3	3	27.9	27.9	27.9	18.566	0	20.541	19561000	5	5	3	3	3	1	3	1	0	3	0	0	3	1	0	3	0	0	3	1	0	3	0	0
	0.0245762	-0.0472959	Q6YHK3	Q6YHK3	CD109 antigen	CD109	1664	sp|Q6YHK3|CD109_HUMAN CD109 antigen OS=Homo sapiens OX=9606 GN=CD109 PE=1 SV=2	Color2 [A=255, R=169, G=169, B=169]	1	4					12	12	12	12.3	12.3	12.3	161.69	0	77.106	46974000	66	17	12	12	12	1	9	4	2	11	3	3	9	4	2	11	3	3	9	4	2	11	3	3
	0.0149145	-0.0493444	Q9P1U0	Q9P1U0	DNA-directed RNA polymerase I subunit RPA12	ZNRD1	2274	sp|Q9P1U0|RPA12_HUMAN DNA-directed RNA polymerase I subunit RPA12 OS=Homo sapiens OX=9606 GN=POLR1H PE=1 SV=1	Color2 [A=255, R=169, G=169, B=169]	1	4					4	4	4	42.9	42.9	42.9	13.904	0	54.496	54587000	4	10	4	4	4	1	4	2	1	3	2	1	4	2	1	3	2	1	4	2	1	3	2	1
	0.060231	-0.0493457	P62820	P62820	Ras-related protein Rab-1A	RAB1A	1175	sp|P62820|RAB1A_HUMAN Ras-related protein Rab-1A OS=Homo sapiens OX=9606 GN=RAB1A PE=1 SV=3	Color2 [A=255, R=169, G=169, B=169]	1	4					7	3	3	50.7	24.4	24.4	22.677	0	35.608	68497000	15	13	7	3	3	1	6	6	7	6	6	6	3	3	3	3	3	2	3	3	3	3	3	2
	0.0287767	-0.0496655	Q9BTD8	Q9BTD8	RNA-binding protein 42	RBM42	2057	sp|Q9BTD8|RBM42_HUMAN RNA-binding protein 42 OS=Homo sapiens OX=9606 GN=RBM42 PE=1 SV=1	Color2 [A=255, R=169, G=169, B=169]	1	4					1	1	1	3.5	3.5	3.5	50.413	0.0018476	8.5096	2521600	18	2	1	1	1	1	1	0	0	1	1	0	1	0	0	1	1	0	1	0	0	1	1	0
	0.0348796	-0.0508397	P21281;P15313	P21281	V-type proton ATPase subunit B, brain isoform	ATP6V1B2	706	sp|P21281|VATB2_HUMAN V-type proton ATPase subunit B, brain isoform OS=Homo sapiens OX=9606 GN=ATP6V1B2 PE=1 SV=3	Color2 [A=255, R=169, G=169, B=169]	1	4					9	9	9	24.7	24.7	24.7	56.5	0	66.233	64895000	25	17	NaN	NaN	NaN	2	9	5	5	7	9	1	9	5	5	7	9	1	9	5	5	7	9	1
	0.0401672	-0.0524979	Q12905	Q12905	Interleukin enhancer-binding factor 2	ILF2	1343	sp|Q12905|ILF2_HUMAN Interleukin enhancer-binding factor 2 OS=Homo sapiens OX=9606 GN=ILF2 PE=1 SV=2	Color2 [A=255, R=169, G=169, B=169]	1	4					10	10	10	33.8	33.8	33.8	43.062	0	80.577	291900000	19	38	10	10	10	1	10	8	8	10	9	7	10	8	8	10	9	7	10	8	8	10	9	7
	0.117223	-0.0525297	Q96S97	Q96S97	Myeloid-associated differentiation marker	MYADM	1994	sp|Q96S97|MYADM_HUMAN Myeloid-associated differentiation marker OS=Homo sapiens OX=9606 GN=MYADM PE=1 SV=2	Color2 [A=255, R=169, G=169, B=169]	1	4					2	2	2	10.2	10.2	10.2	35.273	0	23.823	21831000	7	5	2	2	2	1	2	1	1	2	2	1	2	1	1	2	2	1	2	1	1	2	2	1
	0.0205882	-0.052735	Q15287	Q15287	RNA-binding protein with serine-rich domain 1	RNPS1	1491	sp|Q15287|RNPS1_HUMAN RNA-binding protein with serine-rich domain 1 OS=Homo sapiens OX=9606 GN=RNPS1 PE=1 SV=1	Color2 [A=255, R=169, G=169, B=169]	1	4					4	4	4	20.3	20.3	20.3	34.208	0	38.211	90196000	12	14	4	4	4	1	4	3	2	4	2	1	4	3	2	4	2	1	4	3	2	4	2	1
	0.0287725	-0.052866	Q92797	Q92797	Symplekin	SYMPK	1880	sp|Q92797|SYMPK_HUMAN Symplekin OS=Homo sapiens OX=9606 GN=SYMPK PE=1 SV=2	Color2 [A=255, R=169, G=169, B=169]	1	4					16	16	16	19.6	19.6	19.6	141.15	0	150.31	95247000	69	32	16	16	16	1	14	12	10	16	5	7	14	12	10	16	5	7	14	12	10	16	5	7
	0.0274829	-0.0541178	O96019	O96019	Actin-like protein 6A	ACTL6A	368	sp|O96019|ACL6A_HUMAN Actin-like protein 6A OS=Homo sapiens OX=9606 GN=ACTL6A PE=1 SV=1	Color2 [A=255, R=169, G=169, B=169]	1	4					4	4	4	17.5	17.5	17.5	47.46	0	48.125	76327000	20	16	4	4	4	1	4	4	4	4	4	3	4	4	4	4	4	3	4	4	4	4	4	3
	0.0277296	-0.056263	P62834	P62834	Ras-related protein Rap-1A	RAP1A	1178	sp|P62834|RAP1A_HUMAN Ras-related protein Rap-1A OS=Homo sapiens OX=9606 GN=RAP1A PE=1 SV=1	Color2 [A=255, R=169, G=169, B=169]	1	4					8	8	3	39.7	39.7	15.2	20.987	0	56.895	261100000	10	32	8	8	3	1	7	6	5	8	7	2	7	6	5	8	7	2	3	1	1	3	2	0
	0.00621108	-0.057223	P22532	P22532	Small proline-rich protein 2D	SPRR2D	723	sp|P22532|SPR2D_HUMAN Small proline-rich protein 2D OS=Homo sapiens OX=9606 GN=SPRR2D PE=2 SV=2	Color2 [A=255, R=169, G=169, B=169]	1	4					5	2	1	79.2	30.6	12.5	7.9053	0	13.338	80924000	6	5	5	2	1	1	2	4	5	5	5	2	1	2	2	2	2	0	0	1	1	1	1	0
	0.0120346	-0.0575466	P42357	P42357	Histidine ammonia-lyase	HAL	909	sp|P42357|HUTH_HUMAN Histidine ammonia-lyase OS=Homo sapiens OX=9606 GN=HAL PE=1 SV=1	Color2 [A=255, R=169, G=169, B=169]	1	4					4	4	4	7	7	7	72.697	0	26.519	10909000	34	7	4	4	4	1	1	0	4	1	4	0	1	0	4	1	4	0	1	0	4	1	4	0
	0.097208	-0.0578442	Q15907;P62491	Q15907;P62491	Ras-related protein Rab-11B;Ras-related protein Rab-11A	RAB11B;RAB11A	1526	sp|Q15907|RB11B_HUMAN Ras-related protein Rab-11B OS=Homo sapiens OX=9606 GN=RAB11B PE=1 SV=4;sp|P62491|RB11A_HUMAN Ras-related protein Rab-11A OS=Homo sapiens OX=9606 GN=RAB11A PE=1 SV=3	Color2 [A=255, R=169, G=169, B=169]	1	4					12	12	11	55.5	55.5	51.8	24.488	0	130.68	828440000	15	54	NaN	NaN	NaN	2	11	11	11	12	12	9	11	11	11	12	12	9	11	11	10	11	11	8
	0.0838361	-0.0605939	Q9HD45	Q9HD45	Transmembrane 9 superfamily member 3	TM9SF3	2180	sp|Q9HD45|TM9S3_HUMAN Transmembrane 9 superfamily member 3 OS=Homo sapiens OX=9606 GN=TM9SF3 PE=1 SV=2	Color2 [A=255, R=169, G=169, B=169]	1	4					5	5	5	9.7	9.7	9.7	67.887	0	33.932	68091000	19	10	5	5	5	1	5	4	4	5	3	2	5	4	4	5	3	2	5	4	4	5	3	2
	0.0813632	-0.0613079	P51148	P51148	Ras-related protein Rab-5C	RAB5C	1004	sp|P51148|RAB5C_HUMAN Ras-related protein Rab-5C OS=Homo sapiens OX=9606 GN=RAB5C PE=1 SV=2	Color2 [A=255, R=169, G=169, B=169]	1	4					8	8	5	48.1	48.1	33.3	23.482	0	69.429	207410000	11	31	8	8	5	1	7	6	6	8	6	6	7	6	6	8	6	6	5	3	3	5	3	3
	0.0517856	-0.0622387	P38919	P38919	Eukaryotic initiation factor 4A-III;Eukaryotic initiation factor 4A-III, N-terminally processed	EIF4A3	879	sp|P38919|IF4A3_HUMAN Eukaryotic initiation factor 4A-III OS=Homo sapiens OX=9606 GN=EIF4A3 PE=1 SV=4	Color2 [A=255, R=169, G=169, B=169]	1	4					11	9	9	26	21.7	21.7	46.871	0	67.177	141770000	23	21	11	9	9	1	10	11	10	11	7	9	8	9	8	9	5	7	8	9	8	9	5	7
	0.0905074	-0.0626291	P35250	P35250	Replication factor C subunit 2	RFC2	847	sp|P35250|RFC2_HUMAN Replication factor C subunit 2 OS=Homo sapiens OX=9606 GN=RFC2 PE=1 SV=3	Color2 [A=255, R=169, G=169, B=169]	1	4					11	11	11	38.1	38.1	38.1	39.157	0	91.34	110380000	22	29	11	11	11	1	8	6	6	11	9	4	8	6	6	11	9	4	8	6	6	11	9	4
	0.0304213	-0.0643997	P27635;Q96L21	P27635	60S ribosomal protein L10	RPL10	772	sp|P27635|RL10_HUMAN 60S ribosomal protein L10 OS=Homo sapiens OX=9606 GN=RPL10 PE=1 SV=4	Color2 [A=255, R=169, G=169, B=169]	1	4					8	8	8	40.7	40.7	40.7	24.604	0	54.506	231450000	8	25	NaN	NaN	NaN	2	7	6	6	8	7	4	7	6	6	8	7	4	7	6	6	8	7	4
	0.00664971	-0.0644913	P36952	P36952	Serpin B5	SERPINB5	868	sp|P36952|SPB5_HUMAN Serpin B5 OS=Homo sapiens OX=9606 GN=SERPINB5 PE=1 SV=2	Color2 [A=255, R=169, G=169, B=169]	1	4					13	13	13	46.1	46.1	46.1	42.1	0	106.65	181960000	22	23	13	13	13	1	0	1	10	2	13	1	0	1	10	2	13	1	0	1	10	2	13	1
	0.03922	-0.0668888	O76021	O76021	Ribosomal L1 domain-containing protein 1	RSL1D1	308	sp|O76021|RL1D1_HUMAN Ribosomal L1 domain-containing protein 1 OS=Homo sapiens OX=9606 GN=RSL1D1 PE=1 SV=3	Color2 [A=255, R=169, G=169, B=169]	1	4					7	7	7	15.5	15.5	15.5	54.972	0	45.342	59544000	22	14	7	7	7	1	7	5	3	7	5	2	7	5	3	7	5	2	7	5	3	7	5	2
	0.0742193	-0.0672595	Q9Y678	Q9Y678	Coatomer subunit gamma-1	COPG1	2459	sp|Q9Y678|COPG1_HUMAN Coatomer subunit gamma-1 OS=Homo sapiens OX=9606 GN=COPG1 PE=1 SV=1	Color2 [A=255, R=169, G=169, B=169]	1	4					3	3	3	5.3	5.3	5.3	97.717	0	18.022	23964000	49	6	3	3	3	1	3	3	3	3	3	3	3	3	3	3	3	3	3	3	3	3	3	3
	0.103257	-0.0673904	Q9BTC0	Q9BTC0	Death-inducer obliterator 1	DIDO1	2056	sp|Q9BTC0|DIDO1_HUMAN Death-inducer obliterator 1 OS=Homo sapiens OX=9606 GN=DIDO1 PE=1 SV=5	Color2 [A=255, R=169, G=169, B=169]	1	4					20	20	20	14.2	14.2	14.2	243.87	0	141.82	168920000	113	51	20	20	20	1	16	15	10	18	12	11	16	15	10	18	12	11	16	15	10	18	12	11
	0.0379928	-0.0675761	Q92841	Q92841	Probable ATP-dependent RNA helicase DDX17	DDX17	1884	sp|Q92841|DDX17_HUMAN Probable ATP-dependent RNA helicase DDX17 OS=Homo sapiens OX=9606 GN=DDX17 PE=1 SV=2	Color2 [A=255, R=169, G=169, B=169]	1	4					26	20	20	40.5	31.1	31.1	80.272	0	170.54	482070000	37	59	26	20	20	1	23	18	18	26	19	13	17	13	13	20	14	8	17	13	13	20	14	8
	0.145858	-0.0698922	Q9NWH9	Q9NWH9	SAFB-like transcription modulator	SLTM	2231	sp|Q9NWH9|SLTM_HUMAN SAFB-like transcription modulator OS=Homo sapiens OX=9606 GN=SLTM PE=1 SV=2	Color2 [A=255, R=169, G=169, B=169]	1	4					11	11	11	18.4	18.4	18.4	117.15	0	101.91	144220000	42	32	11	11	11	1	10	8	5	11	7	5	10	8	5	11	7	5	10	8	5	11	7	5
	0.0283447	-0.0725403	Q13247;Q08170	Q13247	Serine/arginine-rich splicing factor 6	SRSF6	1368	sp|Q13247|SRSF6_HUMAN Serine/arginine-rich splicing factor 6 OS=Homo sapiens OX=9606 GN=SRSF6 PE=1 SV=2	Color2 [A=255, R=169, G=169, B=169]	1	4					5	5	4	11.9	11.9	9.3	39.586	0	33.296	165000000	15	16	NaN	NaN	NaN	2	4	3	2	5	3	1	4	3	2	5	3	1	3	2	1	4	2	0
[truncated: 915 more rows]
[truncated: 48 more columns]

## Sheet: legend
pull-downs with biotinylated non-phosphorylated or phosphorylated TRF2 peptide from nuclear extracts were measure in triplicate
sample 1 - non-phosphorylated TRF2 peptide (LFQ intensity TRF2_1A,LFQ intensity TRF2_1B, LFQ intensity TRF2_1C)
[truncated: 3 more rows]
